# Supplementary material for: A consensus atlas of human brain development defines cell type-specific maturation trajectories across the lifespan
Source: bioRxiv. 2026 Jul 17:2026.07.16.738788. Preprint. [Version 1] doi: 10.64898/2026.07.16.738788 (PMC13404730; doi:10.64898/2026.07.16.738788)
Supplement: Supplement 2 [file media-2.zip]

Archive with 13 entries (12 files):
- supptables/
- supptables/Supplementary Table S10.xlsx
- supptables/Supplementary table S11_gene_membership_under14gw_modules.csv
- supptables/Supplementary table S12_gene_membership_20-25gw_modules.csv
- supptables/Supplementary table S1_markers.csv
- supptables/Supplementary table S2_metaneighbor_replicability_percelltype.xlsx
- supptables/Supplementary table S3_geneimportance.xlsx
- supptables/Supplementary table S4_tau.xlsx
- supptables/Supplementary table S5_allgeneusage.xlsx
- supptables/Supplementary table S6_ASDoverlap.csv
- supptables/Supplementary Table S7.xlsx
- supptables/Supplementary Table S8.xlsx
- supptables/Supplementary Table S9.xlsx
