# Supplementary material for: A consensus atlas of human brain development defines cell type-specific maturation trajectories across the lifespan
Source: bioRxiv. 2026 Jul 17:2026.07.16.738788. Preprint. [Version 1] doi: 10.64898/2026.07.16.738788 (PMC13404730; doi:10.64898/2026.07.16.738788)
Supplement: Supplement 2 [file media-2.zip › supptables/Supplementary Table S10.xlsx]

## Sheet: extraClean.geneMod_pr_graph_tes
Gene	status	p_value	morans_test_statistic	morans_I	q_value
ENSG00000288531	OK	0.604534	-0.265101	-0.000463174	0.625941
ENSG00000230699	OK	0.580661	-0.203584	-0.000354	0.610194
SAMD11	OK	0.0924727	1.32568	0.0021378	0.118585
ENSG00000272512	OK	0.575198	-0.189624	-0.000334816	0.609291
HES4	OK	4.27627e-31	11.5373	0.0196841	9.19629e-31
ISG15	OK	0	67.6483	0.115535	0
TNFRSF4	OK	0.628318	-0.327401	-0.000577509	0.644957
MXRA8	OK	0.00104731	3.07648	0.00513718	0.00150131
GNB1-DT	OK	0.546349	-0.116443	-0.000197443	0.603554
ENSG00000287356	OK	0.5777	-0.196012	-0.000347743	0.609618
HES5	OK	1.84414e-46	14.2636	0.024221	4.36586e-46
ENSG00000272449	OK	0.0020425	2.87152	0.00480872	0.00290046
TNFRSF14	OK	6.88198e-29	11.0917	0.0188985	1.45312e-28
ENSG00000289610	OK	0.528275	-0.0709345	-0.000117293	0.602557
MMEL1-AS1	OK	0.500913	-0.00228911	-3.44686e-05	0.592236
PRDM16	OK	1.46989e-60	16.3739	0.0278226	3.7156e-60
TP73	OK	0.61638	-0.295988	-0.000511475	0.636625
SMIM1	OK	5.3531e-45	14.0267	0.0238044	1.26015e-44
KCNAB2	OK	7.31186e-73	18.0159	0.0307556	1.95191e-72
RPL22	OK	0	317.052	0.542509	0
ENO1	OK	0	81.1877	0.138865	0
SPSB1	OK	5.333e-06	4.40321	0.00746691	8.25541e-06
SLC25A33	OK	4.84945e-27	10.7045	0.0182738	1.00444e-26
KIF1B	OK	1.63529e-137	24.9329	0.0426274	5.24803e-137
SRM	OK	4.61609e-259	34.3623	0.0587049	1.87799e-258
DRAXIN	OK	8.16432e-102	21.3906	0.0364871	2.40127e-101
ENSG00000285646	OK	0	77.279	0.131713	0
PDPN	OK	0	52.4611	0.0897036	0
KAZN	OK	0	89.1766	0.151922	0
EFHD2-AS1	OK	0.355297	0.371059	0.000567082	0.428688
EFHD2	OK	6.85907e-32	11.6938	0.0199704	1.48336e-31
CTRC	OK	0.437547	0.15719	0.000201594	0.522507
ENSG00000237301	OK	0.0750612	1.4391	0.00237068	0.0970034
SLC25A34-AS1	OK	0.000143889	3.62606	0.00548366	0.000213485
UQCRHL	OK	2.60998e-132	24.4485	0.0417087	8.27515e-132
EPHA2	OK	0.167236	0.965145	0.00159434	0.20999
ENSG00000224621	OK	0.541157	-0.10335	-0.000204627	0.603554
CROCC	OK	1.60624e-39	13.1019	0.0223771	3.6522e-39
ENSG00000228549	OK	0.513566	-0.0340103	-6.52738e-05	0.599539
ENSG00000290122	OK	1.75225e-214	31.2356	0.0531922	6.59731e-214
MFAP2	OK	1.16913e-87	19.8122	0.0335844	3.27854e-87
PADI2	OK	0	53.2279	0.0903409	0
IFFO2	OK	0.708045	-0.547681	-0.000963026	0.714187
NBL1	OK	6.95718e-153	26.3122	0.0449717	2.30829e-152
ENSG00000227066	OK	0.298907	0.527547	0.000840715	0.364876
LINC02596	OK	0.528322	-0.0710524	-0.000132717	0.602557
EPHA8	OK	0.625545	-0.320078	-0.000554982	0.643036
C1QA	OK	0	212.132	0.362924	0
C1QC	OK	0	223.166	0.381818	0
C1QB	OK	0	251.133	0.429575	0
E2F2	OK	0.000776888	3.16445	0.00497562	0.00111879
ID3	OK	1.02163e-107	22.0156	0.036546	3.0551e-107
RPL11	OK	0	411.574	0.704285	0
GALE	OK	1.58375e-05	4.16108	0.00707671	2.41868e-05
IFNLR1	OK	1.32314e-09	5.95216	0.00993705	2.23277e-09
CLIC4	OK	3.90735e-44	13.885	0.0236973	9.15929e-44
RUNX3	OK	0.363804	0.34831	0.000549427	0.438423
RHD	OK	1.14565e-08	5.58843	0.00947824	1.89363e-08
RHCE	OK	1.46706e-15	7.89368	0.0132894	2.72082e-15
STMN1	OK	0	352.416	0.602999	0
TRIM63	OK	0.346876	0.393768	0.000617289	0.419439
SH3BGRL3	OK	0	133.377	0.228156	0
CD52	OK	1.93352e-07	5.07539	0.00835089	3.11859e-07
HMGN2	OK	0	168	0.287319	0
TENT5B	OK	0.530021	-0.0753222	-0.000151645	0.602999
FGR	OK	1.90895e-07	5.07782	0.00851991	3.07995e-07
IFI6	OK	0	42.9997	0.0733143	0
ENSG00000287244	OK	0.546946	-0.11795	-0.00021501	0.603554
ATP5IF1	OK	0	52.5343	0.0898383	0
SESN2	OK	0.107527	1.23979	0.00208427	0.137292
SNHG12	OK	2.34845e-153	26.3534	0.0448311	7.80736e-153
RAB42	OK	7.43602e-78	18.6413	0.0316682	2.02616e-77
ENSG00000270103	OK	1.70707e-12	6.95953	0.0118234	3.0364e-12
MATN1	OK	0.644343	-0.370091	-0.000633265	0.656956
NKAIN1	OK	6.39258e-105	21.7217	0.037062	1.89691e-104
FABP3	OK	7.60731e-77	18.5164	0.0316271	2.05826e-76
ENSG00000228634	OK	0.672532	-0.446917	-0.000761934	0.680839
DCDC2B	OK	0.87101	-1.13118	-0.00194002	0.871184
MARCKSL1	OK	0	254.375	0.435155	0
CSMD2	OK	1.34163e-228	32.2584	0.0551337	5.18404e-228
GJA4	OK	0.225634	0.753302	0.000921598	0.279181
CLSPN	OK	1.83718e-80	18.9597	0.0322945	5.0306e-80
GRIK3	OK	3.51e-16	8.07017	0.0137355	6.5632e-16
ZC3H12A	OK	0.000417016	3.34125	0.00562674	0.000607896
ENSG00000284748	OK	4.18234e-20	9.10835	0.0132925	8.14318e-20
CDCA8	OK	4.0128e-82	19.1598	0.0324957	1.10667e-81
ENSG00000287987	OK	0.570778	-0.178355	-0.000316284	0.608769
RRAGC	OK	0.00352009	2.69494	0.0045677	0.00494117
PABPC4-AS1	OK	4.05212e-07	4.93284	0.00825906	6.47718e-07
OXCT2	OK	0.556046	-0.140952	-0.000240288	0.604661
MFSD2A	OK	1.82332e-06	4.63057	0.00787115	2.86415e-06
PPT1	OK	1.58238e-237	32.8889	0.0562369	6.2054e-237
CITED4	OK	1.66065e-140	25.2074	0.0430183	5.36038e-140
SCMH1	OK	5.5362e-74	18.1581	0.0310305	1.48423e-73
YBX1	OK	0	271.637	0.464752	0
SLC2A1	OK	0	39.8105	0.0674361	0
CDC20	OK	0	54.0109	0.0917275	0
ENSG00000285649	OK	0.516279	-0.0408156	-8.54992e-05	0.600464
ATP6V0B	OK	0	67.5745	0.115592	0
SLC6A9	OK	0.0122805	2.24824	0.00376472	0.0167355
ARMH1	OK	0.0110479	2.28872	0.00387552	0.0150887
KIF2C	OK	3.81057e-36	12.4984	0.0212281	8.50575e-36
RPS8	OK	0	393.466	0.673304	0
PLK3	OK	1.37988e-37	12.7595	0.0217776	3.10505e-37
DYNLT4	OK	0.544065	-0.11068	-0.000207497	0.603554
ENSG00000290041	OK	0.561005	-0.153517	-0.000263019	0.605272
BTBD19	OK	1.49999e-12	6.97773	0.0118459	2.67282e-12
PTCH2	OK	3.51841e-129	24.1525	0.0411853	1.10851e-128
ZSWIM5	OK	3.35753e-58	16.04	0.0273895	8.41066e-58
HPDL	OK	0.538324	-0.0962134	-0.000169209	0.603554
PRDX1	OK	0	176.715	0.302306	0
AKR1A1	OK	0	44.6813	0.0764168	0
NASP	OK	2.2902e-15	7.83793	0.0133779	4.23641e-15
PIK3R3	OK	1.05299e-15	7.93494	0.0135102	1.95796e-15
RAD54L	OK	2.15073e-14	7.55154	0.0127458	3.92469e-14
TMEM275	OK	0.0630429	1.52972	0.00251104	0.0817466
CYP4A22-AS1	OK	0.0286994	1.90026	0.00316147	0.0382659
LINC00853	OK	0.570782	-0.178365	-0.000275951	0.608769
ENSG00000226252	OK	0.00434059	2.62436	0.00443369	0.00607076
STIL	OK	6.03897e-77	18.5289	0.0314904	1.63658e-76
TRABD2B	OK	1.95331e-19	8.93958	0.0146673	3.76942e-19
ENSG00000290466	OK	1.53514e-14	7.59532	0.0128599	2.8075e-14
ENSG00000291246	OK	0.0469646	1.67503	0.00277795	0.0613916
ENSG00000223720	OK	1.07302e-08	5.5998	0.00928302	1.77535e-08
AGBL4	OK	0	56.7306	0.0969941	0
DMRTA2	OK	6.35156e-22	9.55215	0.0160865	1.25674e-21
CDKN2C	OK	8.04121e-243	33.2572	0.0566692	3.17583e-242
ENSG00000236434	OK	1.42162e-05	4.18567	0.00650801	2.17373e-05
EPS15-AS1	OK	0.0139671	2.19821	0.00368349	0.0189564
SHISAL2A	OK	3.79537e-14	7.47723	0.0127047	6.90569e-14
LRP8	OK	1.69809e-42	13.612	0.0232411	3.93259e-42
DAB1	OK	0	71.8962	0.122886	0
DAB1-AS1	OK	0.307019	0.504319	0.000718023	0.373866
JUN	OK	0	172.318	0.294492	0
ENSG00000290013	OK	2.13299e-05	4.09258	0.00650029	3.24755e-05
ENSG00000235215	OK	0.577083	-0.194436	-0.000303036	0.609475
LINC01748	OK	1.43774e-16	8.17844	0.0139144	2.69543e-16
ENSG00000231252	OK	8.27054e-43	13.6645	0.0232879	1.91981e-42
NFIA	OK	0	41.2238	0.0705061	0
NFIA-AS2	OK	2.06305e-87	19.7835	0.0336298	5.7821e-87
ENSG00000284808	OK	0.565124	-0.163974	-0.000283464	0.607138
PATJ	OK	1.25251e-28	11.038	0.0188382	2.6391e-28
USP1	OK	0.000169734	3.58316	0.00609253	0.000251011
FOXD3	OK	0.514888	-0.0373265	-5.37414e-05	0.599962
ROR1	OK	4.21846e-137	24.895	0.0424037	1.3512e-136
CACHD1	OK	1.02323e-24	10.1969	0.0173613	2.08058e-24
LEPR	OK	4.64045e-27	10.7085	0.0182789	9.61552e-27
SGIP1	OK	2.31144e-261	34.516	0.0589995	9.4499e-261
IL12RB2	OK	0.00114591	3.04955	0.00516963	0.00164077
SERBP1	OK	0	39.6577	0.067822	0
GADD45A	OK	1.88528e-06	4.62364	0.00784099	2.96055e-06
GNG12	OK	5.86569e-06	4.38252	0.00741689	9.06598e-06
DIRAS3	OK	0.785762	-0.791801	-0.00133743	0.787021
DEPDC1	OK	3.15969e-145	25.6344	0.0431389	1.03258e-144
DEPDC1-AS1	OK	0.564674	-0.162829	-0.000275525	0.606915
LRRC7	OK	0	140.767	0.240804	0
LRRC7-AS1	OK	0.0812317	1.39683	0.00229009	0.104626
CTH	OK	0.0263211	1.93784	0.00324176	0.0351887
ENSG00000271992	OK	3.92282e-28	10.9349	0.0172531	8.22739e-28
ZRANB2-DT	OK	0.259333	0.645403	0.0010708	0.31914
NEGR1	OK	0	123.947	0.211912	0
LINC02796	OK	0.579017	-0.19938	-0.000354173	0.609993
ENSG00000237324	OK	0.143497	1.06474	0.00168561	0.181281
SLC44A5	OK	0	65.7342	0.112261	0
LINC02567	OK	0.511105	-0.0278386	-4.41586e-05	0.599022
ST6GALNAC5	OK	7.50485e-255	34.0792	0.0582179	3.02615e-254
ENSG00000288543	OK	0.00410226	2.64354	0.00434957	0.00574546
ENSG00000287870	OK	0.00389246	2.66126	0.004226	0.00545315
DNAJB4	OK	1.82275e-10	6.2685	0.0106783	3.11794e-10
GIPC2	OK	1.16613e-05	4.23045	0.0071914	1.78635e-05
ENSG00000273338	OK	5.01137e-139	25.0721	0.0427985	1.61241e-138
IFI44L	OK	0	122.783	0.209982	0
ADGRL4	OK	0.634137	-0.34283	-0.000613204	0.649464
ADGRL2	OK	0	37.6524	0.0643073	0
ENSG00000234953	OK	0.000683692	3.20145	0.005263	0.000987218
ENSG00000236676	OK	4.3217e-79	18.7928	0.0318061	1.18144e-78
ENSG00000285782	OK	0.512123	-0.0303921	-6.68742e-05	0.599138
LINC01725	OK	6.58672e-06	4.3572	0.00738076	1.01615e-05
DNASE2B	OK	0.0581703	1.57032	0.00237252	0.0755852
GNG5	OK	0	109.625	0.187515	0
BCL10-AS1	OK	0.203007	0.830929	0.00138598	0.252308
DDAH1	OK	5.40256e-16	8.01735	0.0136656	1.00756e-15
CCN1	OK	1.23455e-33	12.0301	0.0203785	2.70497e-33
CLCA2	OK	0.546449	-0.116694	-0.000209532	0.603554
HS2ST1	OK	8.26528e-31	11.4805	0.0196068	1.77062e-30
LMO4	OK	1.53383e-128	24.0915	0.0411839	4.82335e-128
PKN2-AS1	OK	0.0011133	3.05821	0.00519077	0.00159453
GTF2B	OK	2.23131e-07	5.04808	0.00860223	3.58732e-07
GBP2	OK	7.11559e-31	11.4935	0.0194931	1.5263e-30
GBP5	OK	0.65222	-0.391322	-0.000668605	0.66323
HFM1	OK	1.60197e-32	11.8166	0.0201153	3.475e-32
TGFBR3	OK	0	62.6416	0.104306	0
GFI1	OK	0.580166	-0.202317	-0.000355255	0.610021
RPL5	OK	0	334.212	0.571868	0
TMED5	OK	9.6706e-29	11.0612	0.0188865	2.03935e-28
CCDC18	OK	4.06748e-53	15.296	0.0261224	9.94494e-53
DNTTIP2	OK	1.06841e-09	5.98705	0.0102035	1.80597e-09
ARHGAP29	OK	0	57.3539	0.0973498	0
F3	OK	0.0118011	2.26354	0.00382288	0.0160953
CNN3	OK	0	53.3299	0.0911458	0
TLCD4	OK	1.76995e-22	9.68361	0.0164603	3.52861e-22
DPYD	OK	0	45.3193	0.077479	0
DPYD-AS1	OK	1.05268e-32	11.8518	0.0201431	2.28743e-32
MIR137HG	OK	3.86424e-186	29.0737	0.0496509	1.37616e-185
ENSG00000259946	OK	0.0554958	1.59375	0.00264951	0.0722602
LINC01776	OK	0.000151941	3.61197	0.00605749	0.000225098
PLPPR5	OK	3.49453e-60	16.3211	0.0278574	8.81566e-60
PLPPR5-AS1	OK	1.65426e-41	13.4447	0.022896	3.80464e-41
PLPPR4	OK	1.04468e-163	27.2416	0.0465257	3.56059e-163
PALMD	OK	6.11368e-269	35.0174	0.0597561	2.52423e-268
TRMT13	OK	2.25369e-23	9.89204	0.0168865	4.53641e-23
LRRC39	OK	0	51.3124	0.0876646	0
ENSG00000228086	OK	1.37815e-11	6.65904	0.0112206	2.41273e-11
VCAM1	OK	1.21515e-26	10.619	0.017685	2.50443e-26
COL11A1	OK	4.09755e-32	11.7374	0.0200222	8.86917e-32
NTNG1	OK	1.3507e-227	32.1868	0.0549041	5.21103e-227
ENSG00000289612	OK	9.01689e-06	4.28794	0.00723616	1.38466e-05
VAV3	OK	6.14461e-24	10.0213	0.0170422	1.24083e-23
ENSG00000290547	OK	1.07833e-05	4.24802	0.00720573	1.65337e-05
AKNAD1	OK	0.0352699	1.80843	0.00302389	0.0466287
GPSM2	OK	2.1555e-08	5.47761	0.00932764	3.54407e-08
TMEM167B-DT	OK	0.0151788	2.16539	0.00364056	0.020573
ELAPOR1	OK	1.06788e-65	17.0788	0.0291372	2.75795e-65
LINC01768	OK	0.000662838	3.21036	0.00542995	0.000957582
CSF1	OK	0	152.089	0.25957	0
LINC01397	OK	8.50981e-27	10.6523	0.0166126	1.75968e-26
CHI3L2	OK	5.97757e-06	4.3784	0.00728595	9.23319e-06
ENSG00000225075	OK	0.572087	-0.18169	-0.000318453	0.608902
SLC16A1	OK	0.118533	1.18235	0.00198842	0.150806
PTPN22	OK	0.00297268	2.75078	0.0046473	0.0041916
OLFML3	OK	0	64.7509	0.110741	0
BCAS2	OK	1.0557e-146	25.7664	0.0439151	3.46587e-146
LINC01765	OK	0.533468	-0.08399	-0.000151258	0.603197
NGF	OK	0.24355	0.694928	0.00114556	0.30016
NHLH2	OK	0.613097	-0.2874	-0.000500368	0.633758
SLC22A15	OK	4.15394e-14	7.46535	0.0126889	7.55261e-14
ATP1A1	OK	5.66893e-302	37.1244	0.063465	2.44772e-301
ENSG00000286276	OK	0.524432	-0.0612795	-0.000123524	0.602413
CD58	OK	5.39906e-21	9.32791	0.0159208	1.06114e-20
TENT5C	OK	0	52.5055	0.077125	0
TBX15	OK	0	40.7165	0.0673244	0
PHGDH	OK	1.62215e-85	19.5623	0.0333312	4.53368e-85
ENSG00000287979	OK	0	117.512	0.200436	0
LINC00623	OK	1.47302e-60	16.3737	0.0279411	3.72163e-60
PDE4DIPP4	OK	1.83768e-29	11.2092	0.0191273	3.89835e-29
FCGR1BP	OK	2.54646e-144	25.5529	0.043685	8.30548e-144
ENSG00000276216	OK	0	66.5153	0.113092	0
RBM8A	OK	0	54.4056	0.0930412	0
TXNIP	OK	2.71028e-75	18.323	0.0313072	7.3014e-75
HJV	OK	0.212312	0.798426	0.00127184	0.263349
ENSG00000287190	OK	0	46.4774	0.0789076	0
ENSG00000290578	OK	9.34111e-20	9.02074	0.0153687	1.8124e-19
LINC01138	OK	2.82501e-08	5.42954	0.00925083	4.63572e-08
ENSG00000224481	OK	0.000239438	3.4923	0.00556247	0.000352842
PPIAL4G	OK	0	44.5733	0.0710263	0
PDE4DIP	OK	1.6099e-75	18.3514	0.0313665	4.34404e-75
LINC00869	OK	7.02084e-93	20.4085	0.0348588	2.00595e-92
FCGR1A	OK	0	90.5589	0.154896	0
H2AC20	OK	5.23136e-20	9.08403	0.0154857	1.01659e-19
ANP32E	OK	6.14079e-59	16.1452	0.0275667	1.54136e-58
ENSG00000289041	OK	0.560581	-0.152442	-0.000267221	0.605272
MCL1	OK	0	151.228	0.258666	0
ENSG00000289457	OK	0.582413	-0.208071	-0.000368665	0.610805
ENSA	OK	5.7193e-126	23.8449	0.0407528	1.78505e-125
CTSS	OK	3.28184e-154	26.4278	0.0451857	1.09541e-153
BNIPL	OK	0.170143	0.953599	0.00158825	0.213426
C1orf56	OK	1.13458e-91	20.2721	0.0346198	3.22875e-91
MLLT11	OK	0	162.439	0.277845	0
ZNF687-AS1	OK	1.41678e-15	7.89803	0.0132624	2.63048e-15
SELENBP1	OK	2.34202e-17	8.39437	0.0143128	4.43229e-17
ENSG00000232536	OK	0.552273	-0.131405	-0.000234215	0.60389
S100A10	OK	3.73956e-07	4.94849	0.00837027	5.98329e-07
S100A11	OK	0	284.96	0.48749	0
TCHH	OK	0.378082	0.310522	0.000466398	0.454754
FLG-AS1	OK	2.13329e-10	6.24395	0.0106393	3.64666e-10
S100A9	OK	0	64.812	0.110114	0
S100A8	OK	0	42.2595	0.0715267	0
S100A6	OK	0	70.7632	0.120632	0
S100A4	OK	2.39739e-225	32.0256	0.0543742	9.22072e-225
S100A16	OK	0.0237044	1.98263	0.00332106	0.0317242
S100A13	OK	0	37.8816	0.0647336	0
S100A1	OK	0	93.2896	0.159289	0
ILF2	OK	0	57.3424	0.0980568	0
ENSG00000243613	OK	0.574621	-0.188151	-0.000321632	0.609291
RAB13	OK	1.44085e-166	27.482	0.0469247	4.94798e-166
RPS27	OK	0	393.782	0.673843	0
TPM3	OK	2.97281e-56	15.7591	0.0269327	7.39505e-56
IL6R-AS1	OK	1.3079e-17	8.46256	0.014323	2.48085e-17
KCNN3	OK	8.65692e-35	12.2476	0.0208738	1.91694e-34
PMVK	OK	1.67592e-43	13.7802	0.0235358	3.90839e-43
CKS1B	OK	0	96.7299	0.165168	0
DCST1	OK	0.483351	0.0417459	3.66052e-05	0.57337
LAMTOR2	OK	0	56.2291	0.0961582	0
MEX3A	OK	1.61452e-276	35.5118	0.0606539	6.74404e-276
LMNA	OK	2.00522e-52	15.1918	0.0259211	4.89079e-52
MIR9-1HG	OK	0	107.571	0.183875	0
IQGAP3	OK	8.79246e-11	6.38108	0.0107558	1.51437e-10
BCAN	OK	6.95956e-23	9.77855	0.0166721	1.39247e-22
NES	OK	1.11906e-11	6.68958	0.0113303	1.96258e-11
CRABP2	OK	0	69.7992	0.114734	0
HDGF	OK	3.79566e-09	5.77729	0.00983974	6.35151e-09
NTRK1	OK	0.472522	0.0689309	8.05141e-05	0.561991
ETV3L	OK	0.0436165	1.71018	0.00284028	0.0571495
ETV3	OK	1.44559e-09	5.93766	0.0101137	2.4353e-09
LINC02772	OK	0.00464759	2.601	0.000898727	0.00648923
CD5L	OK	4.57447e-167	27.5237	0.0468365	1.57415e-166
ENSG00000291226	OK	0.552976	-0.133183	-0.000241552	0.604081
KIRREL1	OK	7.89574e-11	6.39753	0.0108446	1.3618e-10
CD1C	OK	0.11754	1.18737	0.00164933	0.149657
CD1E	OK	0.507109	-0.0178201	-3.70815e-05	0.596648
SPTA1	OK	0	117.595	0.153869	0
OR6N1	OK	0.540287	-0.101156	-0.000169361	0.603554
ACKR1	OK	0.00142183	2.98415	0.00499353	0.00203177
FCER1A	OK	0.525492	-0.0639415	-0.000113964	0.602557
OR10J1	OK	0.546572	-0.117004	-0.000213427	0.603554
SLAMF8	OK	2.66248e-13	7.21674	0.0118929	4.80766e-13
ENSG00000272668	OK	0.54591	-0.115335	-0.000197316	0.603554
TAGLN2	OK	1.57023e-27	10.8084	0.0184155	3.27541e-27
SLAMF9	OK	1.06689e-232	32.5494	0.0538581	4.14486e-232
ATP1A2	OK	8.12257e-219	31.5531	0.0537995	3.09078e-218
NHLH1	OK	2.15457e-22	9.66349	0.0162276	4.28686e-22
SLAMF1	OK	0.182726	0.905026	0.00136044	0.228293
ENSG00000228863	OK	0.300811	0.522069	0.000838889	0.367022
CD48	OK	4.65409e-123	23.5627	0.0400028	1.44447e-122
SLAMF7	OK	0.000169653	3.58328	0.00559797	0.000250966
ENSG00000290115	OK	5.2844e-49	14.6665	0.0228299	1.26724e-48
FCER1G	OK	0	156.137	0.267098	0
ENSG00000289141	OK	0.559628	-0.150025	-0.000243957	0.605272
ENSG00000283696	OK	0	83.2597	0.141793	0
FCGR2A	OK	0	45.7073	0.0781181	0
HSPA6	OK	0	79.2447	0.135055	0
FCGR3A	OK	0	77.2551	0.132123	0
NOS1AP	OK	2.86203e-55	15.6153	0.0266582	7.07723e-55
NUF2	OK	1.37971e-57	15.952	0.0271823	3.44755e-57
PBX1	OK	0	61.7044	0.10552	0
PBX1-AS1	OK	0.0275202	1.91856	0.00270101	0.0367524
ENSG00000236206	OK	0.0198063	2.05777	0.00344305	0.0265928
MGST3	OK	0	56.0031	0.0957896	0
POU2F1-DT	OK	0.626842	-0.3235	-0.000562778	0.644104
CD247	OK	5.3049e-06	4.40436	0.00747026	8.21701e-06
CREG1	OK	2.66638e-302	37.1447	0.0635212	1.15328e-301
XCL2	OK	0.520452	-0.051289	-9.10708e-05	0.602054
ATP1B1	OK	0	75.2672	0.128696	0
SLC19A2	OK	7.92138e-28	10.871	0.0185254	1.65512e-27
SELP	OK	1.10811e-06	4.73264	0.00611738	1.74946e-06
PRRX1	OK	1.45761e-30	11.4314	0.0191464	3.11322e-30
ENSG00000231424	OK	1.38125e-09	5.94512	0.0101028	2.32769e-09
MROH9	OK	0.118864	1.18068	0.00192893	0.15115
FMO2	OK	0.120188	1.17405	0.0016607	0.152716
MYOCOS	OK	0.000210197	3.52694	0.00586158	0.000310483
PIGC	OK	0.694876	-0.50972	-0.000903534	0.701753
ENSG00000224228	OK	1.1269e-07	5.17708	0.00866866	1.82939e-07
TNFSF18	OK	0	46.0688	0.0764111	0
TNFSF4	OK	0.804065	-0.856232	-0.00147352	0.805192
PRDX6	OK	6.79392e-153	26.3131	0.0449735	2.25562e-152
CENPL	OK	0.00013297	3.6464	0.00616708	0.000197754
GAS5	OK	0	123.001	0.210401	0
RC3H1-DT	OK	0.000840801	3.14137	0.00506899	0.00120909
CACYBP	OK	2.80772e-191	29.4774	0.0503936	1.00924e-190
TNR	OK	8.14172e-252	33.8736	0.0578824	3.2593e-251
BRINP2	OK	1.98972e-42	13.6005	0.0232267	4.60583e-42
TOR3A	OK	8.29018e-13	7.06058	0.0120328	1.48623e-12
ABL2	OK	2.54329e-166	27.4613	0.0469498	8.71586e-166
ENSG00000289589	OK	0.22284	0.762637	0.00120811	0.275929
IER5	OK	9.74211e-156	26.5604	0.0453086	3.25823e-155
CACNA1E	OK	2.08502e-162	27.1316	0.0463604	7.08707e-162
GLUL	OK	0	92.0822	0.157489	0
RGS16	OK	2.56542e-207	30.7034	0.0523501	9.51566e-207
NMNAT2	OK	2.19366e-137	24.9212	0.0425845	7.03547e-137
ARPC5	OK	0	80.8679	0.138331	0
RGL1	OK	3.10041e-280	35.7518	0.0611282	1.30269e-279
NIBAN1	OK	3.88015e-237	32.8617	0.0561638	1.51924e-236
LINC01350	OK	0.548453	-0.121753	-0.00021515	0.603554
PTGS2	OK	0.0169477	2.12131	0.00352835	0.0228591
LINC01036	OK	0.155747	1.01209	0.00168858	0.196205
BRINP3	OK	0	43.7399	0.0746494	0
ENSG00000225811	OK	0.000512647	3.28349	0.00552595	0.00074383
LINC02770	OK	0.0206648	2.04021	0.00334768	0.0277082
ENSG00000285280	OK	1.41277e-24	10.1655	0.0173351	2.87031e-24
RGS21	OK	0.266481	0.623489	0.000940717	0.327486
ENSG00000236069	OK	3.97632e-70	17.6639	0.0299557	1.04916e-69
RGS1	OK	0	169.521	0.289899	0
ENSG00000289995	OK	0.118793	1.18104	0.00189274	0.151098
RGS13	OK	3.4088e-13	7.18304	0.0114148	6.14199e-13
RGS2	OK	3.95515e-92	20.3239	0.0346593	1.12747e-91
LINC01031	OK	0.0382754	1.77106	0.00289431	0.050442
KCNT2	OK	0	39.0659	0.066513	0
CFH	OK	0	51.0748	0.0850123	0
ASPM	OK	0	77.6271	0.132099	0
CRB1	OK	4.34021e-17	8.32157	0.0141782	8.17366e-17
DENND1B	OK	1.16636e-11	6.68352	0.0113954	2.04338e-11
MIR181A1HG	OK	6.88898e-156	26.5734	0.0454073	2.30555e-155
KIF14	OK	4.3626e-204	30.4604	0.0517185	1.60508e-203
TNNT2	OK	2.3197e-05	4.07309	0.00624597	3.52859e-05
PTPN7	OK	4.06106e-06	4.46194	0.00755509	6.31383e-06
UBE2T	OK	5.35152e-77	18.5354	0.0316202	1.45106e-76
ADIPOR1	OK	3.03447e-07	4.98901	0.00849806	4.86761e-07
CHI3L1	OK	1.31024e-20	9.23345	0.015623	2.56708e-20
CHIT1	OK	5.91591e-30	11.3091	0.0191238	1.2587e-29
ENSG00000288925	OK	3.43684e-33	11.9453	0.0203035	7.50073e-33
BTG2	OK	0	93.3314	0.159583	0
ATP2B4	OK	6.01484e-26	10.4687	0.017869	1.23205e-25
LAX1	OK	0.0116392	2.26883	0.0037244	0.0158789
SNRPE	OK	0	95.6053	0.163503	0
GOLT1A	OK	0.580907	-0.204214	-0.000361012	0.610308
PPP1R15B-AS1	OK	0.00414626	2.63992	0.00443917	0.00580546
PPP1R15B	OK	1.56298e-07	5.11569	0.00871452	2.5291e-07
TMCC2	OK	6.01997e-70	17.6405	0.0298916	1.58754e-69
RAB7B	OK	1.31656e-97	20.9339	0.0350868	3.81169e-97
CTSE	OK	2.97143e-07	4.99306	0.00697296	4.76955e-07
RHEX	OK	2.55879e-06	4.55991	0.00761468	3.99685e-06
RASSF5	OK	8.56918e-49	14.6336	0.0249837	2.05201e-48
DYRK3-AS1	OK	0.520277	-0.0508497	-0.000110484	0.602054
MAPKAPK2	OK	8.16761e-18	8.51727	0.0145113	1.55219e-17
IL10	OK	0.0063802	2.49039	0.00419619	0.00886139
FCMR	OK	0.00964456	2.3399	0.00388974	0.0132517
C1orf116	OK	0.526916	-0.0675193	-7.34822e-05	0.602557
CD55	OK	1.85945e-20	9.19589	0.0156844	3.63458e-20
PLXNA2	OK	4.29144e-136	24.8018	0.0423801	1.37194e-135
LINC01698	OK	0.581491	-0.20571	-0.000362411	0.610425
G0S2	OK	9.38112e-108	22.0194	0.0336376	2.80704e-107
HSD11B1	OK	0.729927	-0.612592	-0.00105284	0.734425
SYT14	OK	3.05736e-121	23.3847	0.0399403	9.44796e-121
ENSG00000287354	OK	0.546327	-0.116387	-0.000214759	0.603554
ENSG00000287157	OK	0.506531	-0.0163704	-4.93273e-05	0.596339
NEK2	OK	4.18919e-20	9.10817	0.015343	8.15336e-20
LPGAT1-AS1	OK	0.574107	-0.186839	-0.000327667	0.608949
DTL	OK	4.58996e-216	31.3519	0.0532145	1.73337e-215
ENSG00000229983	OK	0.303162	0.515329	0.000826061	0.369529
PACC1	OK	0.0685451	1.48671	0.00251018	0.08872
NENF	OK	6.57982e-51	14.9612	0.0255556	1.59318e-50
ATF3	OK	0	97.7868	0.166961	0
GARIN4	OK	0.54365	-0.109635	-0.000183584	0.603554
ENSG00000228255	OK	0.577942	-0.196631	-0.000341729	0.609618
PROX1-AS1	OK	0.00171358	2.92657	0.00493045	0.0024424
PROX1	OK	7.83774e-242	33.1887	0.056549	3.08573e-241
CENPF	OK	0	48.7249	0.0830478	0
ENSG00000287008	OK	0.00838056	2.39191	0.00369153	0.0115594
KCNK2	OK	0	41.951	0.0715535	0
ESRRG	OK	6.0518e-73	18.0263	0.0308019	1.6164e-72
LYPLAL1-DT	OK	0.0435578	1.71081	0.00286376	0.0570876
LYPLAL1-AS1	OK	0.75821	-0.700555	-0.0012009	0.760949
MARK1	OK	2.06552e-131	24.3639	0.0416275	6.53646e-131
HLX-AS1	OK	0.0826116	1.38772	0.00233124	0.106349
ENSG00000289142	OK	0.0198809	2.05622	0.00333508	0.0266858
HLX	OK	0.00712891	2.4507	0.00414461	0.00987658
DUSP10	OK	4.49213e-05	3.9165	0.0066504	6.78365e-05
ENSG00000236230	OK	0.0369354	1.78741	0.00300971	0.0487403
HHIPL2	OK	0.618913	-0.302628	-0.000527348	0.637923
ENSG00000226601	OK	0.108047	1.23698	0.00202839	0.137885
CAPN8	OK	1.14434e-06	4.7261	0.00778762	1.8061e-06
ENSG00000237101	OK	1.17653e-05	4.22845	0.00664104	1.80174e-05
ENSG00000286174	OK	0.600749	-0.255285	-0.000436355	0.623255
ENAH	OK	0	44.4166	0.0759289	0
ENSG00000289341	OK	0	111.94	0.191113	0
H3-3A	OK	0	207.957	0.355781	0
PARP1	OK	2.38998e-11	6.57763	0.0112205	4.15937e-11
CDC42BPA	OK	0	47.1023	0.080532	0
ENSG00000287532	OK	7.1852e-09	5.66892	0.00938421	1.19276e-08
ENSG00000287895	OK	0.515294	-0.038347	-7.86515e-05	0.600017
ENSG00000270110	OK	0.516111	-0.0403949	-9.1904e-05	0.600408
RHOU	OK	0.65189	-0.390428	-0.000698154	0.663029
LINC02814	OK	9.79576e-05	3.72423	0.00626447	0.00014638
ENSG00000233920	OK	0.53803	-0.0954709	-0.000140837	0.603554
ENSG00000235152	OK	0.585147	-0.215078	-0.000377009	0.611609
MAP3K21	OK	1.65527e-11	6.63205	0.0112884	2.89484e-11
SLC35F3	OK	2.91931e-96	20.7856	0.0354984	8.42269e-96
ENSG00000228044	OK	0.637719	-0.35237	-0.000611401	0.651957
ENSG00000286263	OK	0.241105	0.702754	0.00115635	0.297366
B3GALNT2	OK	1.38838e-06	4.68668	0.00798073	2.18711e-06
GNG4	OK	2.52738e-49	14.7165	0.0251096	6.08129e-49
NID1	OK	1.00683e-72	17.9982	0.0304733	2.68489e-72
GPR137B	OK	1.87826e-33	11.9954	0.0204701	4.10997e-33
ERO1B	OK	1.81111e-28	11.0048	0.0187907	3.80965e-28
RYR2	OK	0	74.4611	0.127339	0
LINC01139	OK	0.000427478	3.33436	0.00323634	0.000622783
CHRM3	OK	0	81.7834	0.139826	0
FMN2	OK	0	42.2959	0.07231	0
GREM2	OK	6.63783e-10	6.06402	0.0102982	1.12735e-09
RGS7	OK	0	114.485	0.195719	0
ENSG00000287738	OK	0.0135714	2.20946	0.00363316	0.0184344
MAP1LC3C	OK	0.526199	-0.0657196	-9.49536e-05	0.602557
PLD5	OK	3.24575e-38	12.8717	0.0219657	7.32675e-38
ENSG00000289055	OK	0.000285441	3.44508	0.0057833	0.000418781
CATSPERE	OK	0.00131836	3.00719	0.00510228	0.00188607
KIF26B	OK	0	38.4518	0.0657481	0
KIF26B-AS1	OK	4.6796e-34	12.1099	0.0205674	1.02984e-33
NLRP3	OK	5.32345e-46	14.1895	0.0242405	1.2579e-45
GCSAML	OK	0.635848	-0.347382	-0.000622338	0.650683
ENSG00000236817	OK	0.116852	1.19087	0.0019125	0.148856
ENSG00000235749	OK	0.0186715	2.08199	0.00350764	0.0251028
TRIM58	OK	8.92596e-37	12.6132	0.0214104	1.99954e-36
OR2M3	OK	0.5267	-0.0669766	-0.000130025	0.602557
LINC01865	OK	0.515106	-0.0378738	-8.51125e-05	0.59997
LINC01115	OK	0.551143	-0.128549	-0.000228199	0.603554
SNTG2	OK	1.07169e-47	14.4608	0.0245539	2.55285e-47
PXDN	OK	3.80526e-06	4.47586	0.00758253	5.92165e-06
MYT1L	OK	0	85.4041	0.146072	0
MYT1L-AS1	OK	0.126112	1.14496	0.00185247	0.160041
ADI1	OK	3.18608e-145	25.634	0.0437945	1.04052e-144
RPS7	OK	0	330.717	0.565881	0
ENSG00000289136	OK	1.86122e-09	5.89608	0.0098924	3.12916e-09
DCDC2C	OK	0.0273663	1.92099	0.00317983	0.0365567
LINC01248	OK	0.528811	-0.0722813	-9.77751e-05	0.602702
SOX11	OK	0	244.863	0.418616	0
ENSG00000234275	OK	1.46236e-58	16.0915	0.0273044	3.66689e-58
ID2	OK	0	75.915	0.129673	0
MBOAT2	OK	1.30246e-65	17.0672	0.0291394	3.36205e-65
RRM2	OK	0	57.2666	0.0976103	0
ODC1	OK	6.54816e-308	37.4906	0.0638288	2.86948e-307
RN7SL832P	OK	0.208156	0.812838	0.00125198	0.258514
PDIA6	OK	0	46.3894	0.079332	0
LINC00276	OK	1.97133e-07	5.07171	0.00860894	3.17854e-07
ENSG00000287291	OK	0.00240974	2.81886	0.0047695	0.00341517
CYRIA	OK	4.73947e-181	28.6683	0.049017	1.67591e-180
RAD51AP2	OK	0.494422	0.0139829	-9.99106e-06	0.58553
VSNL1	OK	0	66.1337	0.113051	0
ENSG00000287284	OK	0.563427	-0.159664	-0.000288494	0.606488
LINC01376	OK	3.09561e-05	4.0054	0.00681122	4.69174e-05
RHOB	OK	0	66.0174	0.1129	0
ENSG00000233005	OK	0.191727	0.871551	0.00143142	0.23924
ENSG00000235537	OK	0.52526	-0.0633599	-0.000106346	0.602557
ENSG00000228999	OK	0.102554	1.26713	0.00197795	0.131143
KLHL29	OK	1.90174e-100	21.2433	0.0362556	5.56065e-100
ENSG00000286829	OK	0.542109	-0.105748	-0.000190333	0.603554
CENPO	OK	0.000153555	3.60923	0.00611791	0.000227421
ADCY3	OK	6.96405e-57	15.8506	0.0270525	1.73494e-56
SLC35F6	OK	0.000217371	3.51804	0.00597717	0.000320796
CENPA	OK	3.45457e-22	9.61503	0.0163502	6.85975e-22
DPYSL5	OK	5.9032e-203	30.3748	0.0519062	2.16393e-202
OST4	OK	0	138.853	0.237542	0
ATRAID	OK	1.06766e-222	31.8348	0.0544029	4.08438e-222
RBKS	OK	4.43634e-08	5.34842	0.00909576	7.24893e-08
FOSL2-AS1	OK	2.20155e-29	11.1932	0.0186787	4.6643e-29
FOSL2	OK	0	51.1102	0.0870267	0
ENSG00000286963	OK	0.573197	-0.18452	-0.000313067	0.608902
ENSG00000288553	OK	0.515697	-0.0393561	-6.50993e-05	0.600345
YPEL5	OK	2.0834e-25	10.3504	0.0176725	4.25705e-25
SRD5A2	OK	0.760849	-0.709036	-0.00121769	0.763445
ENSG00000274159	OK	0.547804	-0.120116	-0.000210159	0.603554
LTBP1	OK	2.85698e-24	10.0967	0.0171568	5.79039e-24
ENSG00000285577	OK	0.560368	-0.151902	-0.000266357	0.605272
RASGRP3	OK	7.72673e-91	20.1774	0.0344655	2.19136e-90
CRIM1	OK	4.33948e-68	17.3971	0.0296975	1.13361e-67
CDC42EP3	OK	3.26519e-62	16.6039	0.0283345	8.32956e-62
CYP1B1	OK	4.5386e-52	15.1381	0.025	1.10536e-51
ENSG00000235586	OK	0.496527	0.00870504	-2.8144e-05	0.587328
SRSF7	OK	2.29958e-132	24.4537	0.0418068	7.29562e-132
MAP4K3	OK	1.52228e-258	34.3276	0.0587044	6.18812e-258
ENSG00000287255	OK	2.91624e-15	7.80752	0.01321	5.38649e-15
ENSG00000287468	OK	0.581267	-0.205135	-0.000341092	0.610318
PLEKHH2	OK	6.05003e-12	6.77901	0.0115519	1.06515e-11
PPM1B-DT	OK	0.617937	-0.300067	-0.000519416	0.637373
LINC01833	OK	0	40.6003	0.0650672	0
SIX3-AS1	OK	8.23946e-14	7.37464	0.0110988	1.49428e-13
SIX3	OK	2.09731e-06	4.6015	0.00720013	3.29041e-06
EPAS1	OK	0.000555929	3.26058	0.00546795	0.000805228
STPG4	OK	8.6235e-122	23.4387	0.039962	2.67313e-121
NRXN1	OK	0	209.671	0.358711	0
ENSG00000231918	OK	5.6406e-09	5.71025	0.00970088	9.38849e-09
ENSG00000228033	OK	4.12866e-105	21.7418	0.0363088	1.22804e-104
SPTBN1-AS2	OK	0.00476088	2.59273	0.00415849	0.00664
EML6	OK	1.82072e-125	23.7964	0.0406429	5.67203e-125
ENSG00000285519	OK	1.56269e-77	18.6015	0.03161	4.25106e-77
RPS27A	OK	0	387.594	0.663251	0
CCDC85A	OK	1.51699e-52	15.21	0.0259354	3.70178e-52
ENSG00000285755	OK	3.30088e-46	14.2229	0.0242871	7.81088e-46
LINC01122	OK	0	68.4796	0.117035	0
ENSG00000289529	OK	2.56029e-142	25.3721	0.0432278	8.30724e-142
LINC01793	OK	0.000939988	3.10857	0.00521062	0.00134901
BCL11A	OK	0	56.6129	0.0967899	0
PAPOLG	OK	0	58.416	0.0998366	0
REL	OK	0	105.546	0.180496	0
ENSG00000289855	OK	0.0958964	1.30529	0.00212618	0.122881
CCT4	OK	2.64503e-81	19.0613	0.0325748	7.26258e-81
ENSG00000228541	OK	0.27719	0.591209	0.000973175	0.339944
MDH1	OK	7.60041e-118	23.0486	0.0393984	2.33428e-117
LINC00309	OK	0.00103344	3.08045	0.00513568	0.00148184
ENSG00000290118	OK	0.545015	-0.113076	-0.00019601	0.603554
ENSG00000288986	OK	0.600852	-0.255554	-0.000443271	0.623255
MEIS1	OK	1.62412e-10	6.28644	0.0107174	2.78294e-10
ENSG00000235495	OK	2.99412e-15	7.8042	0.0126212	5.52421e-15
PLEK	OK	1.52794e-179	28.5471	0.0487996	5.3725e-179
LINC01890	OK	0.000761201	3.17038	0.0052464	0.00109715
MXD1	OK	1.11334e-48	14.6158	0.0249322	2.66221e-48
PCBP1	OK	2.84408e-279	35.6898	0.0610256	1.19299e-278
SNRPG	OK	0	72.2516	0.123569	0
TGFA	OK	1.96139e-33	11.9918	0.0204684	4.28812e-33
ADD2	OK	2.48623e-59	16.2009	0.0276673	6.24682e-59
FIGLA	OK	0.555356	-0.139206	-0.000249327	0.604437
EGR4	OK	0.240818	0.703673	0.00115439	0.297087
MTHFD2	OK	3.17413e-17	8.35857	0.0142604	5.99119e-17
ENSG00000279070	OK	0.596591	-0.244533	-0.000433531	0.620286
HK2	OK	0	89.5385	0.152943	0
ENSG00000270571	OK	0.00902709	2.3645	0.00396743	0.012434
LRRTM4	OK	0	219.962	0.376252	0
LRRTM4-AS1	OK	2.56284e-06	4.55958	0.00700754	4.00194e-06
ENSG00000286932	OK	1.22537e-33	12.0307	0.01927	2.68604e-33
CTNNA2	OK	0	101.673	0.173889	0
CTNNA2-AS1	OK	0.365224	0.344529	0.000516393	0.440029
ENSG00000230975	OK	0.58313	-0.209909	-0.000375837	0.610827
ENSG00000237498	OK	0.227077	0.748509	0.00117932	0.280896
TCF7L1	OK	1.07353e-16	8.21357	0.0139689	2.01489e-16
CAPG	OK	0	119.051	0.203506	0
VAMP8	OK	0	119.85	0.205	0
ENSG00000229498	OK	0.568639	-0.172911	-0.000306409	0.60816
REEP1	OK	7.48555e-45	14.0029	0.0239077	1.76131e-44
LINC01943	OK	0.629247	-0.329861	-0.00057409	0.645429
CYTOR	OK	6.32171e-17	8.27689	0.0136678	1.18963e-16
ENSG00000289429	OK	0.0799861	1.40517	0.0019652	0.103048
RGPD2	OK	0.15473	1.01636	0.00168236	0.195022
EIF2AK3	OK	3.19772e-38	12.8729	0.0219799	7.22485e-38
ADRA2B	OK	0.03637	1.79446	0.00251754	0.0480577
ASTL	OK	9.48321e-16	7.94792	0.0134291	1.76465e-15
DUSP2	OK	0	82.471	0.140619	0
NCAPH	OK	2.47806e-108	22.0797	0.0371958	7.42379e-108
ENSG00000235480	OK	0.000111948	3.69041	0.00592483	0.000167036
ARID5A	OK	2.62826e-40	13.2385	0.0226115	6.01158e-40
APPAT	OK	3.25327e-57	15.8983	0.0271518	8.11288e-57
ANKRD36B	OK	6.88762e-18	8.537	0.0145644	1.30943e-17
AFF3	OK	0	56.9503	0.0974055	0
NPAS2-AS1	OK	0.524184	-0.0606574	-0.00011684	0.602413
RPL31	OK	0	224.615	0.384316	0
TBC1D8	OK	1.44562e-246	33.5152	0.0572587	5.73202e-246
IL1R2	OK	0.279286	0.584965	0.000840559	0.342346
IL1R1	OK	4.58682e-96	20.7639	0.0348677	1.32185e-95
TMEM182	OK	0.000190171	3.55336	0.00603756	0.000281151
ENSG00000286290	OK	0.569354	-0.174729	-0.000299047	0.60816
LINC01965	OK	0	70.2636	0.119587	0
LINC01102	OK	1.35357e-144	25.5776	0.0436631	4.41766e-144
ENSG00000288565	OK	2.4155e-12	6.91046	0.0117423	4.28585e-12
PANTR1	OK	0	225.39	0.38547	0
POU3F3	OK	0	40.4789	0.069144	0
LINC02946	OK	0.322236	0.461457	0.000702693	0.391252
ENSG00000234162	OK	2.02242e-42	13.5993	0.0232111	4.67937e-42
ST6GAL2	OK	7.41741e-161	26.9999	0.0460831	2.51438e-160
SULT1C2	OK	2.70335e-11	6.55928	0.0111	4.69331e-11
LIMS1	OK	0	53.0152	0.0906819	0
RANBP2	OK	0	75.1289	0.128081	0
CCDC138	OK	0.00163515	2.94112	0.00499481	0.00233393
SEPTIN10	OK	4.13101e-15	7.7635	0.0132278	7.61056e-15
BUB1	OK	3.16666e-189	29.3168	0.0497536	1.13257e-188
MIR4435-2HG	OK	0.000451744	3.31897	0.00563955	0.00065756
ACOXL-AS1	OK	0.522065	-0.0553375	-0.000105338	0.602413
ENSG00000280878	OK	3.61519e-66	17.1419	0.0291495	9.36093e-66
SLC20A1	OK	0.00183228	2.90568	0.00493214	0.00260563
NT5DC4	OK	0.259592	0.644604	0.000996989	0.319301
CKAP2L	OK	9.62379e-209	30.81	0.0522094	3.58295e-208
IL1A	OK	1.60328e-47	14.433	0.0245681	3.81371e-47
ENSG00000287937	OK	1.30261e-12	6.99753	0.0114066	2.32526e-12
IL1B	OK	0	114.389	0.19502	0
IL36G	OK	0.131103	1.12119	0.00168442	0.166164
IL36B	OK	0.544692	-0.112262	-0.000190649	0.603554
IL1RN	OK	1.24112e-156	26.6377	0.0449677	4.16763e-156
ENSG00000289035	OK	0.382874	0.297941	0.000414625	0.459964
DPP10	OK	0	149.07	0.254928	0
ENSG00000286776	OK	0.0027009	2.78204	0.00450234	0.00381807
INSIG2	OK	0	94.7363	0.161911	0
DBI	OK	0	108.818	0.18606	0
EPB41L5	OK	2.10773e-14	7.55417	0.0128798	3.84903e-14
INHBB	OK	2.22753e-08	5.47179	0.00923745	3.6613e-08
GLI2	OK	2.6774e-11	6.56072	0.0111325	4.64987e-11
ENSG00000234455	OK	0.550775	-0.127619	-0.000205379	0.603554
CLASP1-AS1	OK	0	37.9424	0.0647011	0
CNTNAP5	OK	0	59.1098	0.10105	0
GYPC	OK	0	100.336	0.171622	0
BIN1	OK	0	71.6017	0.122486	0
PROC	OK	0.561297	-0.154257	-0.000267506	0.605272
GPR17	OK	1.43658e-14	7.60391	0.0127954	2.62918e-14
MZT2B	OK	0	82.1351	0.140484	0
POTEI	OK	0.571152	-0.179308	-0.000315067	0.608902
CFC1	OK	0.550532	-0.127007	-0.00023083	0.603554
ENSG00000290654	OK	0.531311	-0.0785662	-0.000136602	0.602999
ANKRD30BL	OK	0	38.66	0.066051	0
ENSG00000230803	OK	0.51069	-0.026799	-3.82102e-05	0.598891
GPR39	OK	9.89032e-62	16.5373	0.0281356	2.51662e-61
LYPD1	OK	1.40162e-07	5.13622	0.00871993	2.26946e-07
TMEM163	OK	0	113.228	0.193424	0
R3HDM1	OK	0	54.9483	0.0939883	0
MCM6	OK	5.63624e-05	3.86143	0.0065622	8.48321e-05
DARS1-AS1	OK	0.0020447	2.87118	0.00478883	0.00290275
CXCR4	OK	0	111.397	0.189724	0
ENSG00000289974	OK	0.520002	-0.0501594	-0.000111311	0.602054
THSD7B	OK	5.40368e-23	9.80413	0.0166817	1.08247e-22
SPOPL-DT	OK	3.97731e-34	12.1232	0.0207009	8.7606e-34
NXPH2	OK	9.09195e-58	15.978	0.0271793	2.27413e-57
LRP1B	OK	0	134.847	0.230671	0
KYNU	OK	1.94778e-167	27.5546	0.0470893	6.71184e-167
TEX41	OK	0.00060793	3.23513	0.00548407	0.000879273
ENSG00000234940	OK	0.519088	-0.0478642	-9.80197e-05	0.602004
ACVR2A	OK	6.37676e-08	5.28235	0.00900254	1.0389e-07
ENSG00000289474	OK	0	127.796	0.218514	0
LYPD6B	OK	2.83027e-10	6.1996	0.0104996	4.83311e-10
ENSG00000286335	OK	1.75125e-19	8.95164	0.0137758	3.3834e-19
LYPD6	OK	0.0747669	1.44118	0.00242118	0.096648
MMADHC-DT	OK	0.0178617	2.10006	0.00355625	0.02404
LINC01931	OK	0.0795698	1.40797	0.00232909	0.102538
RND3	OK	4.12972e-193	29.62	0.0505096	1.49087e-192
LINC02612	OK	0.579702	-0.201131	-0.00034896	0.609993
TNFAIP6	OK	0.755175	-0.690866	-0.00119927	0.758056
FMNL2	OK	0	101.959	0.174315	0
RPRM	OK	2.57757e-27	10.7628	0.0183104	5.35878e-27
GALNT13	OK	4.32584e-164	27.2739	0.0465935	1.47539e-163
ENSG00000224675	OK	0.518625	-0.0467026	-0.000105743	0.602004
KCNJ3	OK	4.33429e-236	32.7882	0.0560195	1.69308e-235
LINC01876	OK	0.0111858	2.284	0.00384548	0.0152727
ENSG00000282440	OK	0.520965	-0.0525747	-7.11783e-05	0.602137
NR4A2	OK	0	102.747	0.17547	0
CYTIP	OK	0	74.9862	0.128087	0
UPP2	OK	1.7047e-19	8.95461	0.0152713	3.29475e-19
PKP4	OK	1.2544e-111	22.4201	0.038313	3.79662e-111
ENSG00000285155	OK	0.540807	-0.102467	-0.00018972	0.603554
TANK-AS1	OK	2.23104e-67	17.303	0.0293901	5.80699e-67
TANK	OK	2.16017e-90	20.1266	0.0344031	6.10217e-90
TBR1	OK	4.5694e-38	12.8453	0.0219025	1.03054e-37
SLC4A10	OK	0	43.7303	0.0747556	0
ENSG00000288091	OK	0.565495	-0.164915	-0.000308673	0.607243
DPP4	OK	4.8151e-08	5.33357	0.00907927	7.86011e-08
KCNH7	OK	0	71.0752	0.121531	0
KCNH7-AS1	OK	5.93992e-30	11.3087	0.0192075	1.26328e-29
FIGN	OK	9.09693e-29	11.0667	0.0187854	1.91918e-28
COBLL1	OK	9.62565e-39	12.9653	0.0219495	2.17873e-38
SCN3A	OK	1.43351e-150	26.1092	0.0446185	4.73731e-150
CSRNP3	OK	0	37.7621	0.0645539	0
GALNT3	OK	4.48729e-09	5.74905	0.00973741	7.4888e-09
TTC21B-AS1	OK	0.0545396	1.60235	0.00265287	0.0710706
SCN1A-AS1	OK	2.94378e-37	12.7003	0.0216446	6.61523e-37
SCN9A	OK	1.16389e-26	10.6231	0.0180916	2.40077e-26
B3GALT1	OK	1.4726e-170	27.8139	0.0475198	5.09903e-170
STK39	OK	2.14253e-61	16.4906	0.0281625	5.43514e-61
CERS6	OK	2.79243e-308	37.5133	0.064153	1.22475e-307
SPC25	OK	1.87407e-179	28.5399	0.0485825	6.58029e-179
DHRS9	OK	1.02404e-59	16.2553	0.0277769	2.57814e-59
CFAP210	OK	2.54739e-17	8.38449	0.0142083	4.81912e-17
GAD1	OK	3.77159e-70	17.6669	0.0301428	9.96193e-70
DLX1	OK	0	42.8623	0.0731427	0
ENSG00000289413	OK	5.92511e-170	27.7639	0.0471408	2.04879e-169
DLX2	OK	2.83641e-302	37.1431	0.0631684	1.22576e-301
PDK1	OK	1.91835e-294	36.6548	0.0626367	8.19809e-294
SP9	OK	8.06252e-116	22.8457	0.0387711	2.46711e-115
CHRNA1	OK	0.407957	0.232803	0.000340692	0.48904
CHN1	OK	0	152.892	0.261428	0
ATP5MC3	OK	0	84.7259	0.144927	0
NFE2L2	OK	1.8346e-83	19.3197	0.033024	5.07917e-83
ENSG00000222043	OK	5.96124e-05	3.84771	0.00639442	8.96427e-05
SESTD1	OK	9.93467e-67	17.2168	0.0293995	2.57642e-66
ZNF385B	OK	0	43.1127	0.0736589	0
ITGA4	OK	0.62441	-0.317084	-0.000563719	0.642274
PPP1R1C	OK	0.778889	-0.768446	-0.00132245	0.780606
PDE1A	OK	8.2039e-269	35.009	0.0598304	3.38445e-268
ENSG00000287621	OK	0.000333068	3.40315	0.00577236	0.000487511
ZNF804A	OK	0	53.8085	0.0919214	0
ENSG00000286797	OK	0.583754	-0.211506	-0.000389225	0.611106
FSIP2-AS1	OK	9.78773e-11	6.36464	0.0108304	1.68463e-10
FSIP2	OK	3.03391e-05	4.01016	0.00679067	4.59961e-05
ITGAV	OK	0	45.5688	0.0779316	0
ENSG00000227227	OK	1.4279e-279	35.7091	0.0609659	5.99455e-279
CALCRL-AS1	OK	8.75999e-12	6.72533	0.0114595	1.53792e-11
CALCRL	OK	0.00219544	2.84862	0.00478842	0.00311498
TFPI	OK	1.31084e-15	7.90771	0.0132077	2.43469e-15
GULP1	OK	4.12389e-39	13.0301	0.0210238	9.35122e-39
COL3A1	OK	3.10798e-112	22.4821	0.0349213	9.42955e-112
MSTN	OK	0.537945	-0.095257	-0.00017795	0.603554
MYO1B	OK	2.15846e-12	6.9264	0.0117858	3.8325e-12
CAVIN2-AS1	OK	8.16895e-12	6.73549	0.011332	1.43516e-11
TMEFF2	OK	0	48.0226	0.0820844	0
ENSG00000271893	OK	0.378182	0.31026	0.000494661	0.454764
LINC01825	OK	4.45338e-07	4.91437	0.00811992	7.10949e-07
STK17B	OK	4.37342e-35	12.3028	0.0210098	9.71009e-35
HECW2	OK	2.0838e-256	34.1841	0.0584245	8.42961e-256
HECW2-AS1	OK	0.549369	-0.124068	-0.000215644	0.603554
PGAP1	OK	1.45928e-218	31.5346	0.0538951	5.54438e-218
HSPD1	OK	0	74.2299	0.126843	0
HSPE1	OK	0	87.6715	0.149905	0
PLCL1	OK	1.9039e-234	32.6728	0.0558533	7.42552e-234
ENSG00000286020	OK	0.000513201	3.28319	0.0054503	0.0007442
ENSG00000231557	OK	0.0109145	2.29333	0.00379762	0.0149186
SATB2	OK	0	76.4001	0.130609	0
ENSG00000257045	OK	5.26962e-20	9.08324	0.0150227	1.02362e-19
SATB2-AS1	OK	2.399e-111	22.3912	0.0381902	7.25212e-111
SPATS2L	OK	0	39.351	0.067291	0
ENSG00000287299	OK	8.26568e-75	18.2623	0.0311742	2.21957e-74
SGO2	OK	6.66986e-34	12.0808	0.0205605	1.4659e-33
AOX1	OK	0.713245	-0.56289	-0.000951354	0.719142
BZW1	OK	1.72548e-51	15.05	0.0257121	4.19212e-51
NDUFB3	OK	9.2036e-220	31.622	0.0540607	3.51014e-219
STRADB	OK	0.00254817	2.80088	0.00475516	0.00360727
FAM117B	OK	3.54586e-09	5.78874	0.00986811	5.93747e-09
ICA1L	OK	3.23342e-40	13.223	0.0225756	7.38561e-40
CD28	OK	4.87017e-31	11.5261	0.0194546	1.046e-30
ICOS	OK	0.560465	-0.152149	-0.000254633	0.605272
PARD3B	OK	5.33293e-52	15.1275	0.0258275	1.29692e-51
NRP2	OK	1.19951e-73	18.1156	0.0309535	3.2124e-73
ENSG00000225610	OK	0.624355	-0.316939	-0.000550701	0.642274
EEF1B2	OK	0	250.734	0.428982	0
CMKLR2	OK	3.94289e-05	3.94784	0.00658452	5.96324e-05
ADAM23	OK	8.83111e-102	21.387	0.0365303	2.59586e-101
CPO	OK	0.730019	-0.612869	-0.00105814	0.734425
KLF7	OK	5.16607e-28	10.9099	0.0186328	1.08213e-27
MYOSLID	OK	1.3396e-05	4.19915	0.00709324	2.04894e-05
ENSG00000223725	OK	9.32964e-27	10.6437	0.0181664	1.92761e-26
METTL21A	OK	3.00136e-120	23.287	0.0398009	9.24633e-120
LINC01857	OK	0.557089	-0.143593	-0.000268543	0.604789
MAP2	OK	0	109.414	0.18717	0
ACADL	OK	0.148405	1.0433	0.00172461	0.18738
ERBB4	OK	0	161.017	0.275267	0
ENSG00000273118	OK	3.48714e-65	17.0096	0.0290077	8.98284e-65
IKZF2	OK	7.57804e-100	21.1782	0.0361749	2.20805e-99
BARD1	OK	3.65844e-48	14.5346	0.0248248	8.73136e-48
SNHG31	OK	0	121.75	0.208176	0
FN1	OK	2.68674e-33	11.9657	0.0203535	5.86881e-33
LINC00607	OK	1.51245e-12	6.97656	0.0117341	2.69406e-12
MARCHF4	OK	5.84366e-34	12.0917	0.020616	1.28488e-33
ENSG00000233581	OK	1.28195e-19	8.986	0.013795	2.48056e-19
RPL37A	OK	0	351.149	0.600867	0
IGFBP2	OK	0	70.1316	0.119798	0
IGFBP5	OK	1.2188e-16	8.19832	0.0139484	2.28668e-16
DIRC3-AS1	OK	1.29613e-126	23.907	0.040782	4.05547e-126
TNS1	OK	1.37074e-39	13.1139	0.02213	3.121e-39
ARPC2	OK	0	55.5467	0.0950169	0
ENSG00000288819	OK	0	38.9065	0.0664163	0
SLC11A1	OK	0	112.126	0.191674	0
DES	OK	1.89263e-11	6.61225	0.00983398	3.30648e-11
INHA	OK	5.17222e-248	33.6144	0.0559217	2.059e-247
ENSG00000239498	OK	4.92361e-40	13.1913	0.0224507	1.12411e-39
ENSG00000236451	OK	3.17718e-17	8.35846	0.0141848	5.99469e-17
ENSG00000224819	OK	1.40511e-08	5.55287	0.0094037	2.3202e-08
EPHA4	OK	1.7158e-229	32.322	0.05523	6.6401e-229
PAX3	OK	0.410046	0.227427	0.000326353	0.491426
KCNE4	OK	1.72262e-08	5.51716	0.00909453	2.8398e-08
SCG2	OK	3.46344e-259	34.3706	0.0587255	1.4102e-258
AP1S3	OK	0.111429	1.21896	0.00204758	0.142093
NYAP2	OK	2.49793e-55	15.624	0.0266766	6.17994e-55
ENSG00000290086	OK	0.532427	-0.0813721	-0.00015704	0.603127
C2orf83	OK	5.41351e-12	6.79506	0.0112777	9.54428e-12
CCL20	OK	1.13279e-10	6.34217	0.010738	1.94704e-10
SPHKAP	OK	4.96906e-10	6.1104	0.0103998	8.46229e-10
PID1	OK	2.41013e-214	31.2254	0.0533866	9.06746e-214
ENSG00000290097	OK	0.525783	-0.0646734	-0.000119541	0.602557
DNER	OK	6.36358e-70	17.6374	0.0301353	1.67727e-69
ITM2C	OK	0	42.3092	0.0723459	0
ARMC9	OK	3.27723e-279	35.6858	0.0609581	1.37352e-278
NCL	OK	0	51.5435	0.0881531	0
PTMA	OK	0	334.332	0.572053	0
ENSG00000227033	OK	0.000454731	3.31713	0.00562417	0.000661715
UGT1A8	OK	0.585849	-0.21688	-0.000373834	0.611832
HJURP	OK	3.92075e-181	28.6749	0.0484201	1.38739e-180
TRPM8	OK	0.434848	0.164045	0.000240006	0.519656
ENSG00000228162	OK	0.624939	-0.318478	-0.000545172	0.642544
ARL4C	OK	5.39098e-96	20.7562	0.0354323	1.55091e-95
COPS8-DT	OK	0.00315488	2.73123	0.00462307	0.00443724
COL6A3	OK	2.16379e-76	18.4601	0.0310695	5.84808e-76
RAB17	OK	0.576512	-0.192977	-0.000348381	0.609291
RAB17-DT	OK	0.547121	-0.118392	-0.000210233	0.603554
RBM44	OK	0.717735	-0.576127	-0.00100315	0.723378
RAMP1	OK	4.11658e-16	8.05069	0.0137192	7.68593e-16
UBE2F	OK	0	56.1785	0.096027	0
HES6	OK	0	72.6376	0.124044	0
TWIST2	OK	3.08563e-30	11.3661	0.0193277	6.57637e-30
ENSG00000286307	OK	0.048016	1.6644	0.00265948	0.0627333
GPC1-AS1	OK	5.47718e-15	7.72766	0.0126552	1.00795e-14
ENSG00000288080	OK	0.164978	0.974204	0.00159668	0.207258
ENSG00000289555	OK	0.571325	-0.179749	-0.000314211	0.608902
DTYMK	OK	5.66433e-110	22.2498	0.037991	1.70715e-109
GAL3ST2	OK	0.588854	-0.224598	-0.000387226	0.614148
ENSG00000224272	OK	0.519119	-0.0479415	-0.000102983	0.602004
PDCD1	OK	0.152708	1.02489	0.00167353	0.192521
LINC01237	OK	0.000121549	3.66942	0.00622367	0.000181146
CHL1	OK	0	53.7291	0.0918768	0
CHL1-AS1	OK	0.000268176	3.46191	0.00558717	0.000394029
LINC01266	OK	0	43.5823	0.0744822	0
CNTN4	OK	0	56.5102	0.0966115	0
ENSG00000223727	OK	2.52286e-08	5.44969	0.00928334	4.14399e-08
BHLHE40-AS1	OK	0.428461	0.180294	0.000273346	0.51239
BHLHE40	OK	1.16481e-37	12.7727	0.0217596	2.62345e-37
ARL8B	OK	3.97863e-128	24.052	0.0411158	1.24957e-127
ENSG00000189229	OK	5.0392e-31	11.5232	0.0195863	1.08184e-30
GRM7	OK	0	89.0108	0.152215	0
GRM7-AS1	OK	0.348368	0.38973	0.000621567	0.421141
ENSG00000270207	OK	3.00444e-08	5.41854	0.00921048	4.92532e-08
LMCD1-AS1	OK	4.0812e-96	20.7695	0.0354522	1.17682e-95
LMCD1	OK	0.733621	-0.623801	-0.00107216	0.737567
CAV3	OK	0.0019288	2.88958	0.00487127	0.00274133
ARPC4	OK	5.94329e-66	17.1129	0.0292388	1.53653e-65
FANCD2	OK	1.98061e-08	5.49257	0.00933309	3.2608e-08
BRK1	OK	0	99.3764	0.17	0
IRAK2	OK	0	99.8341	0.170656	0
SLC6A1	OK	7.70249e-92	20.2911	0.0345686	2.19319e-91
HRH1	OK	7.79399e-35	12.2561	0.0209194	1.72663e-34
ENSG00000285906	OK	9.69546e-10	6.00283	0.0101513	1.64163e-09
SYN2	OK	1.23385e-215	31.3203	0.0535108	4.65603e-215
PPARG	OK	5.78555e-123	23.5535	0.0402387	1.79452e-122
COL6A4P1	OK	0.564821	-0.163203	-0.000265228	0.606943
SH3BP5	OK	1.46126e-121	23.4162	0.0399578	4.52123e-121
ANKRD28	OK	1.93439e-22	9.67453	0.0165096	3.85183e-22
ENSG00000287042	OK	8.59213e-64	16.8208	0.0287127	2.19973e-63
DPH3	OK	5.03826e-28	10.9122	0.0186108	1.05624e-27
BALR6	OK	0.527185	-0.0681964	-0.000123563	0.602557
SATB1-AS1	OK	7.91575e-19	8.78361	0.0149619	1.51817e-18
KCNH8	OK	8.47176e-256	34.1431	0.0583036	3.42155e-255
ENSG00000287069	OK	0.000336674	3.40021	0.00577239	0.000492501
SGO1	OK	6.27908e-134	24.6002	0.0417071	1.99716e-133
SGO1-AS1	OK	1.20501e-10	6.33264	0.010787	2.06833e-10
ZNF385D	OK	3.32549e-181	28.6807	0.0490145	1.17758e-180
ZNF385D-AS1	OK	2.51584e-06	4.56346	0.00771992	3.93223e-06
ZNF385D-AS2	OK	0.034747	1.81519	0.00175977	0.0459617
RPL15	OK	0	391.301	0.669584	0
LINC00691	OK	0.573037	-0.184111	-0.000327729	0.608902
THRB	OK	0	44.7671	0.0765135	0
ENSG00000289130	OK	5.76452e-30	11.3114	0.0192714	1.22701e-29
NGLY1	OK	0	55.6075	0.0950765	0
LINC00692	OK	0.524205	-0.0607107	-8.92227e-05	0.602413
LRRC3B	OK	9.82568e-15	7.65289	0.013043	1.80222e-14
EOMES	OK	3.04427e-153	26.3435	0.0447134	1.01138e-152
RBMS3	OK	0	63.5734	0.108637	0
OSBPL10	OK	3.79557e-10	6.15325	0.0104759	6.47046e-10
CMTM8	OK	0.194017	0.863188	0.00143459	0.241917
FBXL2	OK	2.49659e-38	12.892	0.0219986	5.64585e-38
ARPP21	OK	0	75.4509	0.129041	0
STAC	OK	0.0591988	1.56154	0.00260085	0.0768815
SLC22A13	OK	0.299121	0.52693	0.000824395	0.365049
CSRNP1	OK	1.97873e-205	30.5617	0.0521995	7.30696e-205
XIRP1	OK	0.158272	1.00158	0.00163279	0.199185
RPSA	OK	0	256.534	0.438922	0
MYRIP	OK	1.02868e-107	22.0152	0.0376018	3.07436e-107
RPL14	OK	0	319.669	0.546984	0
ENSG00000231873	OK	0	45.2193	0.077112	0
CCK	OK	0	89.0998	0.15222	0
ENSG00000289558	OK	0.538586	-0.0968714	-0.000184076	0.603554
KIF15	OK	7.98779e-178	28.4083	0.0483803	2.79489e-177
CDCP1	OK	0.00177565	2.91549	0.00493863	0.00252798
TMEM158	OK	0	61.9648	0.105849	0
SLC6A20	OK	0	53.5844	0.0890734	0
ENSG00000288717	OK	0.560609	-0.152514	-0.000261962	0.605272
CCR1	OK	1.20695e-47	14.4526	0.0246824	2.87368e-47
ENSG00000288724	OK	0.571844	-0.18107	-0.000316322	0.608902
CCR2	OK	0.633404	-0.340884	-0.00058203	0.648986
CCR5AS	OK	2.017e-29	11.2009	0.0191201	4.27511e-29
CCRL2	OK	2.59493e-38	12.889	0.0219002	5.86557e-38
LTF	OK	0.541427	-0.104029	-0.000150335	0.603554
RTP3	OK	0.578227	-0.197359	-0.000337562	0.609618
TMA7	OK	0	158.571	0.271299	0
PFKFB4	OK	0	57.9548	0.0989127	0
NDUFAF3	OK	2.28875e-215	31.3006	0.0534919	8.62378e-215
KLHDC8B	OK	3.61703e-20	9.12409	0.0154986	7.05074e-20
C3orf84	OK	0.380474	0.304236	0.00047212	0.457191
IHO1	OK	4.33558e-10	6.13213	0.0103945	7.38851e-10
GPX1	OK	0	314.75	0.538519	0
RHOA	OK	0	55.9978	0.0957818	0
GNAI2	OK	0	37.8993	0.0648149	0
DOCK3	OK	0	49.2845	0.0842828	0
MANF	OK	0	44.6568	0.0763329	0
ENSG00000287707	OK	0.574117	-0.186865	-0.000290203	0.608949
RPL29	OK	0	378.602	0.647842	0
POC1A	OK	1.32536e-30	11.4396	0.0194388	2.83317e-30
ALAS1	OK	0.0044837	2.61329	0.0044341	0.00626389
TWF2	OK	1.75518e-134	24.6519	0.0421244	5.59687e-134
SPCS1	OK	0	45.3265	0.0775143	0
SELENOK	OK	0	76.6723	0.131017	0
CACNA2D3	OK	0	39.6278	0.0677416	0
WNT5A-AS1	OK	0.00881443	2.37332	0.00391581	0.0121482
ERC2	OK	0	68.8723	0.117782	0
ENSG00000240777	OK	0.555984	-0.140795	-0.000256788	0.604661
IL17RD	OK	2.68083e-07	5.0129	0.00839209	4.30863e-07
HESX1	OK	1.35344e-07	5.14279	0.00873507	2.19287e-07
ARF4	OK	1.68783e-170	27.809	0.0475381	5.84025e-170
FAM3D	OK	0.563919	-0.160914	-0.000276247	0.606626
ENSG00000243903	OK	0.558375	-0.14685	-0.000258691	0.605218
PTPRG	OK	0	65.6461	0.111928	0
PTPRG-AS1	OK	2.27201e-15	7.83893	0.0133368	4.20431e-15
CADPS	OK	0	45.866	0.0784198	0
SYNPR	OK	5.21483e-54	15.4291	0.0263414	1.2794e-53
SYNPR-AS1	OK	0.200086	0.841316	0.00134488	0.248739
PRICKLE2	OK	3.24257e-162	27.1154	0.0463244	1.10067e-161
ADAMTS9	OK	0.00953251	2.34426	0.00396897	0.0131049
ADAMTS9-AS2	OK	0	52.2589	0.0891454	0
ENSG00000288039	OK	0.321331	0.463981	0.000744819	0.390344
ENSG00000287873	OK	0.535229	-0.0884218	-0.000148799	0.603317
KBTBD8	OK	5.08706e-25	10.2646	0.0174485	1.03733e-24
SUCLG2-DT	OK	1.52833e-41	13.4505	0.0229655	3.51987e-41
TAFA1	OK	0	87.617	0.14981	0
MITF	OK	0	54.4208	0.0930585	0
FOXP1	OK	2.16672e-234	32.6688	0.0558536	8.44396e-234
LINC00877	OK	0.01767	2.10444	0.0035419	0.0237947
GXYLT2	OK	0	40.2119	0.0684594	0
PDZRN3	OK	0	77.2218	0.13196	0
CNTN3	OK	2.19919e-157	26.7025	0.0456212	7.39471e-157
ROBO2	OK	0	142.28	0.243224	0
ROBO1	OK	0	75.7886	0.129519	0
ENSG00000288105	OK	6.18836e-11	6.43464	0.0107954	1.06917e-10
ENSG00000286329	OK	0.120323	1.17337	0.00191596	0.152849
ENSG00000241593	OK	0.615216	-0.292939	-0.00049622	0.635685
GBE1	OK	0	100.058	0.170779	0
LINC02008	OK	2.33533e-10	6.22979	0.0106009	3.99066e-10
CADM2	OK	0	172.992	0.295877	0
CADM2-AS1	OK	2.09745e-07	5.05989	0.0083852	3.37971e-07
EPHA3	OK	0	136.277	0.232999	0
ENSG00000285780	OK	2.09826e-06	4.6014	0.00753746	3.29087e-06
PROS1	OK	2.92993e-08	5.42303	0.00924025	4.80631e-08
EPHA6	OK	0	72.0071	0.123101	0
ENSG00000289509	OK	0.557978	-0.145845	-0.000259882	0.605051
CPOX	OK	0.032978	1.83872	0.0031088	0.043691
COL8A1	OK	0.00301582	2.74606	0.00453668	0.00425003
FILIP1L	OK	8.46393e-24	9.98959	0.0170546	1.7085e-23
ABI3BP	OK	7.5809e-87	19.7178	0.0334377	2.1235e-86
RPL24	OK	0	318.841	0.545577	0
NFKBIZ	OK	1.79444e-136	24.8368	0.0424226	5.74037e-136
ENSG00000287682	OK	0.315728	0.479678	0.000754321	0.383817
ALCAM	OK	4.59882e-191	29.4606	0.0503501	1.65069e-190
CBLB	OK	3.10308e-76	18.4406	0.0314751	8.38216e-76
ENSG00000287421	OK	0.000563872	3.25655	0.00542501	0.000816496
DUBR	OK	6.87743e-13	7.0865	0.012065	1.23428e-12
CCDC54-AS1	OK	0.00468356	2.59836	0.00439315	0.00653581
CIP2A	OK	1.01044e-12	7.03303	0.0119738	1.8063e-12
MORC1	OK	1.71711e-33	12.0028	0.0204846	3.759e-33
CD96	OK	0.311415	0.491844	0.000801321	0.378758
PHLDB2	OK	0	51.9312	0.0865234	0
CD200R1	OK	0.205989	0.820417	0.00127333	0.255887
BOC	OK	0.000349042	3.39033	0.00573032	0.000510295
ENSG00000242659	OK	0.521314	-0.0534515	-0.000107059	0.602257
ENSG00000242880	OK	0.000203659	3.5353	0.00600651	0.000300915
GAP43	OK	0	76.6995	0.131138	0
LSAMP	OK	0	132.677	0.226939	0
LINC00901	OK	0.550714	-0.127465	-0.000224899	0.603554
ENSG00000239268	OK	0	54.4748	0.0931442	0
IGSF11	OK	1.64558e-09	5.91637	0.010076	2.77035e-09
TIMMDC1-DT	OK	0.575244	-0.18974	-0.000308841	0.609291
CD80	OK	5.88147e-19	8.81694	0.0148523	1.12975e-18
ENSG00000272967	OK	0.00535585	2.55197	0.00394563	0.00745317
ENSG00000289134	OK	0.54123	-0.103532	-0.000181678	0.603554
GPR156	OK	0.000809232	3.15256	0.00532052	0.0011647
FSTL1	OK	3.92943e-09	5.77146	0.00979351	6.56876e-09
STXBP5L	OK	0	91.6663	0.156732	0
POLQ	OK	0	60.1259	0.102306	0
ILDR1	OK	0.0437531	1.7087	0.0028526	0.0573135
CSTA	OK	0.55509	-0.138533	-0.000245012	0.604278
FAM162A	OK	0	41.0799	0.070191	0
SEMA5B	OK	2.31872e-21	9.41709	0.016031	4.5698e-21
KALRN	OK	0	94.9854	0.162468	0
ENSG00000287617	OK	0.523624	-0.0592504	-0.000107971	0.602413
ROPN1B	OK	0.465195	0.0873554	0.000107271	0.553632
KLF15	OK	0.0131789	2.2209	0.00368935	0.0179256
UROC1	OK	0.547263	-0.118749	-0.000213445	0.603554
CHCHD6	OK	0.000703345	3.19327	0.00542953	0.00101463
MCM2	OK	0.00444034	2.61661	0.00435604	0.00620679
ENSG00000287143	OK	0.0260585	1.94217	0.00312816	0.0348469
GATA2	OK	0.0162104	2.13918	0.00333988	0.0219059
RAB7A	OK	0	43.6441	0.0746388	0
H1-10	OK	0	94.4755	0.16157	0
TRH	OK	0.63854	-0.35456	-0.000617079	0.652504
ENSG00000250592	OK	7.49195e-23	9.77108	0.0166606	1.49839e-22
CPNE4	OK	1.51796e-27	10.8115	0.0184497	3.1677e-27
NPHP3-AS1	OK	0.119931	1.17533	0.00195115	0.152468
TMEM108	OK	0	60.9575	0.104065	0
BFSP2-AS1	OK	0.617997	-0.300225	-0.00052388	0.637373
ENSG00000272832	OK	0.53896	-0.0978134	-0.000174234	0.603554
CDV3	OK	2.91206e-26	10.5371	0.0179914	5.98451e-26
LINC02004	OK	0.551949	-0.130588	-0.0002235	0.603838
ENSG00000288700	OK	0.297132	0.532666	0.000874259	0.362976
EPHB1	OK	1.40045e-32	11.8279	0.0201653	3.0405e-32
PPP2R3A	OK	1.56668e-39	13.1038	0.0223691	3.56549e-39
STAG1-DT	OK	0.578233	-0.197376	-0.000340935	0.609618
RBP1	OK	0	79.7268	0.136197	0
NMNAT3	OK	0.0302093	1.87773	0.00317487	0.040172
CLSTN2	OK	3.69394e-90	20.0999	0.0343207	1.04231e-89
GRK7	OK	0.209973	0.806515	0.00132699	0.260642
ATP1B3	OK	0	50.4278	0.0851124	0
TFDP2	OK	4.99213e-86	19.6222	0.0335253	1.39601e-85
PLS1	OK	2.17824e-09	5.87006	0.00998476	3.65723e-09
TRPC1	OK	2.37237e-39	13.0722	0.0223166	5.38929e-39
ENSG00000241679	OK	0.576214	-0.192217	-0.000328177	0.609291
ENSG00000289986	OK	2.42579e-11	6.57542	0.011126	4.21876e-11
PLOD2	OK	0.0431224	1.71555	0.00288966	0.0565763
ENSG00000243415	OK	0.00908313	2.36221	0.00377454	0.0125077
ENSG00000243620	OK	0	176.224	0.297209	0
ZIC1	OK	0	41.5791	0.0698342	0
ENSG00000289451	OK	0.0395273	1.7562	0.00281147	0.0520095
ENSG00000239922	OK	3.93555e-66	17.1369	0.0289932	1.01799e-65
ENSG00000285798	OK	9.26609e-17	8.23122	0.0121676	1.74044e-16
ENSG00000285557	OK	7.81814e-09	5.65443	0.00944915	1.29697e-08
CPB1	OK	7.58171e-21	9.29185	0.0146418	1.48895e-20
CPA3	OK	0.543107	-0.108265	-0.00019087	0.603554
WWTR1	OK	5.45289e-24	10.0331	0.0170902	1.10159e-23
PFN2	OK	0	61.1552	0.104552	0
TSC22D2	OK	2.26278e-241	33.1568	0.0566794	8.90158e-241
SERP1	OK	0	43.0236	0.0735776	0
SIAH2	OK	3.35585e-16	8.07565	0.0137693	6.27731e-16
ENSG00000289005	OK	7.92264e-15	7.68051	0.0129425	1.45476e-14
P2RY14	OK	4.70365e-37	12.6636	0.0214827	1.05558e-36
GPR87	OK	3.76961e-12	6.84704	0.00918983	6.67188e-12
AADACL2-AS1	OK	0.0106472	2.30273	0.00389132	0.0145732
AADAC	OK	0.588987	-0.224941	-0.000383662	0.614148
SUCNR1	OK	6.73456e-15	7.7013	0.0131318	1.23751e-14
LINC02917	OK	1.28972e-26	10.6135	0.0180889	2.65702e-26
ENSG00000289885	OK	0.398897	0.256202	0.000372046	0.478638
RAP2B	OK	3.22446e-09	5.80468	0.00988877	5.40473e-09
ENSG00000290079	OK	4.47689e-105	21.7381	0.0366176	1.33082e-104
PLCH1	OK	3.64846e-07	4.95329	0.00842693	5.84128e-07
ENSG00000286585	OK	0.72851	-0.608313	-0.00105427	0.733646
SSR3	OK	1.24497e-127	24.0046	0.0410323	3.90762e-127
TIPARP-AS1	OK	0.0137283	2.20496	0.0036857	0.0186374
TIPARP	OK	9.89472e-51	14.934	0.0254572	2.39234e-50
LINC00886	OK	1.99938e-19	8.937	0.0152405	3.85535e-19
LEKR1	OK	0.215537	0.787356	0.00130814	0.267216
LINC00880	OK	0.667322	-0.43253	-0.000746493	0.676248
LINC02029	OK	0.528496	-0.0714897	-0.000138275	0.602618
CCNL1	OK	1.32925e-295	36.7275	0.0628076	5.6903e-295
PTX3	OK	1.82933e-34	12.1867	0.0205312	4.04004e-34
SHOX2	OK	0.534406	-0.0863509	-0.000154682	0.603317
MLF1	OK	1.71901e-85	19.5593	0.0334137	4.80171e-85
MFSD1	OK	3.52577e-224	31.9417	0.0546162	1.34984e-223
IQCJ	OK	7.64084e-54	15.4044	0.0262742	1.87367e-53
SMC4	OK	1.62694e-179	28.5449	0.0487795	5.71659e-179
TRIM59	OK	2.4813e-27	10.7664	0.0183262	5.16078e-27
ENSG00000240792	OK	0.547323	-0.118901	-0.000215972	0.603554
LINC01322	OK	2.46246e-30	11.3857	0.0194353	5.25269e-30
WDR49	OK	0.361223	0.355193	0.000568109	0.435523
ENSG00000287319	OK	0.243712	0.694411	0.000940903	0.300286
ACTRT3	OK	0.649934	-0.385142	-0.000636401	0.661578
ENSG00000239628	OK	0.541221	-0.10351	-0.000168396	0.603554
SKIL	OK	6.402e-93	20.413	0.0348958	1.83124e-92
RPL22L1	OK	0	37.5798	0.064236	0
TNIK	OK	1.36558e-53	15.3669	0.0262586	3.34537e-53
FNDC3B	OK	0	76.8867	0.131515	0
NCEH1	OK	6.22173e-10	6.07442	0.0103522	1.05704e-09
ECT2	OK	1.09899e-54	15.5293	0.026481	2.70821e-54
NLGN1	OK	0	122.846	0.210131	0
NAALADL2	OK	0	38.1462	0.0652261	0
NAALADL2-AS3	OK	0.577172	-0.194665	-0.000336309	0.609475
LINC01208	OK	0.173126	0.941884	0.00156344	0.216841
LINC00578	OK	3.81597e-112	22.473	0.0383465	1.15706e-111
LINC02015	OK	0.001054	3.07458	0.00510636	0.00151046
KCNMB2-AS1	OK	3.47146e-39	13.0433	0.0222724	7.87537e-39
ENSG00000272699	OK	0.572353	-0.182367	-0.000316499	0.608902
SOX2-OT	OK	0	133.56	0.227606	0
ENSG00000241231	OK	2.33328e-20	9.17146	0.0154609	4.55718e-20
ENSG00000239381	OK	0	64.0326	0.108974	0
ENSG00000289435	OK	4.30971e-12	6.82785	0.0105317	7.61701e-12
SOX2	OK	5.48271e-225	31.9998	0.0546485	2.10388e-224
LINC01206	OK	0.600943	-0.255788	-0.000445152	0.623255
LAMP3	OK	0.641348	-0.362064	-0.000639281	0.654687
MCF2L2	OK	0	82.7986	0.141621	0
B3GNT5	OK	0	44.2402	0.0756598	0
KLHL6	OK	0	41.1265	0.0703042	0
HTR3E-AS1	OK	0.564461	-0.162289	-0.000290513	0.606873
EHHADH	OK	0.000277847	3.45237	0.00585467	0.000407758
IGF2BP2	OK	4.78214e-250	33.7533	0.0575969	1.9098e-249
TRA2B	OK	1.57744e-233	32.608	0.0557298	6.13792e-233
BCL6	OK	0	47.812	0.0816625	0
TPRG1	OK	8.21708e-18	8.51657	0.0145001	1.56099e-17
TP63	OK	0.340812	0.410249	0.000659397	0.412905
CLDN1	OK	0.631803	-0.336631	-0.000595842	0.647604
OSTN	OK	0.199155	0.844642	0.00140329	0.247829
OSTN-AS1	OK	0.590706	-0.229362	-0.000401497	0.615576
PYDC2-AS1	OK	4.45261e-14	7.4562	0.0123249	8.08977e-14
FGF12	OK	0	82.4078	0.1409	0
FGF12-AS3	OK	0.546626	-0.117141	-0.000210344	0.603554
ENSG00000289165	OK	0.00335677	2.71073	0.00427943	0.00471721
MB21D2	OK	4.43605e-305	37.3165	0.0637418	1.9304e-304
LINC02026	OK	0.622219	-0.311314	-0.000534714	0.640538
ENSG00000289385	OK	0.117741	1.18635	0.00155958	0.149874
HES1	OK	0	42.5736	0.0719559	0
ATP13A3	OK	0	66.1547	0.113104	0
FAM43A	OK	0.68128	-0.47128	-0.000820538	0.688579
ENSG00000229178	OK	0.173299	0.941208	0.00154732	0.217004
TFRC	OK	0	89.2497	0.151118	0
RNF168	OK	0.00139394	2.99021	0.00508283	0.00199362
ENSG00000288990	OK	1.99347e-14	7.56142	0.0127542	3.64171e-14
NRROS	OK	4.09486e-100	21.2072	0.0362215	1.19523e-99
ENSG00000289446	OK	0.554665	-0.137456	-0.000223067	0.604108
MELTF	OK	0.0333933	1.83311	0.0030785	0.0442178
RPL35A	OK	0	373.483	0.639089	0
ZNF732	OK	0.00251102	2.80562	0.00467285	0.00355568
ATP5ME	OK	0	98.3479	0.168237	0
TMEM175	OK	9.77558e-05	3.72475	0.00633633	0.000146122
SLBP	OK	1.48999e-12	6.97867	0.0119022	2.65595e-12
TACC3	OK	3.57114e-54	15.4535	0.0263621	8.77862e-54
ENSG00000289032	OK	0.552679	-0.132434	-0.000241138	0.604081
NSG1	OK	0	69.8951	0.119498	0
MSX1	OK	0.00010696	3.70198	0.00610201	0.000159642
STK32B	OK	3.49133e-51	15.0033	0.0256286	8.47821e-51
CRMP1	OK	0	91.8683	0.157123	0
ENSG00000289865	OK	2.53088e-48	14.5598	0.0245124	6.04318e-48
ENSG00000249631	OK	6.81754e-36	12.452	0.021257	1.52042e-35
LINC00504	OK	0.0449228	1.69621	0.00285826	0.0587995
CPEB2-DT	OK	0.156313	1.00973	0.00168191	0.196867
C1QTNF7-AS1	OK	0.00164582	2.9391	0.00498878	0.00234848
C1QTNF7	OK	4.67346e-06	4.43176	0.00746715	7.24792e-06
LDB2	OK	0	74.4843	0.127352	0
ENSG00000249998	OK	0.0674765	1.49485	0.00239696	0.0873595
NCAPG	OK	0	51.3846	0.0873898	0
ENSG00000248515	OK	1.64877e-216	31.3845	0.0535553	6.23588e-216
SLIT2	OK	7.24869e-81	19.0085	0.0324733	1.98812e-80
KCNIP4	OK	0	310.677	0.53144	0
ENSG00000250243	OK	0.0686474	1.48594	0.00249611	0.0888295
ENSG00000248343	OK	0.0667527	1.50042	0.00244447	0.0864448
ADGRA3	OK	2.23977e-26	10.5618	0.0179467	4.60478e-26
PPARGC1A	OK	0.00011362	3.68663	0.00624068	0.000169431
SEL1L3	OK	6.74481e-40	13.1676	0.0224587	1.5378e-39
RBPJ	OK	0	44.4694	0.0760474	0
STIM2-AS1	OK	0.0856594	1.36798	0.00217622	0.110187
ENSG00000286596	OK	0.540122	-0.10074	-0.000180148	0.603554
PCDH7	OK	0	86.6372	0.14815	0
ENSG00000249678	OK	0.00486546	2.58525	0.00431536	0.00678396
LINC02506	OK	0.000359088	3.38254	0.00570225	0.000524676
ENSG00000286212	OK	0.54356	-0.109407	-0.000191512	0.603554
ENSG00000287968	OK	0.532087	-0.0805162	-0.000149931	0.602999
NWD2	OK	8.28024e-71	17.7522	0.0302969	2.19286e-70
LINC01258	OK	9.26996e-09	5.6251	0.00957065	1.53476e-08
RPL9	OK	0	339.836	0.581491	0
ENSG00000286089	OK	0.0154744	2.15773	0.00353058	0.0209623
APBB2	OK	1.45625e-181	28.7094	0.0490331	5.16402e-181
UCHL1	OK	0	76.8149	0.131384	0
LIMCH1	OK	0	38.4966	0.065822	0
ENSG00000286891	OK	1.63704e-10	6.28521	0.0106323	2.80411e-10
GABRA2	OK	5.71929e-85	19.4979	0.0332807	1.59223e-84
GABRB1	OK	0	39.6425	0.0677505	0
ENSG00000286294	OK	0.561925	-0.155852	-0.000276223	0.605518
CNGA1	OK	0.0162453	2.13832	0.00361557	0.0219412
TXK	OK	0.00996442	2.32768	0.00391219	0.0136761
TEC	OK	4.10075e-22	9.59736	0.0163679	8.12995e-22
SPATA18	OK	0.0249645	1.96057	0.00323491	0.0333929
RASL11B	OK	0.643206	-0.367042	-0.000634132	0.655931
LNX1-AS1	OK	1.14182e-33	12.0365	0.020353	2.5051e-33
GSX2	OK	0.528055	-0.0703819	-0.000113611	0.602557
LINC02283	OK	0.357698	0.364618	0.000559099	0.431482
KDR	OK	3.80627e-123	23.5712	0.0385243	1.18207e-122
NMU	OK	0.112068	1.2156	0.00202835	0.142871
CRACD	OK	0	49.7005	0.0849723	0
PAICS	OK	5.31501e-30	11.3185	0.0193148	1.13182e-29
HOPX	OK	7.04366e-68	17.3693	0.0296514	1.83716e-67
ADGRL3	OK	0	109.769	0.187763	0
ADGRL3-AS1	OK	3.2819e-75	18.3126	0.0311989	8.83655e-75
LINC02232	OK	0	45.0991	0.0771114	0
EPHA5	OK	0	67.4779	0.115358	0
UBA6	OK	0	62.3999	0.106638	0
UBA6-DT	OK	1.66194e-24	10.1497	0.0173277	3.37518e-24
TMPRSS11A	OK	0.000257647	3.47268	0.0058312	0.000379228
UGT2B17	OK	5.79006e-07	4.86269	0.00786441	9.22278e-07
ENSG00000250696	OK	0.5064	-0.016043	-4.03389e-05	0.596326
JCHAIN	OK	0.576134	-0.192013	-0.000338333	0.609291
SLC4A4	OK	4.79041e-34	12.108	0.020563	1.05376e-33
ADAMTS3	OK	7.54516e-64	16.8285	0.0284341	1.93366e-63
CXCL8	OK	0	218.926	0.373802	0
CXCL1	OK	0.00298258	2.74969	0.00429079	0.00420437
CXCL3	OK	0.508988	-0.0225312	-5.92561e-05	0.597825
CXCL2	OK	1.24644e-43	13.8016	0.0223666	2.90953e-43
AREG	OK	0.570256	-0.177025	-0.000309664	0.608597
CXCL10	OK	0.00830167	2.39538	0.00277797	0.0114569
SHROOM3	OK	7.64614e-242	33.1894	0.0566034	3.01266e-241
SEPTIN11	OK	4.20048e-101	21.3141	0.0364308	1.23254e-100
ENSG00000249036	OK	0.323026	0.459255	0.000726875	0.392117
CXCL13	OK	0.0464127	1.68068	0.00280363	0.060686
FRAS1	OK	2.33281e-145	25.6462	0.0437557	7.63356e-145
BMP2K-DT	OK	1.84214e-55	15.6434	0.026515	4.562e-55
LINC01088	OK	0	53.9001	0.0894655	0
ANTXR2	OK	1.84494e-14	7.57148	0.0128532	3.37283e-14
RASGEF1B	OK	0	50.9122	0.0870349	0
THAP9	OK	0.00519572	2.56252	0.00433869	0.00724041
LIN54	OK	2.29459e-11	6.58369	0.0112241	3.99615e-11
PLAC8	OK	0.00264708	2.78857	0.00471808	0.0037441
HPSE	OK	1.92905e-57	15.9311	0.027198	4.8154e-57
GPAT3	OK	5.43819e-12	6.7944	0.0113772	9.58439e-12
PTPN13	OK	2.96178e-31	11.5689	0.0197482	6.3749e-31
SLC10A6	OK	0.658325	-0.407897	-0.000696231	0.667944
SPARCL1	OK	0	68.081	0.116252	0
ENSG00000249001	OK	4.51552e-05	3.91525	0.00662278	6.81691e-05
IBSP	OK	0.621798	-0.310206	-0.000524944	0.640237
MEPE	OK	8.759e-05	3.75236	0.00632608	0.000131044
ENSG00000286618	OK	7.48442e-16	7.9772	0.0130086	1.39479e-15
SPP1	OK	0	269.149	0.46034	0
FAM13A	OK	0	178.608	0.305195	0
ENSG00000288563	OK	3.61769e-16	8.06648	0.013647	6.75951e-16
SNCA	OK	9.2937e-289	36.2962	0.0620682	3.94805e-288
CCSER1	OK	0	124.931	0.213693	0
ENSG00000248984	OK	3.7242e-05	3.96149	0.00657502	5.6342e-05
GRID2	OK	0	63.8688	0.109166	0
HPGDS	OK	0	90.2311	0.154273	0
PDLIM5	OK	2.13876e-21	9.42558	0.01609	4.21679e-21
BMPR1B	OK	1.61055e-05	4.15724	0.00705783	2.45885e-05
UNC5C	OK	9.65836e-211	30.9588	0.0529201	3.61195e-210
STPG2	OK	2.52943e-47	14.4016	0.0245959	6.00814e-47
TSPAN5	OK	5.26712e-96	20.7573	0.0353565	1.51703e-95
EIF4E	OK	5.67903e-18	8.55927	0.0146121	1.0809e-17
ENSG00000263923	OK	0.0319046	1.85351	0.00311591	0.0423251
ENSG00000246090	OK	0.276297	0.593878	0.000979973	0.339098
ADH1A	OK	0.522114	-0.0554604	-8.81063e-05	0.602413
H2AZ1	OK	0	174.551	0.298509	0
BANK1	OK	4.16025e-23	9.8305	0.0167364	8.35056e-23
SLC39A8	OK	0.0096727	2.33881	0.00393637	0.0132867
NFKB1	OK	0	38.2836	0.0653484	0
CENPE	OK	3.03504e-134	24.6297	0.0419223	9.66572e-134
CXXC4	OK	1.76448e-10	6.27356	0.0106752	3.02065e-10
GSTCD	OK	3.814e-09	5.77648	0.009844	6.38007e-09
DKK2	OK	1.35807e-124	23.7119	0.0401033	4.22811e-124
ENSG00000286136	OK	0.239695	0.707283	0.00109989	0.295847
COL25A1	OK	7.501e-07	4.81121	0.00818596	1.19063e-06
MCUB	OK	1.40035e-14	7.60721	0.0129774	2.56474e-14
ENPEP	OK	0.00684395	2.46535	0.00414092	0.00948703
PITX2	OK	2.15753e-18	8.67016	0.0139732	4.119e-18
FAM241A	OK	0.00307093	2.74011	0.00464731	0.00432281
TIFA	OK	1.05784e-09	5.98867	0.0101927	1.78931e-09
ANK2	OK	0	83.4367	0.14273	0
ENSG00000251126	OK	0.158718	0.999739	0.0014882	0.199646
ANK2-AS1	OK	6.45695e-91	20.1863	0.0344373	1.83228e-90
ENSG00000249304	OK	0.572942	-0.18387	-0.00032389	0.608902
ENSG00000288921	OK	0.0896419	1.34296	0.00220512	0.115132
PRSS12	OK	2.08056e-41	13.4277	0.0228388	4.7807e-41
MYOZ2	OK	1.48971e-153	26.3706	0.0449935	4.95579e-153
C4orf3	OK	0	66.8199	0.11428	0
MAD2L1	OK	3.68552e-184	28.9167	0.0492452	1.30878e-183
MAD2L1-DT	OK	0.000227967	3.50539	0.00595661	0.000336036
ANXA5	OK	0	98.1082	0.16781	0
CCNA2	OK	1.80365e-288	36.2779	0.0616787	7.64906e-288
SPRY1	OK	5.16516e-103	21.519	0.0367326	1.52545e-102
ENSG00000249125	OK	2.44181e-06	4.56973	0.00774137	3.82011e-06
LINC01091	OK	2.19589e-273	35.3082	0.0603733	9.10404e-273
FAT4	OK	3.24354e-26	10.527	0.0179195	6.66297e-26
ENSG00000286251	OK	0.0205151	2.04322	0.00334754	0.0275149
ENSG00000248491	OK	0.417161	0.209163	0.000316151	0.499474
HSPA4L	OK	1.91067e-54	15.4938	0.0263724	4.70145e-54
LINC02615	OK	2.48309e-14	7.5328	0.0128392	4.52789e-14
ENSG00000273077	OK	0.455768	0.111102	0.00012802	0.543098
ENSG00000248802	OK	0.570753	-0.178291	-0.000305442	0.608769
ENSG00000251555	OK	2.7048e-05	4.03719	0.00685445	4.1069e-05
ENSG00000251488	OK	0.624419	-0.317106	-0.000557744	0.642274
ENSG00000251567	OK	0.765215	-0.72318	-0.00124512	0.767518
PCDH18	OK	0.696702	-0.514938	-0.0008973	0.703455
ENSG00000250777	OK	1.45037e-68	17.4598	0.0296562	3.80077e-68
ENSG00000287144	OK	0.000767471	3.16799	0.00526159	0.00110555
LINC00616	OK	5.92643e-05	3.84915	0.0064621	8.9146e-05
SLC7A11-AS1	OK	0.0427601	1.71952	0.00280611	0.0561156
SLC7A11	OK	0	84.5963	0.141493	0
LINC00499	OK	0.0449647	1.69577	0.00284376	0.0588389
ENSG00000250501	OK	0.418504	0.205722	0.00030668	0.500852
ENSG00000250195	OK	0.0907579	1.3361	0.00224736	0.116476
NOCT	OK	0.000213914	3.5223	0.00597576	0.00031588
RNF150	OK	8.73591e-70	17.6194	0.0301083	2.30135e-69
LINC02432	OK	0.0954776	1.30776	0.00208069	0.122376
INPP4B	OK	3.07765e-105	21.7553	0.0371647	9.15969e-105
ENSG00000249806	OK	0.735866	-0.630651	-0.00109042	0.739563
USP38-DT	OK	4.81414e-08	5.3336	0.00907693	7.86011e-08
ENSG00000251600	OK	2.22176e-247	33.571	0.0573601	8.81651e-247
GYPE	OK	1.54675e-239	33.0292	0.0485512	6.0752e-239
GYPB	OK	0	127.894	0.201686	0
GYPA	OK	0	245.156	0.394274	0
ENSG00000285783	OK	0.0296329	1.88622	0.00318833	0.039437
ENSG00000250406	OK	0.157166	1.00617	0.00156371	0.197892
ENSG00000286420	OK	0.525916	-0.065008	-0.000104486	0.602557
SMAD1-AS2	OK	0.51589	-0.0398397	-9.04083e-05	0.600394
ENSG00000248356	OK	0.64913	-0.382973	-0.000649453	0.661029
LINC01095	OK	0.013212	2.21992	0.00304387	0.0179608
REELD1	OK	0.568812	-0.173349	-0.000302391	0.60816
LINC02507	OK	0.35513	0.371507	0.000552294	0.428665
ENSG00000287292	OK	2.87434e-13	7.20631	0.0122643	5.18647e-13
DCLK2	OK	1.63947e-127	23.9931	0.0410064	5.13939e-127
RPS3A	OK	0	421.854	0.721872	0
FHIP1A	OK	1.4705e-06	4.6749	0.0079224	2.31428e-06
ENSG00000251455	OK	0.607974	-0.274043	-0.000458471	0.628852
ENSG00000286066	OK	0.554342	-0.136639	-0.000246198	0.604108
ENSG00000251377	OK	0.552875	-0.132929	-0.000233827	0.604081
TRIM2	OK	0	42.2689	0.0722777	0
MND1	OK	1.97685e-105	21.7756	0.037137	5.88699e-105
ENSG00000290441	OK	0	54.3671	0.0929176	0
TLR2	OK	0	88.491	0.15134	0
SFRP2	OK	5.82696e-126	23.8441	0.0402687	1.81752e-125
ENSG00000280241	OK	6.92949e-07	4.82702	0.00815539	1.10167e-06
RBM46	OK	0.550806	-0.127698	-0.000246496	0.603554
ENSG00000289320	OK	0.522434	-0.0562622	-9.70004e-05	0.602413
GRIA2	OK	0	86.8205	0.148489	0
ENSG00000287226	OK	0.0104385	2.3102	0.00389263	0.0143033
TMEM144	OK	2.7827e-135	24.7264	0.0422512	8.88475e-135
FNIP2	OK	0	70.6487	0.120827	0
C4orf45	OK	3.36937e-09	5.79731	0.0098546	5.64573e-09
FSTL5	OK	2.5771e-126	23.8782	0.0408021	8.05847e-126
NPY1R	OK	2.77139e-17	8.37457	0.0142655	5.23694e-17
MSMO1	OK	1.36546e-196	29.889	0.0510165	4.96168e-196
CPE	OK	0	63.8043	0.109113	0
SPOCK3	OK	0	54.7512	0.0935762	0
PALLD	OK	1.41455e-14	7.60591	0.0129714	2.5898e-14
SH3RF1	OK	4.80502e-56	15.7287	0.0268732	1.1929e-55
GALNTL6	OK	0	60.3554	0.103162	0
GALNT7-DT	OK	2.21973e-07	5.04908	0.0085912	3.57099e-07
HMGB2	OK	0	131.759	0.22502	0
ENSG00000286494	OK	6.69093e-09	5.68112	0.0095413	1.11182e-08
GPM6A	OK	0	165.3	0.282796	0
GPM6A-DT	OK	3.50207e-12	6.85757	0.0115924	6.20275e-12
VEGFC	OK	4.06693e-05	3.94042	0.00648877	6.14711e-05
NEIL3	OK	0	42.0342	0.070464	0
AGA-DT	OK	9.00134e-19	8.76915	0.0149565	1.72373e-18
LINC02500	OK	0.512263	-0.0307431	-5.64377e-05	0.599138
TENM3-AS1	OK	9.99305e-81	18.9917	0.0322716	2.73782e-80
TENM3	OK	4.88577e-141	25.2558	0.0431127	1.57809e-140
ENSG00000248816	OK	4.24507e-50	14.8366	0.0249729	1.02439e-49
STOX2	OK	8.38136e-58	15.9831	0.0272902	2.09744e-57
LINC02365	OK	8.80722e-08	5.2229	0.00862366	1.43207e-07
CENPU	OK	1.84639e-101	21.3525	0.036367	5.42419e-101
ACSL1	OK	0	188.929	0.322466	0
ENSG00000251139	OK	0	61.7353	0.104793	0
MIR3945HG	OK	0.617801	-0.299709	-0.000521098	0.637373
HELT	OK	6.36652e-06	4.36464	0.00476055	9.82791e-06
ANKRD37	OK	0	119.975	0.202673	0
PDLIM3	OK	2.36395e-24	10.1153	0.0171805	4.79308e-24
SORBS2	OK	0	90.5389	0.15474	0
ENSG00000235902	OK	2.12559e-06	4.59871	0.00730499	3.33165e-06
FRG1-DT	OK	1.23539e-20	9.23975	0.0157681	2.42233e-20
PLEKHG4B	OK	6.46155e-25	10.2415	0.0173973	1.316e-24
TERLR1	OK	0.511595	-0.0290679	-4.8069e-05	0.599138
SLC6A3	OK	0.535866	-0.0900245	-0.000163271	0.603317
LPCAT1	OK	0	50.8984	0.086993	0
IRX2	OK	0.503362	-0.00842734	-4.19173e-05	0.594008
IRX1	OK	0.518884	-0.0473517	-9.96541e-05	0.602004
LINC02145	OK	0.514731	-0.0369328	-9.45914e-05	0.599919
ENSG00000287031	OK	0.642973	-0.366417	-0.000611499	0.655827
ADCY2	OK	0	45.2046	0.0772451	0
SEMA5A	OK	1.89559e-35	12.3701	0.02104	4.21804e-35
LINC02221	OK	0.298186	0.529624	0.000839053	0.364175
ENSG00000249807	OK	0.000123258	3.66585	0.00608495	0.000183638
ENSG00000272417	OK	0.58508	-0.214908	-0.000366181	0.611609
ANKRD33B	OK	2.61197e-11	6.56441	0.0111515	4.53783e-11
CTNND2	OK	0	96.701	0.1654	0
LINC01194	OK	0.199852	0.842149	0.0013762	0.248572
OTULIN-DT	OK	0.0345118	1.81827	0.00303317	0.0456626
ANKH	OK	4.30887e-278	35.6136	0.0607898	1.80287e-277
ENSG00000286970	OK	0.697997	-0.518647	-0.000896366	0.704478
LINC02149	OK	0.221518	0.767078	0.00125531	0.274427
FBXL7	OK	1.08888e-288	36.2918	0.0620104	4.62173e-288
MYO10	OK	6.20951e-35	12.2745	0.0209513	1.37683e-34
BASP1	OK	0	146.812	0.251167	0
BASP1-AS1	OK	5.05326e-68	17.3884	0.0296974	1.3187e-67
ENSG00000271892	OK	1.70301e-36	12.5622	0.0205018	3.80645e-36
ENSG00000249199	OK	0.534306	-0.0860981	-0.000151324	0.603317
LINC02100	OK	0.354661	0.372767	0.000602282	0.428231
CDH18	OK	0	59.9138	0.10239	0
ENSG00000286751	OK	4.36536e-21	9.35041	0.015295	8.58647e-21
ENSG00000253766	OK	0.00045753	3.31542	0.00559588	0.000665596
CDH12	OK	0	66.6893	0.114015	0
LINC02899	OK	4.46283e-27	10.7122	0.0182591	9.25515e-27
ENSG00000286134	OK	5.92329e-07	4.85819	0.00825982	9.43198e-07
CDH10	OK	4.74484e-262	34.5618	0.0590604	1.94142e-261
ENSG00000251294	OK	1.0116e-10	6.35957	0.0107969	1.74054e-10
LINC02211	OK	0.000844714	3.14001	0.00521864	0.00121437
ENSG00000251654	OK	0.558637	-0.147514	-0.000271892	0.605218
ENSG00000286625	OK	2.17056e-11	6.59194	0.0112148	3.78278e-11
CDH9	OK	0	43.2733	0.0739268	0
ENSG00000250453	OK	0.350802	0.383156	0.000569195	0.423777
LINC02109	OK	0.627098	-0.324176	-0.000575475	0.644111
SUB1	OK	0	84.8496	0.145151	0
NPR3	OK	6.23947e-05	3.83652	0.00646035	9.37703e-05
ENSG00000250697	OK	6.41261e-05	3.82979	0.0064683	9.63143e-05
ADAMTS12	OK	4.87528e-11	6.47077	0.0109927	8.43183e-11
RAI14	OK	2.94235e-28	10.961	0.0186887	6.17881e-28
IL7R	OK	1.84188e-44	13.9387	0.0236968	4.3257e-44
RANBP3L	OK	3.64477e-45	14.0539	0.0239103	8.58805e-45
ENSG00000274441	OK	7.14737e-66	17.1022	0.0292093	1.84687e-65
DAB2	OK	3.65237e-85	19.5208	0.0333592	1.01851e-84
ENSG00000285552	OK	1.71329e-33	12.003	0.0202114	3.75228e-33
ENSG00000285616	OK	1.00382e-19	9.01285	0.0150091	1.9469e-19
PTGER4	OK	0	58.9267	0.100651	0
RPL37	OK	0	350.647	0.600004	0
C7	OK	7.84277e-06	4.31883	0.007235	1.20658e-05
MROH2B	OK	0.56067	-0.152669	-0.00027212	0.605272
PLCXD3	OK	7.57691e-110	22.2368	0.0379968	2.2822e-109
OXCT1-AS1	OK	0.57896	-0.199232	-0.000342204	0.609993
SELENOP	OK	1.99575e-19	8.9372	0.0150958	3.84983e-19
ENSG00000251131	OK	2.2402e-06	4.58775	0.00764828	3.50909e-06
HMGCS1	OK	8.80991e-153	26.3032	0.0448775	2.91912e-152
ENSG00000248240	OK	0.651786	-0.390146	-0.000665829	0.663029
FGF10	OK	0.771225	-0.742886	-0.00127357	0.77335
FGF10-AS1	OK	0.580064	-0.202058	-0.00035198	0.610021
HCN1	OK	0	43.6446	0.0745776	0
ISL1-DT	OK	0.557702	-0.145145	-0.000255694	0.604883
ISL1	OK	0.139132	1.08423	0.0016825	0.176027
ENSG00000288035	OK	0.0484526	1.66005	0.00273727	0.0632871
ENSG00000288539	OK	0.554597	-0.137285	-0.000242151	0.604108
ITGA2	OK	4.35656e-49	14.6796	0.0249418	1.04625e-48
ENSG00000272416	OK	0.563875	-0.160802	-0.000282755	0.606626
ENSG00000287087	OK	0.240237	0.70554	0.00114443	0.296442
CDC20B	OK	0.620608	-0.307078	-0.000525015	0.639275
ENSG00000225230	OK	0.451959	0.120714	0.00015487	0.538687
ENSG00000289152	OK	1.13383e-23	9.96057	0.016891	2.28779e-23
PDE4D	OK	0	73.8599	0.126334	0
DEPDC1B	OK	2.05246e-55	15.6365	0.0265856	5.08034e-55
RNF180	OK	1.23975e-19	8.98968	0.0153142	2.40076e-19
ADAMTS6	OK	0.00178536	2.91379	0.00493733	0.00254108
CENPK	OK	3.38433e-240	33.0751	0.0563976	1.33032e-239
MAST4	OK	2.92411e-192	29.5539	0.0504841	1.05411e-191
LINC02242	OK	0.545	-0.113039	-0.000205246	0.603554
ENSG00000250421	OK	0.441563	0.147007	0.000215043	0.526925
LINC02219	OK	0.539341	-0.0987728	-0.000178039	0.603554
CCNB1	OK	0	71.3001	0.121327	0
TAF9	OK	2.62761e-79	18.8192	0.0321351	7.18711e-79
LINC02197	OK	4.14259e-06	4.45768	0.00755701	6.43859e-06
CARTPT	OK	7.31139e-05	3.79739	0.00626821	0.000109682
MAP1B	OK	0	204.943	0.350603	0
TNPO1-DT	OK	0.349949	0.385457	0.00061663	0.422848
FOXD1	OK	0.518178	-0.0455811	-7.06917e-05	0.601882
BTF3	OK	0	235.916	0.403636	0
ARHGEF28	OK	0.00624036	2.49825	0.00421471	0.0086744
HEXB	OK	1.06427e-26	10.6314	0.018154	2.19709e-26
ENSG00000247372	OK	1.74503e-15	7.872	0.0128114	3.23153e-15
SV2C	OK	0.000124986	3.66229	0.00619803	0.000186102
IQGAP2	OK	8.09539e-31	11.4823	0.0195793	1.73497e-30
ENSG00000249713	OK	0.00532536	2.55395	0.00411369	0.00741479
PDE8B	OK	1.4557e-102	21.4709	0.0366534	4.29156e-102
HOMER1	OK	0	42.8689	0.073225	0
CMYA5	OK	3.40563e-12	6.86156	0.0116843	6.03406e-12
SERINC5	OK	3.97384e-13	7.16205	0.0122179	7.14977e-13
DHFR	OK	0	102.481	0.175263	0
RASGRF2	OK	6.07947e-251	33.8143	0.0577759	2.42984e-250
ENSG00000249483	OK	0.545729	-0.114879	-0.000222893	0.603554
RPS23	OK	0	404.036	0.691378	0
VCAN	OK	0	40.7712	0.0696548	0
VCAN-AS1	OK	3.94708e-08	5.36953	0.00898463	6.45581e-08
HAPLN1	OK	7.90683e-13	7.06716	0.0118912	1.41801e-12
EDIL3	OK	0	50.0872	0.0855975	0
COX7C	OK	0	186.771	0.319565	0
CCNH	OK	6.55601e-264	34.6853	0.0593154	2.6913e-263
ENSG00000285190	OK	0.00932025	2.35264	0.00395469	0.0128201
LINC02144	OK	0.0173828	2.11108	0.00352915	0.0234206
ENSG00000287862	OK	1.72847e-08	5.51656	0.00933204	2.8485e-08
ENSG00000289184	OK	2.88593e-28	10.9627	0.0163113	6.06287e-28
LINC02060	OK	1.31385e-89	20.0369	0.0340514	3.70098e-89
ENSG00000271904	OK	1.58044e-15	7.88439	0.0133621	2.92782e-15
LINC00461	OK	0	84.1836	0.143967	0
ENSG00000214942	OK	0.000149508	3.61615	0.00584372	0.000221559
ENSG00000255647	OK	0.17353	0.940309	0.00131641	0.217238
ADGRV1	OK	9.92777e-260	34.4069	0.0587627	4.05215e-259
LUCAT1	OK	2.25022e-98	21.0179	0.0354593	6.52617e-98
ENSG00000234292	OK	8.03742e-12	6.73785	0.0110107	1.41305e-11
ARRDC3	OK	5.54835e-205	30.5279	0.0521764	2.04585e-204
ARRDC3-AS1	OK	1.21312e-11	6.67776	0.011382	2.12456e-11
ENSG00000286121	OK	0.00098792	3.09384	0.0052261	0.00141739
ENSG00000249984	OK	0.24259	0.697996	0.000926006	0.29905
LINC02058	OK	0	53.569	0.088455	0
NR2F1-AS1	OK	5.53393e-188	29.2192	0.0499358	1.97358e-187
NR2F1	OK	0	60.9935	0.104168	0
KIAA0825	OK	1.65927e-16	8.16115	0.0139008	3.10957e-16
MCTP1	OK	7.41977e-260	34.4154	0.0587967	3.03095e-259
RFESD	OK	0.542822	-0.107545	-0.000213674	0.603554
SPATA9	OK	0.0195357	2.06343	0.00347784	0.0262436
GLRX	OK	0	41.6019	0.0711372	0
LINC01554	OK	0.00885868	2.37147	0.00397204	0.0122054
ELL2	OK	0	174.278	0.297757	0
ENSG00000251314	OK	4.01861e-15	7.76699	0.0132506	7.40621e-15
LIX1-AS1	OK	0	59.6957	0.10192	0
ENSG00000248758	OK	1.05083e-33	12.0434	0.0204125	2.30647e-33
ENSG00000251054	OK	1.25664e-10	6.32617	0.0098515	2.15621e-10
LINC01340	OK	1.72623e-11	6.62585	0.0111943	3.01683e-11
FAM174A-DT	OK	0.016488	2.13238	0.0035886	0.022263
SLCO4C1	OK	0.277024	0.591704	0.000961259	0.339824
SLCO6A1	OK	0.1755	0.932651	0.00151468	0.21965
PAM	OK	1.0453e-192	29.5887	0.0505611	3.77092e-192
ENSG00000251574	OK	0.779272	-0.769735	-0.00134219	0.780833
EFNA5	OK	3.11733e-259	34.3737	0.0587334	1.27134e-258
TMEM232	OK	1.73243e-46	14.268	0.0243568	4.10528e-46
CAMK4	OK	6.2901e-253	33.9491	0.0580206	2.52209e-252
STARD4-AS1	OK	1.29842e-36	12.5837	0.0214706	2.90473e-36
EPB41L4A	OK	2.41029e-12	6.91076	0.0117515	4.27811e-12
MCC	OK	2.83309e-88	19.8834	0.0338064	7.95365e-88
ENSG00000232633	OK	0.0388767	1.76387	0.00293696	0.0511804
CDO1	OK	8.39562e-212	31.0376	0.0529862	3.14914e-211
SEMA6A	OK	2.79686e-44	13.9089	0.0237432	6.56233e-44
LINC02147	OK	1.06001e-29	11.2578	0.0190168	2.25246e-29
TNFAIP8	OK	1.53221e-23	9.93059	0.0169376	3.08788e-23
ENSG00000251293	OK	3.29543e-11	6.52968	0.0111041	5.71528e-11
PRR16	OK	2.70486e-50	14.8669	0.025357	6.53032e-50
ENSG00000229855	OK	9.66742e-16	7.94554	0.0135294	1.79826e-15
LOX	OK	0.659067	-0.409919	-0.000709424	0.668561
SNCAIP	OK	1.49387e-28	11.0222	0.0188048	3.14366e-28
ENSG00000249916	OK	0.565903	-0.165952	-0.00031231	0.607322
MGC32805	OK	1.51972e-06	4.66814	0.00786687	2.39026e-06
PRDM6	OK	0	37.6885	0.0634272	0
LINC01170	OK	5.44114e-47	14.3485	0.0244425	1.29059e-46
ZNF608	OK	2.59584e-37	12.7102	0.0217103	5.8386e-37
LINC02240	OK	0.000570603	3.25318	0.00549424	0.000826003
ENSG00000248752	OK	0.600412	-0.254413	-0.000465807	0.623255
GRAMD2B	OK	1.29279e-18	8.72829	0.014882	2.47187e-18
LMNB1	OK	9.25315e-74	18.1299	0.0309458	2.47941e-73
MARCHF3	OK	0	54.0032	0.0923711	0
FBN2	OK	4.4966e-06	4.44006	0.00754015	6.98012e-06
ADAMTS19	OK	1.09018e-40	13.3045	0.0226952	2.49698e-40
ENSG00000251680	OK	2.39507e-11	6.57732	0.011206	4.16679e-11
CHSY3	OK	1.4997e-191	29.4986	0.0504316	5.39459e-191
MEIKIN	OK	1.63991e-07	5.10661	0.00867825	2.65101e-07
LINC02863	OK	0.581803	-0.206509	-0.000359328	0.610528
IRF1	OK	5.37478e-11	6.45602	0.0110022	9.28928e-11
UQCRQ	OK	0	86.8393	0.148543	0
AFF4	OK	6.01e-102	21.4049	0.0365931	1.76973e-101
VDAC1	OK	0	90.6861	0.155126	0
TCF7	OK	5.39021e-06	4.4009	0.00746947	8.3414e-06
TIFAB	OK	0.0872697	1.35776	0.00219291	0.11223
NEUROG1	OK	2.2958e-72	17.9525	0.0301906	6.1156e-72
CXCL14	OK	2.24176e-47	14.4099	0.0243975	5.32737e-47
TGFBI	OK	0.0125731	2.23915	0.0037524	0.0171202
TRPC7	OK	0.238575	0.710893	0.00114408	0.29461
TRPC7-AS1	OK	0.580476	-0.203111	-0.000351227	0.610128
HNRNPA0	OK	0	65.4598	0.111945	0
KIF20A	OK	1.05755e-18	8.75098	0.0142831	2.02363e-18
CDC25C	OK	3.37897e-54	15.4571	0.0261464	8.31031e-54
FAM53C	OK	8.87475e-49	14.6313	0.024986	2.12416e-48
ENSG00000289267	OK	5.27135e-96	20.7573	0.0349428	1.51737e-95
EGR1	OK	0	167.675	0.286773	0
ETF1	OK	2.89853e-96	20.786	0.0355216	8.36757e-96
HSPA9	OK	2.91253e-40	13.2308	0.0226043	6.65569e-40
ECSCR	OK	2.19747e-27	10.7775	0.0174359	4.57425e-27
CYSTM1	OK	7.12019e-29	11.0887	0.0189329	1.50278e-28
HBEGF	OK	9.87603e-287	36.1675	0.0616693	4.17062e-286
ENSG00000253965	OK	0.5446	-0.11203	-0.0002118	0.603554
CD14	OK	0	109.704	0.187598	0
PCDHA1	OK	0.308422	0.500327	0.000760869	0.375484
PCDHA6	OK	0.547509	-0.119371	-0.000202463	0.603554
PCDHB10	OK	0.0236412	1.98376	0.00329054	0.0316482
ENSG00000288095	OK	0.161053	0.990138	0.00161409	0.202532
DIAPH1	OK	1.23881e-06	4.70996	0.00802043	1.95334e-06
GNPDA1	OK	1.1165e-49	14.7716	0.0252299	2.69295e-49
ARHGAP26-AS1	OK	4.59101e-94	20.5414	0.0350533	1.31397e-93
KCTD16	OK	0	61.2527	0.104684	0
ENSG00000250842	OK	1.12278e-05	4.23896	0.00713266	1.721e-05
ENSG00000248125	OK	0.648085	-0.380156	-0.000658092	0.660099
PRELID2	OK	2.25791e-83	19.309	0.0329899	6.24423e-83
PPP2R2B	OK	0	113.808	0.194513	0
DPYSL3	OK	0	60.8283	0.103991	0
JAKMIP2	OK	1.4236e-121	23.4173	0.0400108	4.40742e-121
FBXO38-DT	OK	2.12498e-07	5.05741	0.00861523	3.42297e-07
SPINK6	OK	0.000695388	3.19656	0.00466456	0.00100345
SPINK13	OK	5.61556e-13	7.11451	0.01106	1.0089e-12
SPINK9	OK	0.57492	-0.188915	-0.000340048	0.609291
ENSG00000248647	OK	0.546299	-0.116316	-0.000207412	0.603554
CARMN	OK	0.55447	-0.136964	-0.000260091	0.604108
PDGFRB	OK	0.0335612	1.83085	0.003066	0.0444283
TCOF1	OK	0.00031746	3.41624	0.00580591	0.000465211
CD74	OK	0	84.9993	0.145389	0
RPS14	OK	0	373.966	0.639915	0
NDST1-AS1	OK	0.00745612	2.4345	0.00404939	0.0103156
ENSG00000253852	OK	0.0104445	2.30998	0.00372995	0.0143076
GPX3	OK	5.26822e-05	3.87789	0.00656231	7.94363e-05
GM2A	OK	2.19227e-05	4.08622	0.00695275	3.33679e-05
SPARC	OK	1.57532e-39	13.1033	0.0223316	3.58353e-39
ATOX1	OK	0	81.1149	0.138748	0
LINC01933	OK	0.0873026	1.35755	0.00227698	0.112243
GRIA1	OK	0	44.6492	0.0763346	0
FAXDC2	OK	4.01396e-06	4.46444	0.00757933	6.24449e-06
SGCD	OK	1.04513e-306	37.4167	0.0639236	4.55992e-306
HAVCR2	OK	5.63131e-130	24.2281	0.0414205	1.77868e-129
EBF1	OK	8.95375e-67	17.2228	0.0276778	2.32324e-66
ADRA1B	OK	0.0122688	2.24861	0.00377754	0.0167241
PTTG1	OK	0	89.9963	0.153467	0
MIR3142HG	OK	1.73514e-06	4.64082	0.00788027	2.72649e-06
GABRB2	OK	0	50.8633	0.0869576	0
GABRA1	OK	0	41.0916	0.0701745	0
ENSG00000254186	OK	0.152594	1.02537	0.00171774	0.192426
HMMR	OK	0	73.1484	0.123716	0
LINC03000	OK	1.03135e-40	13.3086	0.0226489	2.36332e-40
LINC02143	OK	0.0184868	2.08606	0.00339604	0.0248612
ENSG00000253693	OK	1.91208e-13	7.26164	0.0123421	3.45516e-13
LINC01947	OK	0.611577	-0.283432	-0.000467184	0.632317
TENM2	OK	0	113.131	0.193405	0
ENSG00000254187	OK	0.476387	0.0592249	6.65759e-05	0.566049
WWC1	OK	1.36297e-20	9.22923	0.0157353	2.66935e-20
SLIT3	OK	1.547e-36	12.5698	0.0213885	3.45931e-36
ENSG00000288912	OK	0.51288	-0.0322908	-6.26542e-05	0.59938
C5orf58	OK	0.198468	0.847105	0.00138907	0.247036
LCP2	OK	0	50.7138	0.0867298	0
ENSG00000288615	OK	0.345045	0.398732	0.000497126	0.417528
LINC01366	OK	1.78421e-59	16.2213	0.0272823	4.48519e-59
KCNIP1	OK	0	46.2078	0.0790017	0
ENSG00000253858	OK	0.152417	1.02612	0.00169115	0.192299
RANBP17	OK	1.45191e-05	4.18088	0.00711251	2.21937e-05
NPM1	OK	0	173.395	0.296634	0
STK10	OK	5.38241e-146	25.7032	0.043945	1.76241e-145
SH3PXD2B	OK	2.3397e-41	13.419	0.0228796	5.37368e-41
ENSG00000253295	OK	2.67194e-31	11.5777	0.0192266	5.75354e-31
ENSG00000253736	OK	0	69.5905	0.118886	0
DUSP1	OK	0	183.427	0.313683	0
ENSG00000288737	OK	6.26382e-23	9.78921	0.0165562	1.25427e-22
ATP6V0E1	OK	0	63.0964	0.107926	0
CPEB4	OK	0	40.7036	0.0696013	0
MSX2	OK	8.35168e-08	5.23272	0.00850928	1.35977e-07
ENSG00000251670	OK	0.0961763	1.30365	0.00214835	0.123208
ENSG00000248469	OK	0.605143	-0.266683	-0.000462273	0.626313
HIGD2A	OK	0	63.3534	0.108342	0
MXD3	OK	0.00426027	2.63072	0.00444616	0.00596175
PRELID1	OK	0	46.4043	0.0793412	0
FAM193B-DT	OK	0.604178	-0.264176	-0.000421115	0.625702
TMED9	OK	8.51058e-191	29.4398	0.0503301	3.05257e-190
FAM153CP	OK	0	48.1986	0.082257	0
ENSG00000289390	OK	0.546455	-0.11671	-0.000204579	0.603554
HNRNPAB	OK	1.71177e-90	20.1381	0.0344087	4.84372e-90
SQSTM1	OK	0	70.6482	0.120706	0
GFPT2	OK	0.0093183	2.35272	0.00396786	0.0128201
ENSG00000286644	OK	0.540172	-0.100866	-0.000172951	0.603554
RACK1	OK	0	297.654	0.509293	0
FOXF2	OK	0.53837	-0.0963268	-0.00016837	0.603554
FOXC1	OK	3.8586e-56	15.7426	0.0255381	9.58897e-56
LINC01600	OK	0.437529	0.157237	0.000219439	0.522507
SERPINB1	OK	4.11621e-102	21.4226	0.0366112	1.21279e-101
SERPINB9	OK	8.73403e-301	37.0507	0.0633357	3.76792e-300
TUBB2A	OK	0	141.027	0.241228	0
TUBB2B	OK	0	308.682	0.528107	0
ENSG00000288840	OK	2.87473e-10	6.19715	0.0102705	4.90736e-10
F13A1	OK	1.32285e-61	16.5197	0.0263577	3.3626e-61
ENSG00000287497	OK	2.81743e-33	11.9618	0.017461	6.1516e-33
ENSG00000288046	OK	0.483574	0.0411856	3.00426e-05	0.573499
BMP6	OK	0	76.2731	0.12728	0
HULC	OK	7.4295e-13	7.0758	0.0120608	1.33289e-12
TFAP2A	OK	0.538136	-0.095739	-0.000185308	0.603554
ENSG00000237685	OK	0.508646	-0.0216746	-3.51999e-05	0.597704
ENSG00000285763	OK	0.502932	-0.00735048	-4.44562e-05	0.593641
TMEM14C	OK	0	56.1808	0.0960555	0
SYCP2L	OK	2.74496e-34	12.1536	0.0207425	6.05149e-34
ELOVL2	OK	4.85241e-09	5.73581	0.00973566	8.08736e-09
ENSG00000247925	OK	0.000352373	3.38773	0.00575385	0.000515014
NEDD9	OK	9.4738e-91	20.1674	0.034459	2.68532e-90
ADTRP	OK	2.10119e-11	6.59676	0.0111397	3.66316e-11
ENSG00000287593	OK	0.55025	-0.126294	-0.00022446	0.603554
HIVEP1	OK	1.90331e-54	15.494	0.0264453	4.68565e-54
EDN1	OK	2.75211e-107	21.9706	0.0373137	8.22016e-107
PHACTR1	OK	0	67.1801	0.114922	0
NOL7	OK	4.61819e-109	22.1555	0.0378695	1.38768e-108
MCUR1	OK	7.86401e-33	11.8762	0.020274	1.71031e-32
RNF182	OK	3.10671e-57	15.9012	0.0270857	7.75127e-57
CD83	OK	0	243.785	0.416828	0
ENSG00000285639	OK	0	108.232	0.182613	0
ENSG00000234540	OK	0.000408296	3.34711	0.00537892	0.000595531
ENSG00000286277	OK	2.34393e-25	10.3391	0.0175031	4.78548e-25
ENSG00000289958	OK	0.582586	-0.208512	-0.000347734	0.610805
ENSG00000234261	OK	7.87011e-05	3.77909	0.00641106	0.000117922
JARID2-DT	OK	2.63044e-19	8.90663	0.0139807	5.06439e-19
JARID2	OK	4.83734e-307	37.4373	0.0640081	2.11422e-306
JARID2-AS1	OK	0.443159	0.142966	0.000187248	0.528577
MYLIP	OK	2.10381e-27	10.7815	0.018405	4.38111e-27
GMPR	OK	2.75634e-64	16.888	0.028667	7.07843e-64
NUP153-AS1	OK	0.571572	-0.180379	-0.000332611	0.608902
DEK	OK	5.92585e-27	10.6859	0.0182503	1.22688e-26
RNF144B	OK	0	61.5935	0.104437	0
MIR548A1HG	OK	0.491996	0.0200634	1.67648e-06	0.582934
ID4	OK	1.46904e-151	26.1962	0.0446233	4.86115e-151
MBOAT1	OK	1.68658e-20	9.20638	0.0156717	3.29926e-20
ENSG00000231754	OK	3.43218e-14	7.49044	0.0126293	6.24942e-14
SOX4	OK	0	288.63	0.493659	0
CASC15	OK	0	145.012	0.248002	0
NBAT1	OK	0	69.9368	0.119343	0
KIAA0319	OK	1.57004e-31	11.6232	0.0198051	3.3837e-31
GMNN	OK	4.61174e-22	9.58525	0.0163389	9.1394e-22
RIPOR2	OK	7.98834e-64	16.8251	0.0286289	2.04619e-63
SCGN	OK	0	46.3173	0.0787296	0
H1-1	OK	4.66282e-37	12.6643	0.0214614	1.04688e-36
H3C1	OK	0.0108613	2.29518	0.00380773	0.014854
H4C1	OK	8.60413e-13	7.05542	0.0118062	1.54085e-12
H3C2	OK	1.75691e-105	21.781	0.036598	5.23512e-105
H1-2	OK	4.31082e-150	26.0671	0.0444923	1.42271e-149
H4C3	OK	0	71.9777	0.122199	0
H2BC4	OK	3.90343e-17	8.33413	0.0141697	7.35663e-17
H2AC6	OK	0	66.2904	0.113345	0
H1-4	OK	4.44076e-53	15.2902	0.0260874	1.08523e-52
H2BC5	OK	5.82213e-58	16.0058	0.0273181	1.45772e-57
ENSG00000283064	OK	1.83859e-09	5.8981	0.00993494	3.09214e-09
H3C4	OK	3.45227e-85	19.5237	0.033025	9.63246e-85
H2AC8	OK	2.89174e-06	4.53415	0.00768553	4.50988e-06
H1-3	OK	2.32085e-297	36.8375	0.0627148	9.95221e-297
H3C7	OK	1.2731e-174	28.1478	0.0462416	4.42972e-174
H2BC9	OK	1.80197e-49	14.7393	0.0248062	4.34e-49
H3C8	OK	1.10244e-273	35.3277	0.0589707	4.57826e-273
H4C8	OK	0.0383763	1.76985	0.00297865	0.0505617
ENSG00000287050	OK	0.558737	-0.147767	-0.000255592	0.605218
ENSG00000272468	OK	0.53737	-0.0938107	-0.000156377	0.603554
H2BC11	OK	1.60103e-41	13.4471	0.0228891	3.68392e-41
H2AC11	OK	9.08438e-177	28.3227	0.047775	3.17414e-176
ENSG00000290032	OK	1.9208e-17	8.41764	0.0141955	3.63925e-17
H2AC12	OK	5.18083e-20	9.08509	0.0153315	1.00716e-19
H2AC13	OK	5.16295e-20	9.08546	0.0150774	1.00407e-19
H3C10	OK	1.33442e-09	5.95077	0.0099702	2.25105e-09
H2AC14	OK	2.06838e-42	13.5976	0.0227951	4.78348e-42
H2BC14	OK	0.0401312	1.74917	0.00255045	0.0527903
H2AC15	OK	1.6232e-12	6.96662	0.0117643	2.88928e-12
H2BC15	OK	1.14664e-07	5.17384	0.00856734	1.86082e-07
H2AC16	OK	1.11559e-57	15.9653	0.0267588	2.78899e-57
H1-5	OK	9.50719e-103	21.4907	0.0363905	2.80614e-102
H3C12	OK	2.10601e-08	5.48172	0.00919508	3.46384e-08
H2AC17	OK	2.70298e-61	16.4766	0.0276728	6.8534e-61
H2BC17	OK	0.3379	0.4182	0.000650489	0.409576
ENSG00000261839	OK	0.56313	-0.158909	-0.000276976	0.606298
ENSG00000290051	OK	9.83158e-210	30.8839	0.0524304	3.67124e-209
OR2H2	OK	0.00335584	2.71082	0.00445148	0.00471721
HLA-V	OK	0.657757	-0.40635	-0.00070448	0.667503
HLA-A	OK	5.01975e-234	32.6431	0.055808	1.95473e-233
TRIM10	OK	0	43.4103	0.0599198	0
HLA-E	OK	0	45.3085	0.0774928	0
PPP1R10	OK	1.88702e-27	10.7915	0.0184306	3.93292e-27
TUBB	OK	0	310.023	0.530443	0
IER3	OK	0	151.403	0.258911	0
LINC00243	OK	0.0344745	1.81875	0.0030398	0.0456253
MUCL3	OK	0.54725	-0.118716	-0.000210663	0.603554
MUC22	OK	6.46849e-05	3.82766	0.00642498	9.71244e-05
TCF19	OK	5.87459e-60	16.2893	0.027663	1.48049e-59
HLA-C	OK	0	45.7427	0.0782201	0
HLA-B	OK	0	46.8913	0.0801843	0
LINC01149	OK	0.520536	-0.0514986	-9.51093e-05	0.602054
TNF	OK	0	74.9172	0.127397	0
AIF1	OK	0	322.745	0.552172	0
MPIG6B	OK	5.53916e-05	3.86567	0.00633684	8.33959e-05
DDAH2	OK	0	150.043	0.256648	0
CLIC1	OK	0	125.03	0.213834	0
HSPA1A	OK	0	136.837	0.233955	0
HSPA1B	OK	0	98.3137	0.168138	0
NEU1	OK	6.18998e-180	28.5786	0.0488122	2.18111e-179
C2	OK	4.94048e-57	15.8721	0.0271075	1.23143e-56
CYP21A2	OK	0	93.8864	0.136983	0
GPSM3	OK	3.69888e-209	30.841	0.0527053	1.37812e-208
TSBP1-AS1	OK	7.91488e-28	10.8711	0.0185443	1.65445e-27
TSBP1	OK	2.46429e-05	4.05899	0.00686504	3.74626e-05
HLA-DRA	OK	0	48.0816	0.0821925	0
HLA-DRB5	OK	3.43192e-27	10.7364	0.01831	7.12608e-27
HLA-DRB6	OK	5.00916e-23	9.81178	0.0167265	1.00384e-22
HLA-DRB1	OK	3.73743e-195	29.7782	0.0508925	1.35414e-194
HLA-DQA1	OK	1.18938e-23	9.95581	0.0169274	2.39795e-23
HLA-DQB1	OK	2.25358e-19	8.92376	0.0151486	4.34216e-19
HLA-DQA2	OK	1.51845e-06	4.66831	0.00782618	2.38901e-06
HLA-DQB2	OK	0.00243587	2.81539	0.00445059	0.00345024
HLA-DMA	OK	1.39073e-12	6.98835	0.0119152	2.48167e-12
HLA-DPA1	OK	0	37.7646	0.0645456	0
HLA-DPB1	OK	1.83363e-61	16.5	0.0281647	4.65624e-61
RPS18	OK	0	404.078	0.691452	0
KIFC1	OK	4.2574e-56	15.7364	0.0267068	1.05748e-55
ENSG00000288879	OK	0.00343838	2.70275	0.00451892	0.00483055
HMGA1	OK	0	47.3489	0.0809429	0
RPS10	OK	0	321.184	0.549568	0
PPARD	OK	0	38.619	0.0660374	0
RPL10A	OK	0	310.979	0.532108	0
FKBP5	OK	0	181.263	0.310032	0
BNIP5	OK	0.520969	-0.0525861	-8.15148e-05	0.602137
SRSF3	OK	0	65.6391	0.112273	0
CDKN1A	OK	0	46.822	0.0796623	0
PIM1	OK	7.47695e-37	12.6272	0.0215406	1.6772e-36
MDGA1	OK	0.000447964	3.32132	0.00561985	0.000652248
KIF6	OK	2.08718e-11	6.59775	0.0111954	3.64255e-11
TSPO2	OK	0	127.618	0.184374	0
TREM2	OK	0	187.512	0.320776	0
ENSG00000290563	OK	0.524464	-0.061361	-0.000121722	0.602413
TREML4	OK	0.634386	-0.343492	-0.000575587	0.649586
TREM1	OK	1.71207e-164	27.3078	0.0462949	5.84326e-164
MDFI	OK	3.369e-20	9.13178	0.0153826	6.57238e-20
TOMM6	OK	0	76.2693	0.130443	0
CCND3	OK	0	60.7222	0.103842	0
TRERF1	OK	9.02132e-140	25.1403	0.0429582	2.90635e-139
DNPH1	OK	0	41.3147	0.0706065	0
CRIP3	OK	0.0102468	2.31719	0.00384471	0.0140482
POLH-AS1	OK	0.277606	0.589969	0.000952379	0.34037
VEGFA	OK	0	98.4495	0.167936	0
ENSG00000289609	OK	0.544006	-0.110531	-0.000153579	0.603554
MRPL14	OK	1.54648e-154	26.4562	0.0452221	5.16527e-154
HSP90AB1	OK	0	137.089	0.234539	0
NFKBIE	OK	2.47489e-06	4.5669	0.00776643	3.87065e-06
RCAN2	OK	9.89632e-72	17.8711	0.0305084	2.6306e-71
CYP39A1	OK	7.90846e-69	17.4944	0.0296487	2.07354e-68
PLA2G7	OK	0	56.3392	0.0962843	0
MEP1A	OK	0.132479	1.11475	0.00185666	0.167822
PTCHD4	OK	1.79179e-19	8.94911	0.0152439	3.46039e-19
RHAG	OK	0	43.1254	0.0710479	0
TFAP2D	OK	0.0559381	1.58982	0.00258366	0.0728171
TFAP2B	OK	0.528619	-0.0717979	-0.000134254	0.60262
MCM3	OK	1.60188e-18	8.704	0.0148363	3.05936e-18
ENSG00000291006	OK	0.521194	-0.0531508	-0.000120667	0.602257
GSTA1	OK	0	76.1578	0.0941761	0
ELOVL5	OK	3.4935e-146	25.72	0.0438775	1.14466e-145
GCLC	OK	1.44252e-15	7.89578	0.0134678	2.67628e-15
ENSG00000227885	OK	1.3076e-05	4.20462	0.00708689	2.00122e-05
LRRC1	OK	7.63531e-06	4.32475	0.00735583	1.17502e-05
HCRTR2	OK	0.259706	0.644252	0.00106039	0.319363
BMP5	OK	1.15481e-102	21.4817	0.0356012	3.40653e-102
KHDRBS2-OT1	OK	2.16823e-15	7.8448	0.0132987	4.01375e-15
KHDRBS2	OK	0	79.1945	0.135432	0
ENSG00000287679	OK	0.0602579	1.55261	0.00255128	0.0782164
ADGRB3	OK	0	176.384	0.301606	0
LINC01610	OK	0.0198004	2.05789	0.00311795	0.026592
RIMS1	OK	0	65.8834	0.112647	0
KCNQ5	OK	0	121.745	0.208195	0
OOEP	OK	0	90.8606	0.155361	0
CGAS	OK	5.84449e-85	19.4968	0.0333141	1.62527e-84
EEF1A1	OK	0	412.996	0.706694	0
SLC17A5	OK	0.00220996	2.84653	0.00483693	0.00313469
CD109	OK	5.08273e-08	5.32374	0.00894444	8.29157e-08
COL12A1	OK	1.05493e-121	23.4301	0.0397977	3.26805e-121
MEI4	OK	4.2116e-07	4.9253	0.00838034	6.72779e-07
ENSG00000286340	OK	6.1614e-06	4.3718	0.00737861	9.51421e-06
LINC01621	OK	0.519674	-0.0493357	-0.000100452	0.602054
TTK	OK	5.35449e-69	17.5166	0.0295768	1.40464e-68
TENT5A	OK	5.92771e-51	14.9682	0.0255561	1.43598e-50
LINC02542	OK	1.80671e-17	8.42481	0.0143536	3.42439e-17
PRSS35	OK	0.417133	0.209234	0.000319156	0.499474
SNAP91	OK	7.21079e-147	25.7812	0.0440554	2.36885e-146
RIPPLY2	OK	0.00258263	2.79654	0.00470518	0.00365501
TBX18	OK	1.00187e-158	26.8178	0.0452979	3.38014e-158
SNHG5	OK	0	63.3753	0.108394	0
CGA	OK	6.403e-25	10.2424	0.0134404	1.30461e-24
CNR1	OK	1.09685e-129	24.2006	0.0411783	3.46229e-129
PNRC1	OK	5.91381e-208	30.7511	0.0525834	2.19518e-207
UBE2J1	OK	1.97462e-12	6.93899	0.0118358	3.50731e-12
RRAGD	OK	3.86858e-21	9.36318	0.0159589	7.61232e-21
BACH2	OK	1.21732e-216	31.3941	0.0536514	4.61106e-216
ENSG00000260271	OK	0.682033	-0.473391	-0.000809022	0.689201
ENSG00000289988	OK	6.36514e-05	3.83162	0.00623954	9.56302e-05
ENSG00000288101	OK	0.558424	-0.146974	-0.000256831	0.605218
EPHA7	OK	5.75133e-197	29.9179	0.0510308	2.09139e-196
FUT9	OK	0	40.8179	0.0697801	0
UFL1-AS1	OK	0.0694248	1.48009	0.00248225	0.0897889
KLHL32	OK	8.4407e-93	20.3995	0.0348233	2.40888e-92
MMS22L	OK	3.71813e-21	9.36737	0.0159862	7.32203e-21
ENSG00000271860	OK	0	209.604	0.358082	0
POU3F2	OK	0	41.3905	0.0707018	0
GRIK2	OK	0	90.1595	0.154187	0
LIN28B	OK	5.43624e-05	3.87025	0.00656196	8.18958e-05
ENSG00000284999	OK	0.0222057	2.01019	0.00340113	0.0297663
PRDM1	OK	0	47.072	0.0804698	0
CD24	OK	0	127.849	0.218657	0
SOBP	OK	8.46652e-255	34.0756	0.0582421	3.41117e-254
SCML4	OK	0.000460499	3.31361	0.00558211	0.000669719
NR2E1	OK	4.62968e-26	10.4934	0.017698	9.49872e-26
SNX3	OK	0	59.9785	0.102593	0
GPR6	OK	0.537446	-0.094001	-0.000175788	0.603554
GTF3C6	OK	0	38.5094	0.0658279	0
SLC16A10	OK	3.89558e-176	28.2713	0.0474971	1.36019e-175
REV3L	OK	5.19594e-36	12.4737	0.021311	1.15929e-35
ENSG00000255389	OK	0.617253	-0.298275	-0.000536004	0.637264
FYN	OK	1.71121e-277	35.5749	0.0607993	7.15388e-277
ENSG00000288560	OK	1.08026e-43	13.8119	0.0235663	2.52396e-43
LINC02541	OK	0.333171	0.431175	0.000694481	0.403941
ENSG00000231912	OK	0.010492	2.30827	0.00384158	0.0143687
MARCKS	OK	0	87.1366	0.149074	0
HS3ST5	OK	1.82098e-68	17.4468	0.0297797	4.76946e-68
ENSG00000287097	OK	0.345854	0.396538	0.000632788	0.418304
NT5DC1	OK	1.48403e-22	9.7016	0.0165584	2.96096e-22
CALHM6	OK	5.82617e-44	13.8563	0.0236117	1.3638e-43
SLC35F1	OK	0	56.4571	0.0965344	0
MAN1A1	OK	2.7146e-299	36.9579	0.0631826	1.16807e-298
ENSG00000287100	OK	1.20856e-115	22.828	0.0390138	3.69591e-115
ENSG00000286540	OK	0.468678	0.0785941	0.000100495	0.557551
FABP7	OK	0	198.984	0.340242	0
SMPDL3A	OK	2.08114e-44	13.93	0.0237289	4.8853e-44
TRDN	OK	0.00064349	3.21887	0.00541378	0.000930168
NKAIN2	OK	0	123.955	0.211477	0
RNF217-AS1	OK	0.0001352	3.64212	0.00618652	0.000200892
CENPW	OK	0	39.9255	0.0676961	0
RSPO3	OK	1.49487e-05	4.17425	0.00699767	2.28433e-05
SOGA3	OK	7.15252e-31	11.493	0.0196085	1.53356e-30
PTPRK	OK	0	44.2392	0.0746355	0
PTPRK-AS1	OK	8.73008e-07	4.7808	0.00778764	1.38353e-06
LAMA2	OK	0	138.234	0.229115	0
ENSG00000226149	OK	8.8271e-05	3.75042	0.00636634	0.000132024
SAMD3	OK	0.139628	1.08199	0.00180933	0.176598
ENSG00000288977	OK	1.02395e-238	32.972	0.0161545	4.01866e-238
ARG1	OK	0.726298	-0.601655	-0.00101184	0.731565
ENPP1	OK	3.58275e-24	10.0745	0.0171515	7.24959e-24
LINC01013	OK	0.00179189	2.91265	0.00492565	0.00254892
CCN2	OK	3.70506e-09	5.78136	0.00977476	6.20198e-09
MOXD1	OK	0.00345722	2.70094	0.00457162	0.00485565
RPS12	OK	0	392.646	0.67188	0
SGK1	OK	0	44.9286	0.0768401	0
ENSG00000286887	OK	0	46.1332	0.0785259	0
LINC01010	OK	4.59334e-08	5.34212	0.00906274	7.503e-08
ENSG00000227723	OK	0.589091	-0.225207	-0.000395664	0.614148
PDE7B	OK	4.54609e-298	36.8817	0.0627723	1.95111e-297
ENSG00000289312	OK	4.78435e-11	6.47361	0.0109209	8.28029e-11
LINC02539	OK	2.73958e-05	4.03419	0.00655351	4.15844e-05
TNFAIP3	OK	4.45667e-112	22.4661	0.0382249	1.35051e-111
LINC02865	OK	0.553813	-0.135301	-0.000243296	0.604108
PERP	OK	0	47.6379	0.0791897	0
NHSL1	OK	0	57.5325	0.0983459	0
ABRACL	OK	8.8863e-291	36.424	0.0622436	3.7814e-290
ENSG00000226571	OK	1.14829e-166	27.4902	0.0469812	3.94602e-166
CITED2	OK	0	40.172	0.0686119	0
ENSG00000225148	OK	0.675012	-0.453797	-0.000781889	0.68252
ENSG00000287820	OK	5.12415e-05	3.88464	0.00642498	7.72873e-05
LINC02941	OK	0.00772218	2.42179	0.00392883	0.0106601
ENSG00000288714	OK	0.876041	-1.15542	-0.00196727	0.876041
ENSG00000234147	OK	9.57766e-06	4.27452	0.00724038	1.46987e-05
HIVEP2	OK	4.51582e-235	32.7167	0.0559278	1.76262e-234
LINC01277	OK	0.103075	1.26422	0.00212163	0.131776
STX11	OK	3.26551e-251	33.8327	0.0577164	1.3062e-250
RAB32	OK	0	44.9763	0.0768986	0
ADGB	OK	0	42.0034	0.07161	0
SAMD5	OK	1.94078e-06	4.61763	0.00784297	3.04675e-06
ENSG00000227681	OK	2.34758e-11	6.58029	0.0111835	4.08701e-11
ENSG00000287976	OK	2.19807e-05	4.08561	0.00680112	3.3446e-05
SASH1	OK	3.98743e-139	25.0812	0.042821	1.28378e-138
UST	OK	0	41.7999	0.0714562	0
ENSG00000289359	OK	0.579737	-0.201222	-0.00034058	0.609993
ENSG00000283608	OK	0.0363956	1.79414	0.00301798	0.0480783
ULBP2	OK	5.04022e-08	5.32527	0.00883062	8.2249e-08
PLEKHG1	OK	3.0745e-13	7.19714	0.012236	5.54364e-13
ENSG00000223598	OK	0	43.5463	0.0742922	0
AKAP12	OK	2.20632e-53	15.3357	0.026181	5.40234e-53
ZBTB2	OK	0.090849	1.33555	0.00224776	0.116533
FBXO5	OK	4.98274e-09	5.73132	0.00972909	8.3018e-09
OPRM1	OK	0	52.9238	0.0905051	0
NOX3	OK	0.00681248	2.467	0.00396381	0.00944866
SNX9	OK	2.51257e-168	27.6287	0.0472391	8.67e-168
ENSG00000285642	OK	0.504092	-0.0102574	-3.57133e-05	0.594448
[truncated: 3,001 more rows]
