# Supplementary material for: A consensus atlas of human brain development defines cell type-specific maturation trajectories across the lifespan
Source: bioRxiv. 2026 Jul 17:2026.07.16.738788. Preprint. [Version 1] doi: 10.64898/2026.07.16.738788 (PMC13404730; doi:10.64898/2026.07.16.738788)
Supplement: Supplement 2 [file media-2.zip › supptables/Supplementary table S3_geneimportance.xlsx]

## Sheet: Sheet1
gene	coef	celltype	bootstrap_imp	perturbation_imp
SLC1A2	0.00371439	Astro	0.97	0.776058
PPP1R3C	0.0086334	Astro	0.89	0.870841
GPR37L1	0.00948548	Astro	0.75	0.531972
HAPLN1	0.0116287	Astro	0.71	0.617441
MAP3K5	0.00567304	Astro	0.63	0.388839
MFAP2	-0.0105793	Astro	0.61	0.149643
AQP4	0.00246752	Astro	0.61	0.242014
RANBP3L	0.00914494	Astro	0.6	0.581453
LRP2	-0.0074768	Astro	0.57	0.214486
ACSL6	0.00691483	Astro	0.57	0.202062
DPP10	0.00143499	Astro	0.55	0.144366
DIO2	0.00203775	Astro	0.54	0.0976839
ZFAND5	0.0105302	Astro	0.52	1
MAPT	0.00431464	Astro	0.52	0.293642
AGT	0.00364334	Astro	0.51	0.262365
ALDH1A1	0.0142625	Astro	0.5	0.359427
PSD2	0.00311765	Astro	0.48	0.0543432
MGAT4C	0.00437736	Astro	0.48	0.411033
STK17B	0.0171715	Astro	0.47	0.492115
GRAMD2B	0.000989894	Astro	0.47	0.0469291
RORB	0.00954204	Astro	0.46	0.647196
IGF2BP1	-0.012152	Astro	0.46	0.200504
MGLL	0.00106381	Astro	0.45	0.044598
VEPH1	-0.00997493	Astro	0.45	0.490872
DAAM2	0.00233887	Astro	0.45	0.144523
THSD1	0.00693709	Astro	0.45	0.224333
IGF2BP2	-0.00879486	Astro	0.44	0.814786
IGF2BP3	-0.0101858	Astro	0.44	0.674903
CCND1	-0.0138597	Astro	0.44	0.380361
SIRPA	0.00366431	Astro	0.43	0.0869982
RNF19A	0.00603508	Astro	0.42	0.275387
PHACTR3	0.00380235	Astro	0.42	0.106653
TSPAN7	0.00287094	Astro	0.42	0.101304
NES	-0.0017094	Astro	0.41	-0.0172931
ALDH1L1	0.00223258	Astro	0.41	0.0960654
MERTK	0.00762944	Astro	0.4	0.342498
ITGA7	0.00587232	Astro	0.4	0.219961
TESK2	0.00568529	Astro	0.38	0.0825962
MFAP3L	0.00311682	Astro	0.38	0.108778
OGFRL1	0.00376519	Astro	0.38	0.182527
PLAG1	-0.0121015	Astro	0.37	0.211227
PRSS35	0.0118825	Astro	0.36	0.300581
COL5A3	0.00480745	Astro	0.36	0.206577
PAMR1	0.00761491	Astro	0.35	0.216809
B3GALT1	0.00395346	Astro	0.34	0.22992
GNA14	0.00374981	Astro	0.34	0.173244
TNC	1.61031e-05	Astro	0.34	0.000797066
ARSJ	0.0201424	Astro	0.33	0.299089
ZC3HAV1	0.00974526	Astro	0.33	0.139708
KANK1	2.53957e-05	Astro	0.33	0.000751727
GABRB1	0.00195401	Astro	0.32	0.124662
BAALC	0.00175978	Astro	0.32	0.0643296
SMARCA2	0.0022651	Astro	0.32	0.0832355
EPB41L2	0.00464146	Astro	0.31	0.115657
VSNL1	0.00595046	Astro	0.3	0.132525
GABRA2	0.00874738	Astro	0.3	0.459175
PPP2R2B	0.00139211	Astro	0.3	0.0838016
NRGN	0.00932149	Astro	0.3	0.405103
NRXN1	0.00150273	Astro	0.29	0.145983
RND3	-0.00143987	Astro	0.29	0.0323624
WNT7B	-0.00476565	Astro	0.29	0.234346
ACOT11	0.00429282	Astro	0.28	0.174146
GLUL	0.00159303	Astro	0.28	0.0113232
NPL	0.000190935	Astro	0.28	0.00473111
PAX7	-0.00719827	Astro	0.27	-0.000206576
ADAMTS9	0.00375956	Astro	0.27	0.204551
P2RY1	0.00109228	Astro	0.27	0.00999297
ZFYVE28	0.00226211	Astro	0.26	0.0329351
ADD3	0.00077217	Astro	0.26	0.0188376
NR2F2	-0.00113417	Astro	0.26	0.0381232
GPRC5B	0.00160923	Astro	0.26	0.03342
TSHZ2	-0.00752654	Astro	0.26	0.330437
APLNR	0.00658032	Astro	0.25	0.042499
GRIN2C	0.0204503	Astro	0.24	0.215496
ANGPTL4	0.000161767	Astro	0.24	0.00588455
EMID1	0.0035318	Astro	0.24	0.130206
PDK4	0.000550708	Astro	0.23	0.00302473
LRP4	0.00213832	Astro	0.23	0.14022
BID	0.00132454	Astro	0.23	0.0136599
CA1	0.00818077	Astro	0.22	0.0820478
ZNF618	-0.00319507	Astro	0.22	0.110706
DISP3	0.00403623	Astro	0.21	0.048887
TRPV3	0.0282067	Astro	0.21	0.148874
MROH7	0.00287428	Astro	0.2	0.102375
LGI4	0.00118236	Astro	0.2	0.0148131
SLIT2	-0.00231876	Astro	0.19	0.123714
SPARC	-0.000792861	Astro	0.19	0.029811
OSBPL3	0.00137096	Astro	0.19	0.0343083
SINHCAF	-0.00510254	Astro	0.19	0.169683
CBX5	-0.00429451	Astro	0.19	0.0895536
TRIM9	0.00193244	Astro	0.19	0.131511
PLEKHO2	0.00651928	Astro	0.19	0.0463439
TMEM102	0.599219	Astro	0.19	0.145585
AMZ2	0.000300159	Astro	0.19	0.0105413
CISH	-0.0841205	Astro	0.18	0.208017
PPARGC1A	0.000991679	Astro	0.18	0.0070338
HR	0.0623062	Astro	0.18	0.171942
LRRC8A	0.00109423	Astro	0.18	0.00218118
ZNF503	-0.00314313	Astro	0.18	0.0501467
SORL1	0.00173653	Astro	0.18	0.0471638
PYGB	0.00100939	Astro	0.18	0.0189089
CA8	0.00202856	Astro	0.17	0.0595564
GPC3	-0.00458932	Astro	0.17	0.111061
TUBA4A	0.0156461	Astro	0.16	0.116339
ZBTB20	0.00152269	Astro	0.16	0.0883448
TLL2	-0.000603943	Astro	0.16	0.00769722
MARCKS	-0.00145997	Astro	0.15	0.104361
CPXM2	-0.00565836	Astro	0.15	0.0879937
RASGRP1	0.00133164	Astro	0.15	0.0194666
FXYD1	0.0048398	Astro	0.15	0.203363
PER3	1.18399e-05	Astro	0.14	0.000156802
KCNH8	-0.000127588	Astro	0.14	0.00337467
DRD1	-0.352706	Astro	0.14	0.17511
PDE7B	5.1209e-05	Astro	0.14	9.28945e-05
MAP7	0.00132424	Astro	0.14	0.0306198
PHF24	0.0126673	Astro	0.14	0.0743701
HELLS	-0.00130945	Astro	0.14	0.0464994
PYGM	6.68066e-05	Astro	0.14	0.000238917
LNPEP	0.000322434	Astro	0.13	0.00863559
CEP85L	0.000970012	Astro	0.13	0.0360126
AKAP7	0.00521175	Astro	0.13	0.134485
ENPP2	-0.000966673	Astro	0.13	0.0183317
FOXJ1	-0.00115005	Astro	0.13	0.0249282
CABLES1	0.00163229	Astro	0.13	0.0399335
GALR1	0.00388613	Astro	0.13	0.0344042
CTH	0.000892363	Astro	0.12	0.0152629
ZMAT4	-0.0115695	Astro	0.12	0.247026
SULF1	-0.00238296	Astro	0.12	0.0490646
CRY2	0.00489393	Astro	0.12	0.0804334
SPI1	0.0138581	Astro	0.12	0.118502
SNX6	-0.00532013	Astro	0.12	0.285438
NDN	-0.00507749	Astro	0.12	0.286766
HHIPL1	4.49968e-05	Astro	0.11	0.000753316
PIEZO1	0.000139898	Astro	0.11	0.000739812
PSG6	0.294123	Astro	0.11	0.0374536
SIGLEC1	-0.25477	Astro	0.11	0.182278
SGIP1	0.000283768	Astro	0.1	0.016948
WNT3A	-0.168195	Astro	0.1	0.145266
TRPM8	-0.0115881	Astro	0.1	0.0297541
TRIM26	0.0131592	Astro	0.1	0.238699
FLNC	-0.000990507	Astro	0.1	0.00445061
C13orf46	0.175312	Astro	0.1	0.031392
VAT1L	-0.000897714	Astro	0.1	-0.00181283
NTN1	-0.000796453	Astro	0.1	0.027019
MFAP4	-0.0496877	Astro	0.1	0.195123
TMEM184B	0.00393629	Astro	0.1	0.102645
CELA2B	0.0585274	Astro	0.09	0.227522
LYNX1	0.00342974	Astro	0.09	0.016274
FANCF	-0.00485145	Astro	0.09	0.0690593
CDH26	0.00369659	Astro	0.09	0.0164488
YY2	0.00338514	Astro	0.09	0.00234962
PNCK	0.00152339	Astro	0.09	0.0306672
TENM3	-0.000470781	Astro	0.08	0.0187242
HMGA2	-0.00412978	Astro	0.08	0.0933953
ZFYVE21	0.00471887	Astro	0.08	0.0217532
SLC17A7	0.00123948	Astro	0.08	0.0214311
PRMT2	-0.000177525	Astro	0.08	0.00564042
ORC6	-0.00144406	Astro	0.07	0.00576675
NT5DC4	-0.550106	Astro	0.06	0.0249504
TBX20	-0.064199	Astro	0.06	0.0388082
CNTN1	0.000251977	Astro	0.06	0.00538967
ITGB3	0.0838089	Astro	0.06	0.0460157
GNAI1	-0.00314486	Astro	0.05	0.0462009
MAOA	0.00594753	Astro	0.05	0.0841432
MAGED1	-0.00276002	Astro	0.05	0.0297918
IL17RB	0.000107902	Astro	0.04	0.00100225
DPPA4	-0.00159198	Astro	0.04	0.00913399
KRTAP5-7	0.324307	Astro	0.04	0.0246352
TSPAN6	-0.000465095	Astro	0.04	0.0144768
WNT10A	0.308333	Astro	0.03	0.0110273
ZIC4	-0.00327951	Astro	0.03	0.0634313
GLRX	0.00124981	Astro	0.03	0.0240558
CENPQ	-0.000783606	Astro	0.03	0.0128788
EYA4	-0.00204723	Astro	0.03	0.0379574
SAPCD2	0.021235	Astro	0.03	0.0246058
RAB26	0.00572825	Astro	0.03	0.102871
DUXA	-0.0492518	Astro	0.03	0.0235764
TSPYL2	0.00464158	Astro	0.03	0.117725
TBC1D8B	-0.0234989	Astro	0.03	0.0573945
PADI6	-0.0869188	Astro	0.02	0.0384772
MEF2D	0.00109491	Astro	0.02	0.0183324
IQCA1	-0.00232306	Astro	0.02	0.0542507
TRIM38	0.043789	Astro	0.02	-0.00154533
RTKN2	-0.00346989	Astro	0.02	0.0233888
GNPTAB	0.000172339	Astro	0.02	0.00534669
POSTN	0.0069628	Astro	0.02	0.0027966
PROX2	-0.149004	Astro	0.02	0.0423335
BRICD5	0.00405289	Astro	0.02	0.0264602
GABRG1	0.0283308	Cajal Retzius	1	0.969165
HMGA1	-0.0305006	Cajal Retzius	1	1
ATP1B1	0.00678965	Cajal Retzius	0.99	0.391306
ARF3	0.0204052	Cajal Retzius	0.99	0.743777
SPRYD3	0.0408547	Cajal Retzius	0.99	0.884615
LYNX1	0.0203505	Cajal Retzius	0.98	0.426594
PRKAR1A	0.0205306	Cajal Retzius	0.97	0.756089
MEF2C	0.00448424	Cajal Retzius	0.96	0.290014
MT3	0.0118925	Cajal Retzius	0.94	0.457565
MEGF8	0.0143346	Cajal Retzius	0.91	0.437993
PAQR8	0.0349968	Cajal Retzius	0.89	0.265336
EFHC1	-0.0369707	Cajal Retzius	0.89	0.437492
LEF1	-0.0198709	Cajal Retzius	0.88	0.262414
ASAH1	0.0137044	Cajal Retzius	0.88	0.390138
FBXO44	0.0182785	Cajal Retzius	0.87	0.401775
ZIC1	-0.0135856	Cajal Retzius	0.86	0.199653
VDAC1	0.0204746	Cajal Retzius	0.86	0.496675
SPOCK1	0.00686836	Cajal Retzius	0.85	0.1789
SMIM29	0.000689353	Cajal Retzius	0.84	0.00669249
ODC1	-0.0146671	Cajal Retzius	0.83	0.184889
LRPAP1	0.00510187	Cajal Retzius	0.83	0.119835
GNAZ	0.0111623	Cajal Retzius	0.83	0.188508
VSTM2L	0.00803211	Cajal Retzius	0.81	0.290006
CANX	0.0085477	Cajal Retzius	0.8	0.135928
CLU	0.00137852	Cajal Retzius	0.79	0.0494682
TFDP2	-0.00737842	Cajal Retzius	0.77	0.170919
CAMK2B	0.00325215	Cajal Retzius	0.75	0.0225989
SV2A	0.00141691	Cajal Retzius	0.74	0.0390009
HBZ	-0.00124876	Cajal Retzius	0.72	0.0179819
VAV3	-0.0204329	Cajal Retzius	0.7	0.145446
FAIM2	0.00146003	Cajal Retzius	0.7	0.0358108
SLC9A6	0.00249757	Cajal Retzius	0.66	0.0726839
SERINC3	0.00111673	Cajal Retzius	0.65	0.00572247
SHISA4	0.00399931	Cajal Retzius	0.64	0.0486048
ACTR2	0.00467029	Cajal Retzius	0.64	0.0630954
SORL1	5.0891e-05	Cajal Retzius	0.63	0.000824253
SLC6A1	9.85182e-05	Cajal Retzius	0.61	0.00129734
FUS	-0.00562022	Cajal Retzius	0.61	0.13765
TNFAIP1	0.0055335	Cajal Retzius	0.61	0.0373669
SUGCT	-0.0208016	Cajal Retzius	0.6	0.1104
FUNDC1	0.000788061	Cajal Retzius	0.58	0.00899715
PLXNA1	0.00867757	Cajal Retzius	0.55	0.142615
CLDN5	0.00394605	Cajal Retzius	0.53	0.0336479
GPR155	0.00346291	Cajal Retzius	0.52	0.030266
CFAP298	-0.0113405	Cajal Retzius	0.52	0.17892
CCDC152	-0.0115653	Cajal Retzius	0.47	0.0910288
HNRNPDL	-0.00241206	Cajal Retzius	0.43	0.0515122
ZCCHC9	-0.0096389	Cajal Retzius	0.43	0.107294
GFRA1	-0.0160246	Cajal Retzius	0.43	0.0440911
ZNF839	-0.0425929	Cajal Retzius	0.43	0.0619252
NTAN1	0.00103944	Cajal Retzius	0.42	0.00616462
FAM3C	0.00236911	Cajal Retzius	0.41	0.0561167
ZNF844	-0.00584853	Cajal Retzius	0.38	0.0371615
CETN2	-0.000230333	Cajal Retzius	0.36	0.00400814
STOML2	-0.00706438	Cajal Retzius	0.21	0.110776
IGF2BP1	-0.0227529	Dividing_Progenitor	1	1
TRIM9	0.00908146	Dividing_Progenitor	0.79	0.476664
TSPAN7	0.0102561	Dividing_Progenitor	0.61	0.323511
CD9	0.00611762	Dividing_Progenitor	0.6	0.135857
HMGA2	-0.00533337	Dividing_Progenitor	0.6	0.23621
FLRT3	-0.0201593	Dividing_Progenitor	0.57	0.296919
SAMD9L	0.0406923	Dividing_Progenitor	0.5	0.175397
EGFR	0.00150648	Dividing_Progenitor	0.46	0.057035
LIMA1	0.00761119	Dividing_Progenitor	0.43	0.109357
SPARC	-0.0143693	Dividing_Progenitor	0.42	0.440863
SPECC1	0.00751324	Dividing_Progenitor	0.4	0.169439
HERC5	0.00878581	Dividing_Progenitor	0.39	0.0886333
STK26	-0.0187207	Dividing_Progenitor	0.39	0.066543
NRXN1	0.00322554	Dividing_Progenitor	0.37	0.300641
LGALS1	0.00720789	Dividing_Progenitor	0.36	0.995417
AJUBA	-0.0271355	Dividing_Progenitor	0.35	0.0921698
SHISA2	-0.0121065	Dividing_Progenitor	0.34	0.0887082
PTPRE	0.00871142	Dividing_Progenitor	0.33	0.167359
IGF2BP2	-0.0062752	Dividing_Progenitor	0.3	0.283592
NPNT	0.0339517	Dividing_Progenitor	0.29	0.273864
LIX1	-0.00196662	Dividing_Progenitor	0.29	0.0150221
SINHCAF	-0.0018475	Dividing_Progenitor	0.29	0.00832296
DSEL	0.00579465	Dividing_Progenitor	0.29	0.0488468
NUAK2	-0.0079856	Dividing_Progenitor	0.28	0.0546151
RNF19A	0.00559593	Dividing_Progenitor	0.28	0.0937019
KIAA1217	-0.00148057	Dividing_Progenitor	0.28	0.0208914
SLC38A1	-0.00551705	Dividing_Progenitor	0.28	0.138794
MSI1	-0.00477644	Dividing_Progenitor	0.27	0.065113
RFTN2	0.00418149	Dividing_Progenitor	0.26	0.0587357
CCND1	-0.00735481	Dividing_Progenitor	0.25	0.137928
GPC5	0.00115136	Dividing_Progenitor	0.23	0.012222
SGK3	0.00358542	Dividing_Progenitor	0.22	0.0304733
PDGFRA	0.00139368	Dividing_Progenitor	0.21	0.0195325
ABRACL	-0.000226335	Dividing_Progenitor	0.21	0.00156619
CYP39A1	-0.00470618	Dividing_Progenitor	0.2	0.00692846
HMGA1	-0.00113645	Dividing_Progenitor	0.19	0.0232647
MFAP2	-0.00110847	Dividing_Progenitor	0.18	0.00819211
CAMK1G	-0.0620193	Dividing_Progenitor	0.18	0.0303146
PARP14	0.00836264	Dividing_Progenitor	0.18	0.0544159
SVIL	-0.00382396	Dividing_Progenitor	0.18	0.119454
HEPN1	0.00199132	Dividing_Progenitor	0.18	0.0123635
TRIM47	0.00523916	Dividing_Progenitor	0.18	0.00962823
GPR37L1	0.0135157	Dividing_Progenitor	0.17	0.0562122
SAMD9	0.018002	Dividing_Progenitor	0.17	0.084742
ZC3HAV1	0.0156534	Dividing_Progenitor	0.17	0.147153
FIGNL2	-0.0299707	Dividing_Progenitor	0.17	0.034787
SRGAP2B	0.00216332	Dividing_Progenitor	0.16	0.0160345
EFNA4	-0.0161982	Dividing_Progenitor	0.16	0.0714373
SVIP	-0.00430395	Dividing_Progenitor	0.16	0.0675847
CHRNA5	-0.0133281	Dividing_Progenitor	0.16	0.0870658
MT3	0.00600818	Dividing_Progenitor	0.16	0.217405
GALR1	0.0197337	Dividing_Progenitor	0.16	0.149331
SLC40A1	0.0103009	Dividing_Progenitor	0.15	0.0305347
ZBTB20	0.00180175	Dividing_Progenitor	0.15	0.0582889
CPEB4	0.0049461	Dividing_Progenitor	0.15	0.0931116
ATP13A4	0.00366142	Dividing_Progenitor	0.14	0.0437672
ZNF618	-0.00950518	Dividing_Progenitor	0.14	0.221311
SYTL4	0.0238569	Dividing_Progenitor	0.14	0.122647
NR3C2	0.00131417	Dividing_Progenitor	0.13	0.0104271
SMARCA2	0.0010763	Dividing_Progenitor	0.13	0.012165
IMPA2	-0.00525639	Dividing_Progenitor	0.13	0.010732
TSC22D4	0.0116748	Dividing_Progenitor	0.12	0.126817
GLIS3	0.00113031	Dividing_Progenitor	0.12	0.00325329
CDKN2A	0.0153656	Dividing_Progenitor	0.12	0.027271
CKAP4	-0.00469969	Dividing_Progenitor	0.12	0.0308614
TAOK3	0.00547798	Dividing_Progenitor	0.12	0.0834596
PLLP	0.0183838	Dividing_Progenitor	0.12	0.0870688
GYG2	-0.00115883	Dividing_Progenitor	0.12	0.000737887
HS6ST2	-0.00706802	Dividing_Progenitor	0.12	0.212427
TANC1	0.00174552	Dividing_Progenitor	0.11	0.0226349
KCNMB2	0.00200935	Dividing_Progenitor	0.11	0.0267111
PLAAT1	0.0164543	Dividing_Progenitor	0.11	0.118191
DDX60L	0.0185038	Dividing_Progenitor	0.11	0.114524
LYN	0.00347114	Dividing_Progenitor	0.11	0.0224594
HLA-DQB1	-0.785279	Dividing_Progenitor	0.1	0.0309217
SET	-0.0037266	Dividing_Progenitor	0.1	0.124538
DTD2	-0.0106799	Dividing_Progenitor	0.1	0.145427
B2M	0.00158311	Dividing_Progenitor	0.1	0.0745178
VAV3	1.77793e-05	Dividing_Progenitor	0.09	1.58749e-05
EMB	-0.0243734	Dividing_Progenitor	0.09	0.0208959
CSGALNACT1	0.000817557	Dividing_Progenitor	0.09	0.00829948
ZNF503	-0.0100772	Dividing_Progenitor	0.09	0.0624565
FAM111A	0.00378699	Dividing_Progenitor	0.09	0.0750577
HSPA2	0.00470825	Dividing_Progenitor	0.09	0.0504873
PMAIP1	-0.0099085	Dividing_Progenitor	0.09	0.0410744
MLC1	0.000409049	Dividing_Progenitor	0.09	0.00287066
PID1	0.000404192	Dividing_Progenitor	0.08	0.00400943
ALDH1L1	0.000992213	Dividing_Progenitor	0.08	-0.000119308
LMO2	0.00374473	Dividing_Progenitor	0.08	0.0396557
GAB3	0.0193494	Dividing_Progenitor	0.08	0.107349
EFEMP1	-0.0494666	Dividing_Progenitor	0.07	0.134384
TMEM42	-0.00197183	Dividing_Progenitor	0.07	0.0039476
MTA2	-0.0155483	Dividing_Progenitor	0.07	0.111692
NTF3	-0.0291226	Dividing_Progenitor	0.07	0.0355101
IRS2	0.00406703	Dividing_Progenitor	0.07	0.035506
DPF3	0.00130158	Dividing_Progenitor	0.07	0.0134641
ARRDC4	0.00582953	Dividing_Progenitor	0.07	0.0190615
PIEZO1	0.0197708	Dividing_Progenitor	0.07	0.0530466
STARD8	0.000650744	Dividing_Progenitor	0.07	0.000826902
SH2D5	-0.619651	Dividing_Progenitor	0.06	0.0751719
MFSD2A	-0.00591797	Dividing_Progenitor	0.06	0.0103088
ECHDC2	0.00060137	Dividing_Progenitor	0.06	0.00400003
SLC5A6	-0.00840505	Dividing_Progenitor	0.06	0.0118994
SPATA12	0.032635	Dividing_Progenitor	0.06	0.0445374
VEPH1	-0.00249209	Dividing_Progenitor	0.06	0.0222849
GALNT10	0.000403461	Dividing_Progenitor	0.06	0.000848894
PPP3CC	0.00539063	Dividing_Progenitor	0.06	0.0769218
IDI2	-0.255332	Dividing_Progenitor	0.06	0.0922354
ADAM12	0.00153185	Dividing_Progenitor	0.06	0.00949439
CHRNA3	-0.0655902	Dividing_Progenitor	0.06	0.0471984
TLCD1	-0.0801647	Dividing_Progenitor	0.06	0.0237504
FXYD1	0.00195646	Dividing_Progenitor	0.06	0.00570968
SGIP1	0.00124337	Dividing_Progenitor	0.05	0.00593737
TACR3	-0.0086175	Dividing_Progenitor	0.05	0.0125056
MSMO1	-0.00160832	Dividing_Progenitor	0.05	0.0174558
ZMAT4	-0.0040849	Dividing_Progenitor	0.05	0.0218963
TRPA1	-0.0490953	Dividing_Progenitor	0.05	0.00643581
ALDH1B1	-0.00709494	Dividing_Progenitor	0.05	0.000822351
DBX2	0.00439098	Dividing_Progenitor	0.05	0.0107865
KLHL33	-0.311757	Dividing_Progenitor	0.05	0.0274322
JPT2	-0.00182208	Dividing_Progenitor	0.05	-0.00199316
GPC3	-0.0114835	Dividing_Progenitor	0.05	0.116133
PDE4DIP	0.00256741	Dividing_Progenitor	0.04	0.0779264
ADGRF3	-1.28346e-05	Dividing_Progenitor	0.04	1.70185e-05
RARS1	-0.0026861	Dividing_Progenitor	0.04	0.00112693
SLC22A16	0.0241188	Dividing_Progenitor	0.04	0.0942904
ALKAL1	-0.0883433	Dividing_Progenitor	0.04	0.00933169
ZHX2	0.00159826	Dividing_Progenitor	0.04	0.0422304
TRIM21	0.0313129	Dividing_Progenitor	0.04	0.0430788
DSCAML1	8.73807e-07	Dividing_Progenitor	0.04	1.14614e-05
STARD6	-0.0215976	Dividing_Progenitor	0.04	0.0136009
CRLF2	-0.0141773	Dividing_Progenitor	0.04	0.019062
RASAL2	-0.00219973	Dividing_Progenitor	0.03	0.0793953
PSMD14	-1.45932e-05	Dividing_Progenitor	0.03	0.000144247
ZMAT3	0.00153969	Dividing_Progenitor	0.03	0.00568235
BET1	-0.000830436	Dividing_Progenitor	0.03	0.00570992
SDHAF3	-4.72744e-05	Dividing_Progenitor	0.03	0.000367718
JPH1	-8.01745e-05	Dividing_Progenitor	0.03	0.000426123
DNHD1	0.00397274	Dividing_Progenitor	0.03	0.0350619
RNASE11	-0.10432	Dividing_Progenitor	0.03	0.021086
APOC2	0.00613562	Dividing_Progenitor	0.03	0.00685324
TEX46	0.0182324	Dividing_Progenitor	0.02	0.0430942
NES	-0.00123981	Dividing_Progenitor	0.02	0.0121471
CRABP2	-0.00149859	Dividing_Progenitor	0.02	0.0214849
RGS5	-0.0122805	Dividing_Progenitor	0.02	0.0429777
BRINP3	9.38803e-05	Dividing_Progenitor	0.02	0.00161804
SDC1	-0.0100703	Dividing_Progenitor	0.02	0.0154684
TRH	-0.000230724	Dividing_Progenitor	0.02	0.000115119
RAI14	-0.00460547	Dividing_Progenitor	0.02	0.0661288
CIBAR1	-0.00148529	Dividing_Progenitor	0.02	0.00899183
XPA	-0.00145554	Dividing_Progenitor	0.02	0.013683
DENND10	-0.00645323	Dividing_Progenitor	0.02	0.0477036
N4BP2L1	0.00105528	Dividing_Progenitor	0.02	0.00291459
ZNF469	0.0167123	Dividing_Progenitor	0.02	0.00685634
SLC14A1	0.0180013	Dividing_Progenitor	0.02	0.0221574
HLA-B	0.0101827	Endo	0.96	1
ASPN	0.022364	Endo	0.9	0.939801
IFI27	0.00560997	Endo	0.9	0.527456
LAMA2	0.00508136	Endo	0.88	0.414009
XAF1	0.00740755	Endo	0.86	0.450074
SPARCL1	0.00398955	Endo	0.84	0.3488
HLA-C	0.0114551	Endo	0.82	0.879417
TMEM50B	0.00815275	Endo	0.77	0.308708
CLU	0.0183483	Endo	0.75	0.897183
MT3	0.00424271	Endo	0.75	0.164958
ZBTB20	0.00442695	Endo	0.73	0.309786
ITIH5	0.00491824	Endo	0.7	0.374815
IGF2BP1	-0.0156401	Endo	0.7	0.370065
RUNDC3B	0.00487784	Endo	0.67	0.244031
PARP14	0.0032919	Endo	0.62	0.114864
SLC30A10	0.00805515	Endo	0.61	0.286341
PTH1R	0.0142356	Endo	0.6	0.398512
HPGD	-0.0228251	Endo	0.6	0.569678
RASGRF2	0.00500169	Endo	0.6	0.157952
SMIM3	0.00839197	Endo	0.6	0.184938
CLMN	0.0133406	Endo	0.6	0.260314
COLEC12	0.00473475	Endo	0.6	0.263565
KLF9	0.00690858	Endo	0.58	0.170101
TBC1D4	0.00552248	Endo	0.58	0.33733
PLPP1	0.00523618	Endo	0.57	0.263683
NEBL	0.00288401	Endo	0.57	0.204844
APOL1	0.00963371	Endo	0.56	0.177665
C2CD2	0.0104606	Endo	0.53	0.294845
DLGAP1	0.00166805	Endo	0.52	0.0859358
SPOCK3	0.0022698	Endo	0.5	0.112786
ENO2	0.0101035	Endo	0.5	0.285549
MT2A	0.00262172	Endo	0.5	0.231634
EDN3	0.0120724	Endo	0.5	0.316504
SYNE1	0.00628194	Endo	0.49	0.233939
PAM	0.00415891	Endo	0.48	0.183721
ME1	0.0144398	Endo	0.48	0.306279
PODXL	0.00271496	Endo	0.46	0.0886927
GNG3	0.00821362	Endo	0.45	0.185809
TSPAN18	-0.0110906	Endo	0.44	0.365089
SLC6A13	0.0038331	Endo	0.44	0.0159244
SGIP1	0.00428778	Endo	0.43	0.190959
NRGN	0.00630955	Endo	0.43	0.165919
MGP	0.0176343	Endo	0.43	0.359687
BST2	0.00276344	Endo	0.43	0.139929
HLA-F	0.0169351	Endo	0.42	0.251682
COBLL1	0.00335485	Endo	0.4	0.157264
SLC1A1	0.00250034	Endo	0.4	0.0417756
ELOVL7	0.00212656	Endo	0.39	0.0650144
GFAP	0.00226802	Endo	0.39	0.0784751
PGM5	0.00267372	Endo	0.38	0.0447431
SLC6A1	0.00172693	Endo	0.37	0.0610325
COL6A1	0.00200498	Endo	0.37	0.037055
LPL	0.00104666	Endo	0.36	0.0203516
SLC19A3	0.00592355	Endo	0.35	0.0629255
CPE	0.00269549	Endo	0.35	0.176408
FAM91A1	0.0121263	Endo	0.35	0.242049
HPCA	0.00762129	Endo	0.34	0.147486
PRKACB	0.00314528	Endo	0.34	0.0898886
KCTD8	0.00656603	Endo	0.34	0.188678
PTGDS	0.00157198	Endo	0.33	0.0394933
SLC1A2	0.0019374	Endo	0.33	0.0564142
DYSF	-0.00330433	Endo	0.32	0.0581039
PDE1C	0.000206297	Endo	0.32	0.00671892
CADPS2	0.00154729	Endo	0.32	0.0767915
STAR	-0.0647435	Endo	0.32	0.0768896
ACSL5	0.00327389	Endo	0.32	0.0597535
RASSF8	0.0015245	Endo	0.32	0.0552924
EPSTI1	0.000739122	Endo	0.32	0.0117812
PRKD1	0.00233926	Endo	0.32	0.0648388
CPXM1	-0.0156466	Endo	0.32	0.0565508
IFNGR1	0.00161292	Endo	0.31	0.0489341
SLC6A12	0.00337609	Endo	0.31	0.0841845
B2M	0.00315827	Endo	0.31	0.211655
THSD4	0.00187427	Endo	0.31	0.0794637
SMCHD1	0.00191734	Endo	0.31	0.0828771
FXYD1	0.0111213	Endo	0.31	0.158432
MAGED2	-0.00406412	Endo	0.31	0.187938
PSMB9	0.0166339	Endo	0.3	0.262698
SNAP25	0.00479533	Endo	0.3	0.0966612
TMEM132C	-0.0158005	Endo	0.29	0.380758
OR2T8	-1.97052	Endo	0.27	0.0371482
MAP4	0.00155383	Endo	0.27	0.0614148
KCTD12	0.000503103	Endo	0.27	0.00720987
DIO2	0.00140614	Endo	0.27	0.01458
NPAP1	-1.88094	Endo	0.27	0
CDYL2	0.00191282	Endo	0.27	0.110716
ODC1	-0.0020178	Endo	0.26	0.0330688
SFMBT2	0.00570854	Endo	0.26	0.215084
SINHCAF	-0.0018628	Endo	0.26	0.0366833
VAMP2	0.00196188	Endo	0.25	0.044326
LAMA5	0.00454071	Endo	0.25	0.0788114
STMN4	0.005173	Endo	0.22	0.20111
RTN1	0.0026703	Endo	0.22	0.0715435
PLVAP	-0.00516623	Endo	0.22	0.0511217
TTC9B	0.00113502	Endo	0.22	0.0169576
SLC7A11	0.00115766	Endo	0.21	0.0494813
SLC12A2	0.00183714	Endo	0.21	0.0780371
CASP4	0.0065016	Endo	0.21	0.0673693
SEZ6L2	0.00227739	Endo	0.21	0.0433074
GABRD	0.0111158	Endo	0.2	0.0424812
FEZ2	0.00605047	Endo	0.2	0.177987
MRPL11	-0.0058944	Endo	0.2	0.149846
CDC14A	0.00762715	Endo	0.19	0.248245
LMBR1	0.0010558	Endo	0.19	0.0161964
OPTN	0.00460411	Endo	0.19	0.062334
ITGA6	0.000199558	Endo	0.18	0.00738157
AGFG1	9.50135e-06	Endo	0.18	0.000280157
MBNL1	0.00124913	Endo	0.18	0.0351748
ECPAS	0.00146644	Endo	0.18	0.0257629
HMGA2	-0.0022086	Endo	0.18	0.0142829
RTRAF	-0.00192174	Endo	0.18	0.035912
ABCA8	0.00891906	Endo	0.18	0.0932651
MFNG	-9.22011e-06	Endo	0.18	1.72444e-06
WDR44	0.0090899	Endo	0.18	0.176539
MITF	0.000263001	Endo	0.17	0.00155794
TAP1	0.00250729	Endo	0.17	0.0472508
STMN2	0.00205161	Endo	0.17	0.154741
DCT	-0.0783791	Endo	0.17	0.00960398
EMP2	8.45884e-05	Endo	0.17	0.00080401
HLF	0.0019615	Endo	0.17	0.0579153
KLC3	-0.0280504	Endo	0.17	0.0154934
ACVR1	0.00192813	Endo	0.16	0.0769146
SEC24B	0.000108513	Endo	0.16	0.00173793
GPRASP1	0.0036011	Endo	0.16	0.0302794
C13orf42	-0.299993	Endo	0.15	0.022703
C1orf216	0.00400207	Endo	0.14	0.0234518
SNED1	0.000805339	Endo	0.14	0.0245949
SFRP1	-4.12979e-05	Endo	0.14	0.000463057
FZD6	0.00724138	Endo	0.14	0.197975
ACP5	-0.039674	Endo	0.14	0.0342121
FXYD7	0.000712539	Endo	0.14	0.00538004
SCG2	0.00234049	Endo	0.13	0.0142315
ALCAM	0.00827167	Endo	0.13	0.161137
GRAMD2B	0.00318459	Endo	0.13	0.0579199
PHF24	0.0117114	Endo	0.13	0.0711071
SLC31A1	0.00545162	Endo	0.13	0.117833
CLEC2B	3.00863e-06	Endo	0.13	3.958e-05
STAT2	0.00176249	Endo	0.13	0.0228985
CCDC190	-0.143596	Endo	0.12	0.0808845
CCDC50	0.00517339	Endo	0.12	0.217541
TXNDC12	-0.00526496	Endo	0.11	0.0658899
MIGA1	0.00319624	Endo	0.11	0.081381
SFT2D2	0.000467623	Endo	0.11	0.00745001
APEX1	-0.00154709	Endo	0.11	0.0306771
MPP1	-5.87345e-06	Endo	0.11	9.12663e-05
KCNB2	-0.00652032	Endo	0.1	0.182979
ZNF764	0.0374208	Endo	0.1	0.0918485
CILP2	-0.0427265	Endo	0.1	0.00519931
SNX5	-0.0139387	Endo	0.1	0.259017
ZNF827	-0.0051031	Endo	0.09	0.0703662
TAPBP	0.00280759	Endo	0.09	0.0516958
CAMK2B	0.000445033	Endo	0.09	0.00597593
CRH	9.2267e-05	Endo	0.09	0.000267807
TNFRSF11B	-0.000226902	Endo	0.09	0.000207873
C11orf52	-0.358962	Endo	0.09	0.095911
DYNLL2	5.04573e-05	Endo	0.09	0.000556439
ARHGAP28	-0.00486491	Endo	0.09	0.0334413
PIEZO2	-0.00540206	Endo	0.09	0.0683913
RALGAPB	0.00196501	Endo	0.09	0.0329109
RPRM	0.000224384	Endo	0.08	0.00314302
ADAMTS12	-0.0116576	Endo	0.08	0.0323542
MFHAS1	0.000786963	Endo	0.08	0.0241613
PCNA	-0.000157233	Endo	0.08	0.0019737
NIBAN1	0.000256642	Endo	0.07	0.00279909
MERTK	0.00417397	Endo	0.07	0.0668289
GALNT15	6.76656e-07	Endo	0.07	8.49104e-06
H3C11	-0.00631567	Endo	0.07	0.00075411
IL18R1	0.00188059	Endo	0.06	0.00153691
NCKAP5	-0.00317577	Endo	0.06	0.0749045
HELLS	-0.00232677	Endo	0.06	0.0345974
SLC25A28	0.00695545	Endo	0.06	0.0576864
GINS2	-0.00108994	Endo	0.06	0.00453984
CLIC6	-0.030617	Endo	0.06	0.035094
ERICH6B	-0.227319	Endo	0.05	0.0594499
SLITRK3	0.0138825	Endo	0.04	0.0231086
LY6H	1.92992e-06	Endo	0.04	3.28378e-05
DYNLRB2	-0.0338335	Endo	0.04	0.0417651
LRRC53	0.169214	Endo	0.03	0.0321364
DRC1	-0.000524071	Endo	0.03	0.000322884
PDCL2	-0.00411474	Endo	0.03	0.00633567
LY6G5B	0.00212088	Endo	0.03	0.0152906
KCNK17	0.336074	Endo	0.03	0.0649436
ARMC3	-0.0503644	Endo	0.03	0.139138
MYO3A	-0.00220309	Endo	0.03	0.00508961
CHAT	-0.000525367	Endo	0.03	9.90419e-06
GPX7	-2.23298e-05	Endo	0.02	0.000215625
MT-ND4L	0.0131183	fetal microglia/immune	0.93	1
SHTN1	0.0108655	fetal microglia/immune	0.83	0.34377
ZBTB20	0.00914445	fetal microglia/immune	0.77	0.46984
PDE4DIP	0.00921177	fetal microglia/immune	0.73	0.421788
STMN1	0.0110334	fetal microglia/immune	0.65	0.453256
APOC1	0.000739215	fetal microglia/immune	0.64	0.0302212
BRK1	0.00747834	fetal microglia/immune	0.57	0.212174
MAPK10	0.0117875	fetal microglia/immune	0.57	0.440999
NRXN1	0.000610688	fetal microglia/immune	0.54	0.0214879
ANKS1B	0.000191839	fetal microglia/immune	0.52	0.00367474
PID1	0.00381558	fetal microglia/immune	0.5	0.0565142
RNASE1	0.00183193	fetal microglia/immune	0.5	0.0573928
MCM3	-0.0144866	fetal microglia/immune	0.47	0.273635
MAP2	0.00321966	fetal microglia/immune	0.45	0.0944453
GPX1	0.00518226	fetal microglia/immune	0.45	0.170593
HMGA2	-0.0197608	fetal microglia/immune	0.45	0.286297
B2M	0.00138736	fetal microglia/immune	0.43	0.0306137
GREB1	-0.0565964	fetal microglia/immune	0.41	0.202497
KIF2A	0.000835432	fetal microglia/immune	0.39	0.0144021
ARPC5	0.00199997	fetal microglia/immune	0.38	0.0445702
EGLN3	-0.0260635	fetal microglia/immune	0.36	0.216095
APOB	-0.409901	fetal microglia/immune	0.35	0.00335507
RTF2	0.0143752	fetal microglia/immune	0.35	0.42837
GPC3	-0.0161961	fetal microglia/immune	0.35	0.0671986
KCND2	0.00230814	fetal microglia/immune	0.34	0.05428
PDLIM2	0.0195297	fetal microglia/immune	0.32	0.282787
ANKRD18B	-0.0999414	fetal microglia/immune	0.31	0.175443
UBE2L6	0.0102177	fetal microglia/immune	0.31	0.149337
FAM83B	-0.373793	fetal microglia/immune	0.3	0.0153934
KLRG2	-0.0607875	fetal microglia/immune	0.3	9.82572e-17
SDCCAG8	0.00429448	fetal microglia/immune	0.29	0.0951838
MARCHF7	0.000495159	fetal microglia/immune	0.29	0.00541856
REP15	-0.220462	fetal microglia/immune	0.29	0.00907899
SPINT1	-0.0608108	fetal microglia/immune	0.29	0.198899
HEPH	-0.0351515	fetal microglia/immune	0.29	0.0833071
DDC	-0.0789723	fetal microglia/immune	0.28	0.00325222
GET4	-0.321249	fetal microglia/immune	0.27	0.0023305
SRPK3	-0.0381464	fetal microglia/immune	0.27	0.00157094
APOC2	0.00158619	fetal microglia/immune	0.26	0.0736521
CD93	-0.0236016	fetal microglia/immune	0.26	0.00193187
LGALS1	0.000886258	fetal microglia/immune	0.26	0.0355625
DDIT4	-0.00847515	fetal microglia/immune	0.25	0.275759
ANKRD63	-0.0929374	fetal microglia/immune	0.25	0.00382733
SSTR3	-0.0630904	fetal microglia/immune	0.25	0.00259817
CCSER2	0.0110582	fetal microglia/immune	0.24	0.259007
FGF22	-0.147701	fetal microglia/immune	0.24	0.00608258
AP1M2	-0.108223	fetal microglia/immune	0.24	0
HAX1	0.00480212	fetal microglia/immune	0.22	0.0211761
TVP23B	0.00718912	fetal microglia/immune	0.22	0.0947687
CRABP2	-0.00152216	fetal microglia/immune	0.21	0.0175169
XRN1	0.00218469	fetal microglia/immune	0.21	0.0262792
SPDYE21	0.00625287	fetal microglia/immune	0.21	0.0751174
AKAP6	0.00116666	fetal microglia/immune	0.19	0.0229802
PRPF19	-0.00053981	fetal microglia/immune	0.18	0.00493437
ZNF608	0.00173271	fetal microglia/immune	0.16	0.0270942
ZFP36	0.00327334	fetal microglia/immune	0.16	0.0667514
DHRS9	0.00406584	fetal microglia/immune	0.15	0.0688632
IGFBP2	-0.000348974	fetal microglia/immune	0.15	0.0100277
LSAMP	0.00186598	fetal microglia/immune	0.15	0.0727126
HCK	0.00104677	fetal microglia/immune	0.15	0.00778867
DLX1	1.68989e-05	fetal microglia/immune	0.13	0.000404305
IGF2BP2	-0.00312539	fetal microglia/immune	0.13	0.081138
RPL7L1	0.000643557	fetal microglia/immune	0.13	0.00476844
LY6E	-5.156e-05	fetal microglia/immune	0.13	0.000432399
HOOK2	0.000326008	fetal microglia/immune	0.13	0.00366803
PTCRA	0.0226504	fetal microglia/immune	0.12	0.0455228
SET	-0.00262595	fetal microglia/immune	0.11	0.054512
ZNF814	0.00106167	fetal microglia/immune	0.11	0.0065709
DDX23	0.00495501	fetal microglia/immune	0.09	0.0473733
EGR1	0.00115549	fetal microglia/immune	0.08	0.0265541
RALGAPA1	0.00387247	fetal microglia/immune	0.06	0.0527603
BPTF	0.000719437	fetal microglia/immune	0.06	0.0153308
CDKN2C	0.00774322	fetal microglia/immune	0.05	0.0461318
NPHP1	-0.00695337	fetal microglia/immune	0.05	0.0151538
NDST3	0.00284987	fetal microglia/immune	0.05	0.0191304
KIAA1217	-0.000980325	fetal microglia/immune	0.04	0.00713223
DGKB	0.000851859	fetal microglia/immune	0.02	0.00855366
LHX9	-0.00761382	Intermediate_Progenitor	0.93	0.436554
TRIM9	0.00730701	Intermediate_Progenitor	0.91	0.97947
IGF2BP1	-0.00551617	Intermediate_Progenitor	0.87	0.437743
CADPS	-0.00329263	Intermediate_Progenitor	0.78	0.403373
B2M	0.00666983	Intermediate_Progenitor	0.78	1
NRP2	-0.0114089	Intermediate_Progenitor	0.73	0.77213
ZBTB20	0.00313561	Intermediate_Progenitor	0.69	0.503315
DCC	-0.00171679	Intermediate_Progenitor	0.67	0.349489
HMGA2	-0.00368238	Intermediate_Progenitor	0.66	0.289778
IGF2BP2	-0.00423586	Intermediate_Progenitor	0.65	0.445162
MGAT4C	0.00341255	Intermediate_Progenitor	0.64	0.189525
NTM	0.0014528	Intermediate_Progenitor	0.63	0.23608
EYA2	-0.00179782	Intermediate_Progenitor	0.61	0.211572
LGALS1	0.00410999	Intermediate_Progenitor	0.61	0.747065
CHST8	-0.00225387	Intermediate_Progenitor	0.6	0.0967278
ST18	-0.00279675	Intermediate_Progenitor	0.59	0.478137
ANK2	0.00333228	Intermediate_Progenitor	0.58	0.573666
TLR1	0.0397787	Intermediate_Progenitor	0.56	0.320746
EBF2	-0.000594339	Intermediate_Progenitor	0.56	0.0524056
CELF4	-0.00426442	Intermediate_Progenitor	0.55	0.185809
MT-ND4L	0.00272436	Intermediate_Progenitor	0.55	0.700574
TP53I11	-0.00392893	Intermediate_Progenitor	0.47	0.0884616
PDE4DIP	0.00644357	Intermediate_Progenitor	0.46	0.483361
LEF1	-0.00240489	Intermediate_Progenitor	0.46	0.0696101
ARAP2	0.0100452	Intermediate_Progenitor	0.44	0.446409
HEY2	-0.000268943	Intermediate_Progenitor	0.44	0.00298105
NHS	-0.00302949	Intermediate_Progenitor	0.44	0.150097
DSCAML1	0.00260695	Intermediate_Progenitor	0.43	0.136719
LZTS1	-0.00376523	Intermediate_Progenitor	0.42	0.224707
NCKAP5	-0.00337711	Intermediate_Progenitor	0.41	0.444459
SELENOP	0.00761213	Intermediate_Progenitor	0.41	0.201751
SVIP	-0.00242909	Intermediate_Progenitor	0.41	0.0761614
CTNNB1	-0.00617637	Intermediate_Progenitor	0.39	0.707434
SMARCA2	0.00260438	Intermediate_Progenitor	0.39	0.1555
GPRC5C	-0.0603101	Intermediate_Progenitor	0.39	0.32531
CABP7	-0.0160864	Intermediate_Progenitor	0.39	0.241473
TMEM163	-0.000947935	Intermediate_Progenitor	0.37	0.0452315
CDH11	0.00119292	Intermediate_Progenitor	0.36	0.0591726
CACHD1	-0.00150767	Intermediate_Progenitor	0.35	0.0697548
AANAT	-0.046037	Intermediate_Progenitor	0.35	0.219318
PSMB9	0.0176976	Intermediate_Progenitor	0.34	0.170866
CXADR	-0.00107694	Intermediate_Progenitor	0.31	0.0537069
ZHX2	0.000943891	Intermediate_Progenitor	0.3	0.0670301
CHRNA3	-0.00405028	Intermediate_Progenitor	0.3	0.0197869
SLC38A1	-0.000718833	Intermediate_Progenitor	0.28	0.047154
ARL4D	-0.00353246	Intermediate_Progenitor	0.28	0.277888
SSBP3	-0.000627004	Intermediate_Progenitor	0.27	0.0402555
RFTN2	0.00192829	Intermediate_Progenitor	0.26	0.0728774
HBG1	-0.000873744	Intermediate_Progenitor	0.25	0.0942669
TSPAN7	0.00120034	Intermediate_Progenitor	0.25	0.00825105
SOX3	-0.00695195	Intermediate_Progenitor	0.25	0.190624
RHOC	0.00298401	Intermediate_Progenitor	0.24	0.0423871
HES1	-0.00275224	Intermediate_Progenitor	0.24	0.130852
DLGAP1	0.00187945	Intermediate_Progenitor	0.24	0.176231
FXYD1	0.00762225	Intermediate_Progenitor	0.24	0.107166
NEIL1	0.00507528	Intermediate_Progenitor	0.23	0.0591661
ABRACL	-0.00371376	Intermediate_Progenitor	0.22	0.254173
NHLH1	-0.000913371	Intermediate_Progenitor	0.21	0.0582586
GABRB1	0.000560504	Intermediate_Progenitor	0.21	0.0115472
SEPTIN11	0.00152327	Intermediate_Progenitor	0.21	0.0452908
SRRM4	-0.000812249	Intermediate_Progenitor	0.21	0.0505974
SPECC1	0.00568633	Intermediate_Progenitor	0.21	0.258229
SPDYE21	0.00414555	Intermediate_Progenitor	0.2	0.14952
PMP2	7.93919e-05	Intermediate_Progenitor	0.2	0.000595431
NNMT	-0.0062912	Intermediate_Progenitor	0.2	0.122406
CCL3	0.00675029	Intermediate_Progenitor	0.2	0.136775
H2BC21	-0.0012805	Intermediate_Progenitor	0.19	0.0448734
DDIT4	-0.000268694	Intermediate_Progenitor	0.18	0.0141975
ZNF503	-0.0147187	Intermediate_Progenitor	0.18	0.191129
CALCB	-0.0303534	Intermediate_Progenitor	0.18	0.162414
GNG8	-0.006943	Intermediate_Progenitor	0.18	0.11524
SH3RF1	-0.00128036	Intermediate_Progenitor	0.17	0.0799682
EGR1	0.000534938	Intermediate_Progenitor	0.17	0.0556848
TESC	-0.0224409	Intermediate_Progenitor	0.17	0.0619818
TENT4B	-3.31431e-05	Intermediate_Progenitor	0.17	0.000511488
RAMP2	0.00508275	Intermediate_Progenitor	0.17	0.117127
SLC2A1	-0.00248395	Intermediate_Progenitor	0.16	0.0390634
H2AC6	-0.00284138	Intermediate_Progenitor	0.16	0.184322
PRKG1	0.00138671	Intermediate_Progenitor	0.16	0.119406
CCND1	-0.00315076	Intermediate_Progenitor	0.16	0.142593
NKAIN4	-0.00228854	Intermediate_Progenitor	0.16	0.131405
RHBDL3	-0.00173007	Intermediate_Progenitor	0.15	0.0368951
SPATA2	-0.0156384	Intermediate_Progenitor	0.15	0.0694866
HS6ST2	-0.00509165	Intermediate_Progenitor	0.15	0.0917623
NUCKS1	-0.00244365	Intermediate_Progenitor	0.14	0.106761
H2BC5	-0.00187586	Intermediate_Progenitor	0.14	0.038626
GSTK1	0.00419235	Intermediate_Progenitor	0.14	0.123619
WIZ	-0.00836587	Intermediate_Progenitor	0.14	0.188866
MLC1	0.000562703	Intermediate_Progenitor	0.14	0.0123164
AAMDC	0.00232457	Intermediate_Progenitor	0.13	0.0797086
SCG3	-0.00101161	Intermediate_Progenitor	0.13	0.0191123
TOR1AIP1	0.00523238	Intermediate_Progenitor	0.12	0.0841392
RND3	-0.000194243	Intermediate_Progenitor	0.12	0.0181208
NSG1	-0.00321898	Intermediate_Progenitor	0.12	0.15338
GABRA2	0.00123109	Intermediate_Progenitor	0.12	0.0410963
PCSK1	-0.00556597	Intermediate_Progenitor	0.12	-0.00281054
MAN2A1	-0.000245915	Intermediate_Progenitor	0.12	0.0128077
CENPW	-0.00291668	Intermediate_Progenitor	0.12	0.134872
ASTN2	-0.00134342	Intermediate_Progenitor	0.12	0.0708375
SNX7	0.00026896	Intermediate_Progenitor	0.11	0.00301432
SPRY1	-0.00362193	Intermediate_Progenitor	0.11	0.0649984
SHFL	0.00795682	Intermediate_Progenitor	0.11	0.0660828
NFIX	0.000274075	Intermediate_Progenitor	0.11	0.0187561
GPATCH1	0.00319972	Intermediate_Progenitor	0.11	0.064941
KLHDC8A	-0.00203396	Intermediate_Progenitor	0.1	0.0733746
PLOD2	-0.00812519	Intermediate_Progenitor	0.1	0.116268
SLC25A22	-0.00110107	Intermediate_Progenitor	0.1	0.0163018
CRABP1	-0.00138155	Intermediate_Progenitor	0.1	0.0589747
NR2F2	-0.000310328	Intermediate_Progenitor	0.1	0.00787258
MAGED1	-0.00293172	Intermediate_Progenitor	0.1	0.105697
GPC3	-0.00316473	Intermediate_Progenitor	0.1	0.0552677
SLC6A8	-0.00581839	Intermediate_Progenitor	0.1	0.0867905
H3C10	-0.0254844	Intermediate_Progenitor	0.09	0.230432
AAGAB	-0.00810518	Intermediate_Progenitor	0.09	0.183036
QTRT1	0.000328108	Intermediate_Progenitor	0.09	0.00995714
NTSR1	-0.0108486	Intermediate_Progenitor	0.09	0.0283933
SERINC2	-0.000546894	Intermediate_Progenitor	0.08	-0.00197955
ELAVL4	-0.00113121	Intermediate_Progenitor	0.08	0.0734749
EXTL2	0.00110558	Intermediate_Progenitor	0.08	0.0231636
SRGAP2B	0.00114526	Intermediate_Progenitor	0.08	0.0229752
LY6G6D	0.000476767	Intermediate_Progenitor	0.08	0.0112291
UPK3BL1	0.00279194	Intermediate_Progenitor	0.08	0.0712543
SLC29A3	-0.033471	Intermediate_Progenitor	0.08	0.105007
SNX32	0.0073297	Intermediate_Progenitor	0.08	0.182606
EIF3C	1.55369e-05	Intermediate_Progenitor	0.08	5.74902e-05
KDM6B	-0.000373382	Intermediate_Progenitor	0.08	0.0042275
ZNF711	0.00143985	Intermediate_Progenitor	0.08	0.0566854
CCDC28B	0.000986883	Intermediate_Progenitor	0.07	0.0588037
YIPF1	-0.00901306	Intermediate_Progenitor	0.07	0.114905
S100A16	0.000413884	Intermediate_Progenitor	0.07	0.00899689
NRXN1	0.000721819	Intermediate_Progenitor	0.07	0.0791281
PDHB	-0.000447208	Intermediate_Progenitor	0.07	0.00909401
TCTE1	0.00725849	Intermediate_Progenitor	0.07	0.0255425
NSMAF	6.66429e-07	Intermediate_Progenitor	0.07	1.92427e-05
TCF3	-6.40533e-05	Intermediate_Progenitor	0.07	0.00237476
PRMT6	-0.00782812	Intermediate_Progenitor	0.06	-0.0114292
VAV3	-0.00592065	Intermediate_Progenitor	0.06	0.228601
FAM72D	-0.0299068	Intermediate_Progenitor	0.06	0.0271766
CRABP2	-0.00844839	Intermediate_Progenitor	0.06	0.0755662
ICA1L	0.000570428	Intermediate_Progenitor	0.06	0.0072319
GNAI2	-0.00137151	Intermediate_Progenitor	0.06	0.0592614
ZHX1	0.000350975	Intermediate_Progenitor	0.06	0.00563993
AMBP	-0.000522743	Intermediate_Progenitor	0.06	0.00153621
GAL	-0.121341	Intermediate_Progenitor	0.06	0.0390765
KRT18	-0.00219557	Intermediate_Progenitor	0.06	0.00758173
FOS	9.08002e-06	Intermediate_Progenitor	0.06	0.00123408
EIF3J	-0.00141655	Intermediate_Progenitor	0.06	0.0691466
PCSK2	-0.000425765	Intermediate_Progenitor	0.06	0.00356401
SLC37A1	-0.0100142	Intermediate_Progenitor	0.06	0.151907
RNF113A	-0.00532526	Intermediate_Progenitor	0.06	0.127675
C1QB	0.0384465	Intermediate_Progenitor	0.05	0.134204
LAPTM5	0.0288101	Intermediate_Progenitor	0.05	0.078554
KCNH1	0.00157185	Intermediate_Progenitor	0.05	0.0491829
TERT	-0.104629	Intermediate_Progenitor	0.05	0.24445
CDC20B	-0.000246498	Intermediate_Progenitor	0.05	0.00803505
STARD3NL	-0.000487201	Intermediate_Progenitor	0.05	0.00280038
RABEPK	0.00114631	Intermediate_Progenitor	0.05	0.0268995
HBE1	-0.000329826	Intermediate_Progenitor	0.05	0.012588
NXPH4	-0.00332465	Intermediate_Progenitor	0.05	0.0779614
CTTNBP2NL	0.00123563	Intermediate_Progenitor	0.04	0.0548771
TAGLN3	-0.000105294	Intermediate_Progenitor	0.04	0.00605254
GPX3	1.5085e-05	Intermediate_Progenitor	0.04	0.000147213
CCDC25	-0.000834215	Intermediate_Progenitor	0.04	0.00603806
TPM2	4.54345e-05	Intermediate_Progenitor	0.04	0.00112896
PLAC9	0.00251452	Intermediate_Progenitor	0.04	0.00703748
AVPI1	-0.0091564	Intermediate_Progenitor	0.04	0.0236115
PRR4	-0.0853226	Intermediate_Progenitor	0.04	0.0571717
BRINP2	0.000241211	Intermediate_Progenitor	0.03	0.00333817
CD8B	-0.0420306	Intermediate_Progenitor	0.03	-0.00120981
CYB561D2	0.00122266	Intermediate_Progenitor	0.03	0.029577
C6orf52	-9.84209e-05	Intermediate_Progenitor	0.03	0.000397648
C7orf33	-0.00509823	Intermediate_Progenitor	0.03	0.043594
NCALD	2.00296e-05	Intermediate_Progenitor	0.03	0.000651476
KIF12	-0.00429599	Intermediate_Progenitor	0.03	0.0144086
ZFYVE27	-0.00175599	Intermediate_Progenitor	0.03	0.0401227
TAF1C	0.000568612	Intermediate_Progenitor	0.03	0.00436915
YARS1	-3.3779e-05	Intermediate_Progenitor	0.02	0.000624955
VRK2	-0.00943379	Intermediate_Progenitor	0.02	0.146879
C2orf81	-0.0141912	Intermediate_Progenitor	0.02	0.109128
MOGAT1	-0.00680125	Intermediate_Progenitor	0.02	0.00600254
RANBP17	-0.000132896	Intermediate_Progenitor	0.02	0.00587398
GDA	0.0531726	L2/3 IT	0.86	1
CPNE6	0.0599961	L2/3 IT	0.77	0.431388
NCEH1	0.037776	L2/3 IT	0.75	0.322578
PDE4DIP	0.0236748	L2/3 IT	0.71	0.386781
RND3	-0.00248313	L2/3 IT	0.7	0.0284376
GABRA4	0.0271084	L2/3 IT	0.66	0.150138
DYNC1I1	0.0134184	L2/3 IT	0.65	0.254511
IGF2BP2	-0.0238488	L2/3 IT	0.61	0.741731
DCC	-0.00322735	L2/3 IT	0.59	0.11075
KCTD16	0.0080661	L2/3 IT	0.58	0.241057
TAFA1	0.00477617	L2/3 IT	0.57	0.0962329
R3HDM1	0.0117513	L2/3 IT	0.52	0.147697
FMN1	3.24855e-05	L2/3 IT	0.52	0.000826192
ZNF365	0.00313597	L2/3 IT	0.51	0.0119792
COBL	0.0036294	L2/3 IT	0.5	0.0294751
PCGF5	0.0203521	L2/3 IT	0.49	0.246066
HPCA	0.00381494	L2/3 IT	0.46	0.0397881
FAM153A	0.0291026	L2/3 IT	0.45	0.198016
NPY1R	0.00517524	L2/3 IT	0.44	0.0777588
BHLHE40	0.0254931	L2/3 IT	0.41	0.05797
MTARC2	0.0220705	L2/3 IT	0.36	0.112621
ZFHX4	-0.0127884	L2/3 IT	0.36	0.0995739
CECR2	-0.00929475	L2/3 IT	0.27	0.047039
CHPT1	0.00497588	L2/3 IT	0.23	0.0251992
HPCA	0.0100295	L4 IT	0.84	0.793243
IGF2BP1	-0.0214044	L4 IT	0.82	0.875268
RASGRF2	0.00695646	L4 IT	0.78	0.685806
NPY1R	0.00488401	L4 IT	0.72	0.319037
HLF	0.021152	L4 IT	0.7	1
PRPS2	0.0131672	L4 IT	0.7	0.366551
GABRA4	0.00577467	L4 IT	0.69	0.320136
FMN1	0.0050879	L4 IT	0.63	0.396251
ANO3	0.00364641	L4 IT	0.62	0.272842
GRIN2A	0.00210157	L4 IT	0.62	0.110506
SLC30A3	0.0054763	L4 IT	0.58	0.137994
R3HDM1	0.00279501	L4 IT	0.58	0.170488
MCHR2	0.00871421	L4 IT	0.55	0.31678
AZIN2	0.00547538	L4 IT	0.54	0.121279
FGF5	0.0314493	L4 IT	0.54	0.368254
PACSIN1	0.0119109	L4 IT	0.53	0.36389
PRKCB	0.000320805	L4 IT	0.53	0.00457087
CPNE6	0.0194548	L4 IT	0.52	0.624544
NDST4	-0.0146389	L4 IT	0.51	0.559708
ANKRD18A	0.00771558	L4 IT	0.51	0.227376
PIK3R3	-0.00443509	L4 IT	0.49	0.194112
IGF2BP2	-0.00559196	L4 IT	0.49	0.456765
NECTIN3	0.00382937	L4 IT	0.47	0.272434
RND3	-0.00544421	L4 IT	0.46	0.193622
CRACDL	0.0112343	L4 IT	0.44	0.135007
NR1D2	0.00663952	L4 IT	0.44	0.114988
PIK3R1	0.00211726	L4 IT	0.44	0.0137101
NRGN	0.00781422	L4 IT	0.43	0.6337
LGI4	0.00395225	L4 IT	0.43	0.130857
LGI1	0.00124621	L4 IT	0.42	0.0275367
PLXND1	0.0012475	L4 IT	0.41	0.0234703
CHD7	-0.00113532	L4 IT	0.4	0.0490474
C11orf87	0.0021926	L4 IT	0.4	0.0551519
ICA1	0.0103375	L4 IT	0.39	0.402699
ZNF423	-0.00833947	L4 IT	0.39	0.509174
FBXW7	0.0031199	L4 IT	0.38	0.230954
CYP27C1	0.0096874	L4 IT	0.37	0.189255
HS3ST2	0.00584324	L4 IT	0.37	0.308178
H2AC6	-0.00428722	L4 IT	0.36	0.0750347
FXYD1	0.00332871	L4 IT	0.35	0.0579589
NR2F2	-0.0123246	L4 IT	0.34	0.540022
SATB1	0.0051493	L4 IT	0.33	0.134027
H2BC5	-0.00941441	L4 IT	0.33	0.419128
TRIM22	0.00179427	L4 IT	0.33	0.0321542
PTPRN	0.0055033	L4 IT	0.32	0.0924026
PDZRN3	0.00470937	L4 IT	0.32	0.566934
MEF2C	0.00041054	L4 IT	0.32	0.0580666
ATP1B1	0.00464033	L4 IT	0.3	0.331384
MAML3	-0.000899459	L4 IT	0.3	0.0558251
IGF2BP3	-0.00574432	L4 IT	0.29	0.3196
PDE2A	0.0058456	L4 IT	0.29	0.251679
PRB2	0.0126917	L4 IT	0.29	0.161954
RARG	0.0261614	L4 IT	0.29	0.23071
LHX9	-0.00319687	L4 IT	0.28	0.118504
LIMS2	0.00564515	L4 IT	0.28	0.0971299
SYCE1	0.0062818	L4 IT	0.28	0.0639926
NT5DC3	0.00403182	L4 IT	0.27	0.13871
PEG3	-0.0115017	L4 IT	0.27	0.483778
RRAD	0.167144	L4 IT	0.26	0.920814
LAMA1	-0.0100081	L4 IT	0.26	0.087999
ATP2B2	2.31237e-05	L4 IT	0.25	0.000397422
RHOBTB3	-0.00337102	L4 IT	0.25	0.0837374
STK31	0.00577105	L4 IT	0.25	0.152095
PGAP1	-0.00073632	L4 IT	0.24	0.00847928
CCDC168	0.0380132	L4 IT	0.24	0.492894
AGAP1	-0.000841051	L4 IT	0.23	0.0180315
PHF24	0.00492685	L4 IT	0.23	0.116016
DNAH7	0.000840797	L4 IT	0.22	0.0284169
FBXO32	0.00245457	L4 IT	0.22	0.0508596
PTH1R	0.00707227	L4 IT	0.21	0.0335864
FAM153A	0.0189073	L4 IT	0.21	0.335716
STX1A	0.000890747	L4 IT	0.21	0.0171772
CCDC146	0.00678467	L4 IT	0.21	0.373729
GPC2	-0.00301399	L4 IT	0.21	0.121994
AMOTL1	-0.00617137	L4 IT	0.21	0.0960026
SIRPA	0.00617976	L4 IT	0.21	0.0666324
NRP2	-0.00133499	L4 IT	0.2	0.0393979
C2orf72	0.0150008	L4 IT	0.2	0.300421
RAPGEFL1	0.0028468	L4 IT	0.2	0.0409267
H2BC21	-0.00756107	L4 IT	0.19	0.176483
PHLDB2	0.0078365	L4 IT	0.19	0.142617
JAM2	3.86075e-05	L4 IT	0.19	0.000642935
LURAP1	0.0278059	L4 IT	0.18	0.387827
NCKAP5	-0.00233942	L4 IT	0.18	0.143365
PLAGL1	0.00217391	L4 IT	0.18	0.0496352
RASGRP2	0.00393144	L4 IT	0.18	0.115396
CARD16	0.00537727	L4 IT	0.18	0.0236233
RELN	-0.000647974	L4 IT	0.17	0.0170731
MFSD4A	0.00997322	L4 IT	0.16	0.150877
ZMIZ1	-0.00279235	L4 IT	0.16	0.0404121
SNX32	0.00422066	L4 IT	0.16	0.225946
SLITRK6	-0.00663249	L4 IT	0.16	0.114573
NR1D1	0.0026755	L4 IT	0.16	0.00321008
L3MBTL4	2.43971e-05	L4 IT	0.16	0.000429193
NME5	0.00915493	L4 IT	0.15	0.362474
TSHZ2	-0.00272972	L4 IT	0.15	0.409122
ABI3BP	0.00250158	L4 IT	0.14	0.133932
CD47	5.58942e-05	L4 IT	0.14	0.00195951
MFAP3L	0.00526522	L4 IT	0.14	0.0288714
RAB23	0.0117027	L4 IT	0.14	0.0440162
IGFBPL1	-0.00583434	L4 IT	0.14	0.361462
INA	-0.0031534	L4 IT	0.14	0.172418
MYT1	-0.00840174	L4 IT	0.14	0.107443
KLHDC8A	0.00139505	L4 IT	0.13	0.0319535
GFRA1	-0.000407436	L4 IT	0.13	0.005145
CBX5	-0.000808499	L4 IT	0.13	0.0141128
POSTN	0.00907867	L4 IT	0.13	0.16573
PDE4A	0.00367442	L4 IT	0.13	0.0869485
CD1D	0.107086	L4 IT	0.11	0.0801533
KDM5B	-0.00332045	L4 IT	0.11	0.120671
LMCD1	0.031795	L4 IT	0.11	0.0339761
DUSP7	0.0137769	L4 IT	0.11	0.109786
HMGCS1	-0.00519384	L4 IT	0.11	0.300251
RRM1	-0.0129894	L4 IT	0.11	0.29239
SVIP	-0.00228184	L4 IT	0.11	0.0275107
ZNF844	-0.00729113	L4 IT	0.11	0.0706216
ZIC1	-0.00481062	L4 IT	0.1	0.155389
GABRB2	0.00448029	L4 IT	0.09	0.229046
SORCS3	-0.00138548	L4 IT	0.09	0.0700975
SMIM38	0.0399958	L4 IT	0.09	0.0387841
MAB21L1	-0.0017274	L4 IT	0.09	0.0122135
SAMD4A	0.00785675	L4 IT	0.09	0.303461
TUBG2	4.89608e-05	L4 IT	0.09	0.000363242
KHDRBS1	-1.92266e-05	L4 IT	0.08	0.000297653
RAB6C	0.0978094	L4 IT	0.08	0.138697
ZIC4	-0.000637962	L4 IT	0.08	0.00311107
ENPP4	0.00844413	L4 IT	0.08	0.109498
BAZ1B	-0.00785887	L4 IT	0.08	0.311496
SFXN5	0.00172069	L4 IT	0.07	0.0247319
SPDYE18	0.00114716	L4 IT	0.07	0.0113123
GRM8	-0.00718676	L4 IT	0.07	0.318746
TCF7L2	-0.000238452	L4 IT	0.07	0.0138983
HBE1	-0.00156476	L4 IT	0.07	0.00901093
TMEM132C	-0.00457699	L4 IT	0.07	0.121373
GUCY2F	-0.0474647	L4 IT	0.07	0.104364
PDE4B	-0.00124986	L4 IT	0.06	0.0977008
NPAS2	0.00536884	L4 IT	0.06	0.419415
FDFT1	-0.000373422	L4 IT	0.06	0.00324452
CDKN1C	-0.00156569	L4 IT	0.06	0.0106272
MT3	0.00572846	L4 IT	0.06	0.16975
PLXDC1	0.00567336	L4 IT	0.06	0.0441671
FBXO17	0.00917684	L4 IT	0.06	0.272803
MID1	-0.0029058	L4 IT	0.06	0.157333
RAPGEF6	-0.000522455	L4 IT	0.05	0.0129661
H4C8	-0.0104978	L4 IT	0.05	0.086609
KANK1	-0.00180414	L4 IT	0.05	0.0159931
CASP1	0.0187926	L4 IT	0.05	0.00166632
MGAT4C	0.000374053	L4 IT	0.05	0.0381759
ONECUT1	-0.00214691	L4 IT	0.05	0.0143577
DEK	-0.00430626	L4 IT	0.04	0.168522
H2BC15	-0.00453933	L4 IT	0.04	0.0786448
FAM167A	-0.00161643	L4 IT	0.04	0.00566889
IFITM10	0.0331234	L4 IT	0.04	0.0678654
SNX6	-2.52781e-05	L4 IT	0.04	0.000843695
HCFC1R1	7.55723e-05	L4 IT	0.04	0.00264066
HAP1	-7.29037e-06	L4 IT	0.04	2.57962e-05
HMGN1	-0.00151982	L4 IT	0.04	0.0618942
NBPF10	0.0115416	L4 IT	0.03	0.0422839
KCTD16	0.000213802	L4 IT	0.03	0.00663556
CA2	-0.0470924	L4 IT	0.03	0.212453
ODAD2	-0.00427286	L4 IT	0.03	0.0110161
LPCAT3	0.000848434	L4 IT	0.03	0.00906725
GREM1	0.00490929	L4 IT	0.03	0.0829783
CIAO2A	-0.000212177	L4 IT	0.03	0.00227887
MAGED1	-1.77851e-05	L4 IT	0.03	0.000484728
AGT	0.00125606	L4 IT	0.02	0.0031311
PJVK	-0.00973563	L4 IT	0.02	0.143442
ECEL1	-0.0132626	L4 IT	0.02	0.0379928
RAB17	0.509598	L4 IT	0.02	0.418563
MTHFD2L	-0.000194353	L4 IT	0.02	0.000535159
SHROOM3	0.00164803	L4 IT	0.02	0.0291399
COL25A1	-0.00124061	L4 IT	0.02	0.0500113
GUCY1A1	0.00061562	L4 IT	0.02	0.00794993
NRN1	-0.00232959	L4 IT	0.02	0.0647806
SLC44A4	-0.000447135	L4 IT	0.02	0.000748677
SYTL3	-0.0040374	L4 IT	0.02	0.0351223
CCR6	0.102487	L4 IT	0.02	0.135765
CPA4	-0.00336787	L4 IT	0.02	0.00662413
ARC	0.0179569	L4 IT	0.02	0.107654
C10orf67	-0.00233027	L4 IT	0.02	0.0152753
CRACDL	0.0330811	L5 ET	0.98	1
SCN2A	0.0125686	L5 ET	0.92	0.408458
TRPM2	0.0204286	L5 ET	0.87	0.609325
CORO6	0.0352398	L5 ET	0.81	0.475494
NRGN	0.00438939	L5 ET	0.79	0.293662
SV2B	0.00644456	L5 ET	0.78	0.2073
ADCY1	0.00365286	L5 ET	0.76	0.260226
SNAP25	0.0093179	L5 ET	0.76	0.319743
PTCHD1	0.010523	L5 ET	0.71	0.259198
KCNH8	-0.0112193	L5 ET	0.7	0.441166
PRRT1	0.0386004	L5 ET	0.65	0.363926
BEND6	0.0090094	L5 ET	0.64	0.215365
LGI4	0.00771774	L5 ET	0.64	0.21777
GABRA1	0.00664937	L5 ET	0.63	0.268021
CAMK2B	0.00216471	L5 ET	0.61	0.136991
RASAL1	0.0201937	L5 ET	0.59	0.213656
IGF2BP2	-0.00479921	L5 ET	0.58	0.14788
GRIN2A	0.00265807	L5 ET	0.55	0.177484
TET1	-0.0147298	L5 ET	0.54	0.360224
PBRM1	-0.0153464	L5 ET	0.51	0.100591
SYNPO2	0.00674588	L5 ET	0.51	0.127116
CYP46A1	0.00744718	L5 ET	0.51	0.135497
NBL1	0.0056251	L5 ET	0.5	0.215859
LIMS2	0.00379467	L5 ET	0.49	0.090912
SLC43A1	0.105351	L5 ET	0.49	0.404504
PRKCB	0.00159091	L5 ET	0.49	0.0659663
PRKCG	0.00629155	L5 ET	0.49	0.141875
SYCE1	0.019605	L5 ET	0.48	0.217111
ANKRD18A	0.0081579	L5 ET	0.47	0.303078
CPO	0.102286	L5 ET	0.46	0.223387
POLN	0.0048642	L5 ET	0.46	0.0605189
DCHS2	0.00548714	L5 ET	0.45	0.266579
PKD1	0.00284106	L5 ET	0.45	0.0711344
FGF12	0.00346061	L5 ET	0.44	0.216258
MAML3	-0.00302154	L5 ET	0.44	0.109972
ITGB8	-0.00405266	L5 ET	0.44	0.0547113
PNMA3	0.00455657	L5 ET	0.44	0.0575168
IKBKE	0.0714293	L5 ET	0.43	0.306092
ZNF385B	0.00216112	L5 ET	0.43	0.0689486
TRPV2	0.0631478	L5 ET	0.43	0.0819249
SIDT1	0.00594854	L5 ET	0.42	0.152881
CTSB	0.00980985	L5 ET	0.42	0.264926
PURA	0.00675456	L5 ET	0.41	0.060951
DYSF	0.00774882	L5 ET	0.4	0.204112
GABRB2	0.00113672	L5 ET	0.4	0.0786594
CPNE6	0.00737827	L5 ET	0.4	0.128365
GDA	0.000414886	L5 ET	0.38	0.00215572
TSHZ2	-0.00402702	L5 ET	0.38	0.260332
SYNPR	0.000659622	L5 ET	0.37	0.0247445
ICA1	0.00652673	L5 ET	0.37	0.190082
SLCO5A1	-0.00607047	L5 ET	0.37	0.282506
FRRS1L	0.006087	L5 ET	0.36	0.102422
NETO1	0.0086319	L5 ET	0.36	0.154643
R3HDM1	0.00102486	L5 ET	0.35	0.0443096
IQSEC2	0.00238097	L5 ET	0.35	0.065623
CSF1	0.521003	L5 ET	0.34	0.279771
SYNE2	-0.00278323	L5 ET	0.34	0.167052
OPCML	0.0010862	L5 ET	0.33	0.0375445
GABRA4	0.00389897	L5 ET	0.32	0.0629283
H2BC5	-0.00717618	L5 ET	0.32	0.152419
GRIK4	0.00441867	L5 ET	0.32	0.192657
CKMT1B	0.00662637	L5 ET	0.32	0.0443329
HLF	0.010014	L5 ET	0.32	0.008874
REPS2	0.00663713	L5 ET	0.32	0.190209
NPNT	0.00163068	L5 ET	0.31	0.0135713
ZNF608	-0.00268205	L5 ET	0.31	0.0410724
MTERF1	0.00648142	L5 ET	0.31	0.0961271
OXR1	0.00148406	L5 ET	0.3	0.0401815
ATP2B1	0.000510221	L5 ET	0.3	0.0106651
TRIM11	0.00198792	L5 ET	0.29	0.0124736
PTPRZ1	-0.000659321	L5 ET	0.29	0.0338051
AMOTL1	-0.001884	L5 ET	0.29	0.0416156
SLC30A3	0.0114579	L5 ET	0.28	0.0397886
ANKRD34B	0.0439573	L5 ET	0.28	0.0773469
VCAN	-0.00100558	L5 ET	0.28	0.0408301
SYN1	0.00066076	L5 ET	0.28	0.00120873
KANK1	-0.00403411	L5 ET	0.27	0.0440266
SPARC	0.00116525	L5 ET	0.26	0.0208531
FAM153A	0.00230376	L5 ET	0.26	0.0411924
CPEB1	6.44538e-05	L5 ET	0.26	0.000819627
STAG1	-0.00243819	L5 ET	0.25	0.0637264
SUMO4	-0.0498452	L5 ET	0.25	0.150377
RHBDF2	-0.0023535	L5 ET	0.25	0.00579773
FNBP1L	-0.000743836	L5 ET	0.24	0.0250127
TSPAN10	-0.0429395	L5 ET	0.24	0.139217
FBXO44	0.000652999	L5 ET	0.23	0.00764144
NUDT4B	-0.0501013	L5 ET	0.23	0.0586638
DDN	0.00384129	L5 ET	0.23	0.0316934
GSE1	-0.00170125	L5 ET	0.23	0.0212493
AZIN2	0.00285426	L5 ET	0.22	0.0310805
PGBD5	0.00249425	L5 ET	0.22	0.0198222
UNC80	0.00350582	L5 ET	0.22	0.0977323
FBXW7	0.00138769	L5 ET	0.21	0.039501
FGFR1	-0.00859752	L5 ET	0.21	0.161174
CDH2	-0.00201168	L5 ET	0.21	0.0719752
LURAP1	0.00159269	L5 ET	0.2	0.0128396
ARAP2	0.000191209	L5 ET	0.2	-0.00278422
ANKRD7	0.00276032	L5 ET	0.2	0.0316405
ZNF143	-0.00433947	L5 ET	0.2	0.0194737
CBX5	-0.000725659	L5 ET	0.2	0.00395279
RHBDF1	0.141219	L5 ET	0.2	0.0657249
SPATA32	0.328624	L5 ET	0.2	0.103007
MATK	0.00418363	L5 ET	0.2	0.0309705
SULT4A1	0.00121658	L5 ET	0.2	0.0216566
RNF175	0.00606917	L5 ET	0.19	0.112988
SNCG	0.0038738	L5 ET	0.19	0.144653
RBP4	0.00153849	L5 ET	0.19	0.0159636
CORT	0.0156386	L5 ET	0.18	0.0482026
SLC29A1	0.00950968	L5 ET	0.18	0.0847279
SLITRK4	0.00354068	L5 ET	0.18	0.0584749
SCN5A	0.0152818	L5 ET	0.17	0.165184
C4orf50	0.000139614	L5 ET	0.17	0.000878005
MTCH1	0.00133132	L5 ET	0.17	0.0358797
PPFIA3	0.000782935	L5 ET	0.17	0.0114382
UNC5A	0.00191021	L5 ET	0.16	0.00384115
THY1	0.00011014	L5 ET	0.16	0.00259843
PRSS27	-0.0363396	L5 ET	0.16	0.0678373
ZNF345	-0.00102403	L5 ET	0.16	0.0128065
STXBP5L	0.000904746	L5 ET	0.15	0.0186894
SHISAL2B	0.00104842	L5 ET	0.15	0.00582121
MT3	0.00337948	L5 ET	0.15	0.0816091
SOX13	-0.00232699	L5 ET	0.14	0.0128827
RHPN1	0.00283662	L5 ET	0.14	0.00974294
GSTZ1	-0.0335802	L5 ET	0.14	0.0570722
EPB41L3	0.000558267	L5 ET	0.14	0.00937247
SFXN5	0.00418003	L5 ET	0.13	0.0717603
TUBA4A	0.00703301	L5 ET	0.13	0.079584
NKAIN3	-0.000207709	L5 ET	0.13	0.00563584
CASP4	-0.0486138	L5 ET	0.13	0.0533591
AJUBA	-0.0181974	L5 ET	0.13	0.0302265
DBN1	-0.000829375	L5 ET	0.12	0.0142498
TENT5A	-0.00738462	L5 ET	0.12	0.0408335
EFEMP1	-0.00380292	L5 ET	0.11	-0.00196602
IL17RD	-0.000602791	L5 ET	0.11	0.010232
GPR18	-0.00102273	L5 ET	0.11	0.00199377
CKMT1A	0.0024776	L5 ET	0.11	0.0270417
TBC1D26	0.00728684	L5 ET	0.11	0.0111757
SEMA5B	-7.47371e-06	L5 ET	0.1	7.75146e-07
ZNF483	0.00685593	L5 ET	0.1	0.185163
HBE1	-0.00159611	L5 ET	0.1	0.00976036
LIPT2	0.042927	L5 ET	0.1	0.0304507
FGF5	0.0029668	L5 ET	0.09	0.0168371
TBX1	0.058354	L5 ET	0.09	0.020663
EVA1B	-0.00120287	L5 ET	0.08	4.75314e-05
SOWAHA	0.0155596	L5 ET	0.08	0.0631543
APIP	-0.00380897	L5 ET	0.08	0.0592345
POSTN	0.00101949	L5 ET	0.08	0.0106451
DUSP3	0.00138036	L5 ET	0.08	0.0147336
FUT9	2.62941e-05	L5 ET	0.07	0.000324533
DHRS7C	-0.00197722	L5 ET	0.07	0.00224422
ALAS2	-0.0101069	L5 ET	0.07	0.0175754
EFNA4	-0.00591317	L5 ET	0.06	0
MYCT1	0.154584	L5 ET	0.06	3.35845e-16
VSX1	0.298138	L5 ET	0.06	0.0230643
EDN3	0.296836	L5 ET	0.06	0
ADGB	-1.89799e-05	L5 ET	0.05	0.00029787
IGSF9	-0.00388057	L5 ET	0.04	0.0339017
SPEF1	0.000197388	L5 ET	0.04	0.00143399
ADAM15	0.000280472	L5 ET	0.03	0.000654737
PIK3R3	-0.0136631	L5 IT	0.82	0.994855
NPY1R	0.00340645	L5 IT	0.66	0.0904593
CHD7	-0.000671651	L5 IT	0.65	0.00757166
CPNE6	0.00719581	L5 IT	0.65	0.161291
FBXW7	0.00644457	L5 IT	0.61	0.76117
LGI4	0.00633746	L5 IT	0.58	0.175436
HPCA	0.0055082	L5 IT	0.55	0.447877
NECTIN3	0.00320545	L5 IT	0.55	0.207599
GRIN2A	0.000816277	L5 IT	0.54	0.0509756
FMN1	0.0105018	L5 IT	0.53	0.55045
PTCHD1	0.00562519	L5 IT	0.53	0.182005
NT5DC3	0.00591445	L5 IT	0.52	0.109428
IGF2BP1	-0.0225318	L5 IT	0.51	1
R3HDM1	0.00155134	L5 IT	0.46	0.134597
FAM153A	0.0260426	L5 IT	0.46	0.521261
PRPS2	0.00880758	L5 IT	0.46	0.154269
PIK3R1	0.00167994	L5 IT	0.45	0.0849098
PHLDB2	0.0084765	L5 IT	0.44	0.130606
GABRA4	0.00400463	L5 IT	0.42	0.0717644
RASGRF2	0.00171704	L5 IT	0.4	0.0322872
MACROH2A2	-0.00209907	L5 IT	0.4	0.0656339
HLF	0.00168099	L5 IT	0.4	0.0230189
MYT1	-0.0141567	L5 IT	0.39	0.249296
MEF2C	0.0011881	L5 IT	0.38	0.0735642
NRGN	0.00521704	L5 IT	0.36	0.325189
LRRK1	0.0023139	L5 IT	0.36	0.0494968
GLB1L3	0.0461479	L5 IT	0.35	0.453007
RAB27B	0.00211977	L5 IT	0.35	0.0321299
PRRT1	0.00231624	L5 IT	0.32	0.0102538
ANKRD18A	0.00558977	L5 IT	0.32	0.167071
DLG2	0.000881782	L5 IT	0.32	0.0431054
RAP1GAP	0.0050161	L5 IT	0.31	0.104143
LIMS2	2.09324e-05	L5 IT	0.31	0.000156974
STK31	0.014727	L5 IT	0.31	0.245426
SYT17	0.00405509	L5 IT	0.31	0.0780777
ATP1B1	0.000932582	L5 IT	0.3	0.0457841
STX1A	0.0043559	L5 IT	0.3	0.151338
LMO4	0.00223325	L5 IT	0.29	0.218024
KCNIP4	0.000775252	L5 IT	0.29	0.0663114
MAP3K5	0.00924921	L5 IT	0.29	0.542132
CXXC4	0.00111009	L5 IT	0.28	0.054587
LIN28B	-0.0163815	L5 IT	0.28	0.669551
KDM5B	-0.00509649	L5 IT	0.27	0.194945
ST18	-0.00149274	L5 IT	0.27	0.0702442
PCDH20	0.023598	L5 IT	0.27	0.250673
ABCA10	0.011733	L5 IT	0.27	0.201292
FXYD1	0.00541373	L5 IT	0.27	0.254
LEF1	-0.00793461	L5 IT	0.26	0.194055
BEND6	0.00715054	L5 IT	0.26	0.125709
LGI1	0.000912548	L5 IT	0.26	0.00950245
CAMKK1	0.0158179	L5 IT	0.26	0.482889
CA11	0.014658	L5 IT	0.26	0.737592
AZIN2	0.00729424	L5 IT	0.25	0.293231
MAML3	-0.00195108	L5 IT	0.25	0.112608
GPM6B	0.00104322	L5 IT	0.25	0.0460602
FIGN	-0.00288607	L5 IT	0.24	0.16809
SINHCAF	-0.000863946	L5 IT	0.24	0.0144361
EXTL1	0.00339513	L5 IT	0.23	0.00397896
LHX9	-0.0042301	L5 IT	0.23	0.226459
CRACDL	0.000336878	L5 IT	0.23	0.00244785
ICA1	0.0041119	L5 IT	0.23	0.149919
HMGA2	-0.0042539	L5 IT	0.23	0.086921
TRPC4	0.000682761	L5 IT	0.23	0.0201511
FGF12	4.33088e-05	L5 IT	0.22	0.00390131
H2BC5	-0.000916396	L5 IT	0.22	0.0165148
RBM20	0.0134864	L5 IT	0.22	0.30032
CARD16	0.0129772	L5 IT	0.22	0.094173
KCNH3	0.00107087	L5 IT	0.22	0.0121333
FABP3	0.00184976	L5 IT	0.21	0.0674845
FBXO32	0.00346031	L5 IT	0.21	0.078574
ZNF423	-0.008899	L5 IT	0.21	0.414282
TMEM54	0.0355254	L5 IT	0.2	0.172897
SMIM29	0.0067284	L5 IT	0.2	0.288812
EPHB6	7.12527e-05	L5 IT	0.2	0.0011627
RARG	0.0104217	L5 IT	0.2	0.0577707
PACSIN1	0.000600161	L5 IT	0.19	0.00629966
EBF2	-0.00943562	L5 IT	0.19	0.246359
HBE1	-0.00450275	L5 IT	0.19	0.108492
CD55	0.0121862	L5 IT	0.18	0.108008
PDZRN3	0.00335143	L5 IT	0.18	0.197408
G3BP1	-0.00236983	L5 IT	0.18	0.0484179
MGAT4C	0.000760784	L5 IT	0.18	0.0382139
PHF21B	-0.00319298	L5 IT	0.18	0.0853782
NR1D2	0.0018915	L5 IT	0.17	0.0102861
AHRR	0.0227595	L5 IT	0.17	0.350245
CCDC152	-0.00317315	L5 IT	0.17	0.0737314
VIM	-0.000342838	L5 IT	0.17	0.0159988
BARX2	0.0109004	L5 IT	0.17	0.10858
MAB21L1	-0.00790016	L5 IT	0.17	0.12319
DDX5	-0.00501628	L5 IT	0.17	0.281158
IL17REL	0.51711	L5 IT	0.17	0.398658
NRP2	-0.00219314	L5 IT	0.16	0.0942553
IGFBPL1	-0.000801668	L5 IT	0.16	0.0313655
SERTAD2	0.0108821	L5 IT	0.15	0.600713
ADPRH	0.989896	L5 IT	0.15	0.510197
IGF2BP2	-0.0022853	L5 IT	0.15	0.106952
RNF19A	0.00321764	L5 IT	0.15	0.0790463
POSTN	0.0233331	L5 IT	0.15	0.565119
GOLGA8M	0.0654313	L5 IT	0.15	0.0390721
L3MBTL4	0.00100049	L5 IT	0.15	0.0679735
BRINP2	0.00104372	L5 IT	0.14	0.0101595
KLHDC8A	1.13766e-06	L5 IT	0.14	5.87226e-06
FBXO41	0.0190416	L5 IT	0.14	0.538614
RND3	-0.00646755	L5 IT	0.14	0.205715
EMX2	-0.000726299	L5 IT	0.14	0.0274046
FRY	0.0030096	L5 IT	0.14	0.127323
SNX6	-0.00120529	L5 IT	0.14	0.018677
SSX2IP	0.00355001	L5 IT	0.13	0.119076
TRAF5	7.53205e-05	L5 IT	0.13	0.000399385
HCRTR2	-0.00487366	L5 IT	0.13	0.111198
DDIT4	-0.00299646	L5 IT	0.13	0.0910866
TFDP2	-0.00468582	L5 IT	0.12	0.159871
KCTD16	0.00148143	L5 IT	0.12	0.0559135
HDAC2	-0.00064613	L5 IT	0.12	0.0063248
RELN	-0.00230715	L5 IT	0.12	0.112958
SVIP	-0.00750789	L5 IT	0.12	0.0906856
THBS1	0.00774826	L5 IT	0.12	0.306443
NEIL1	0.00426966	L5 IT	0.12	0.0500273
ZNF536	-0.00289539	L5 IT	0.12	0.0579265
SPATS2L	0.00352684	L5 IT	0.11	0.176039
PRKCD	0.00300373	L5 IT	0.11	0.00451523
SLC10A6	0.459223	L5 IT	0.11	0.221475
IFITM10	0.0529288	L5 IT	0.11	0.19849
N4BP2L1	0.0091711	L5 IT	0.11	0.0819425
CCDC168	0.036431	L5 IT	0.11	0.357108
MFSD4A	0.00307321	L5 IT	0.1	0.0093773
C2orf72	0.00554763	L5 IT	0.1	0.0736299
SST	0.00329642	L5 IT	0.1	0.0904675
ZFYVE28	0.00108665	L5 IT	0.1	0.0134229
HSPA4L	0.00875692	L5 IT	0.1	0.210313
GABRB2	0.00607585	L5 IT	0.1	0.483414
IGF2BP3	-0.0061085	L5 IT	0.1	0.330659
NPIPA5	0.0198321	L5 IT	0.1	0.127652
PDE4A	0.00548341	L5 IT	0.1	0.108857
S100A10	0.00395596	L5 IT	0.09	0.0605103
ALDH1L1	0.00989751	L5 IT	0.09	0.0072705
VWA5B2	0.0143871	L5 IT	0.09	0.0685419
PPIL1	-0.0103384	L5 IT	0.09	0.266078
IPCEF1	0.00107342	L5 IT	0.09	0.0126399
TNS3	-0.00371347	L5 IT	0.09	0.0793427
TRPM3	-0.000424326	L5 IT	0.09	0.0121818
CTSV	0.000855103	L5 IT	0.09	0.00319144
ITGB1	-0.00285585	L5 IT	0.09	0.0534387
KCNMB4	8.89186e-06	L5 IT	0.09	0.000110218
HCFC1R1	3.6552e-05	L5 IT	0.09	0.00104244
CX3CL1	0.00208985	L5 IT	0.09	0.0234151
ZIC3	-0.00331766	L5 IT	0.09	0.0107863
PIGZ	0.00331176	L5 IT	0.08	0.0477678
MEPE	0.00403947	L5 IT	0.08	0.0101916
RHOBTB3	-0.00282023	L5 IT	0.08	0.0679305
ZMIZ1	-0.0023981	L5 IT	0.08	0.0519601
NR2F2	-0.0011053	L5 IT	0.08	0.0163697
ERN2	0.0193073	L5 IT	0.08	0.00198568
JAM2	0.00353474	L5 IT	0.08	0.0770956
TRPM2	0.000943991	L5 IT	0.08	0.00409935
LBH	-0.00370291	L5 IT	0.07	0.0863304
RSPH9	0.00271865	L5 IT	0.07	0.0656933
BZW2	-0.0021579	L5 IT	0.07	0.0225087
TMEM26	0.000313048	L5 IT	0.07	4.54936e-05
FBXL16	4.67084e-05	L5 IT	0.07	0.000472683
LDLRAD4	0.000109854	L5 IT	0.07	0.00150078
NCKAP5	-0.00233293	L5 IT	0.06	0.123867
CAMK1	0.00546419	L5 IT	0.06	0.155661
DEK	-0.00131489	L5 IT	0.06	0.0546335
CALN1	0.00199548	L5 IT	0.06	0.19476
LGI3	0.00746763	L5 IT	0.06	0.0124874
B3GNT4	0.0181346	L5 IT	0.06	0.15718
EWSR1	-0.00714013	L5 IT	0.06	0.254457
AMOT	-0.0135073	L5 IT	0.06	0.122125
FBXO44	0.000385309	L5 IT	0.05	0.00646671
TNFSF18	0.339565	L5 IT	0.05	0.123561
GPR155	0.00128525	L5 IT	0.05	0.0199443
RAB17	0.0623476	L5 IT	0.05	0.0420926
H2BC11	-0.00205033	L5 IT	0.05	0.0153764
TSGA10IP	0.226	L5 IT	0.05	0.310379
PUS3	-0.00147615	L5 IT	0.05	-0.00216263
CRABP1	-0.00689444	L5 IT	0.05	0.0837355
TBX21	0.143667	L5 IT	0.05	0.0105425
DNMT1	-0.00360959	L5 IT	0.05	0.0764024
CT55	0.557786	L5 IT	0.05	0.164212
PHGDH	-0.00129361	L5 IT	0.04	0.029376
SYT11	0.00212144	L5 IT	0.04	0.0514173
HSPD1	-5.66349e-06	L5 IT	0.04	5.455e-05
FAM162B	0.0275805	L5 IT	0.04	0.176532
HELLS	-0.00163918	L5 IT	0.04	0.0166394
THSD4	0.000249856	L5 IT	0.04	0.00200587
FUS	-0.00326903	L5 IT	0.04	0.050042
RNF138	-0.00407215	L5 IT	0.04	0.0571902
CEACAM19	1.84233e-05	L5 IT	0.04	5.12811e-05
JAK1	0.00130562	L5 IT	0.03	0.0307227
RAB7B	0.247779	L5 IT	0.03	0.183486
BTNL3	-0.0326039	L5 IT	0.03	0.0433935
RAB23	4.08101e-05	L5 IT	0.03	9.56303e-05
RPA3	-0.0028028	L5 IT	0.03	0.0448205
TRIM24	-1.08008e-05	L5 IT	0.03	0.000222314
SLC10A5	0.0585515	L5 IT	0.03	0.0327068
GJD2	-0.0156078	L5 IT	0.03	0.100142
PRTG	-0.00562249	L5 IT	0.03	0.0910014
DOC2A	0.00734592	L5 IT	0.03	0.123782
CBLN1	-0.00289254	L5 IT	0.03	0.0168244
STK4	0.000204706	L5 IT	0.03	0.00233875
EYA2	-0.00244941	L5 IT	0.03	0.0659144
TSHZ2	-0.00237609	L5 IT	0.03	0.174267
DCAF8L2	-0.0149554	L5 IT	0.03	0.0157615
AIFM1	-0.00506751	L5 IT	0.03	0.0558572
GPC3	-0.0107325	L5 IT	0.03	0.233495
GABRD	0.0129204	L5 IT	0.02	0.0522975
RAB42	-0.0225285	L5 IT	0.02	0.031237
TMEM39B	-0.00645497	L5 IT	0.02	0.119888
PABPC4	-0.00957954	L5 IT	0.02	0.187744
OR2AJ1	0.00695527	L5 IT	0.02	0.00397716
CPSF3	-0.00524307	L5 IT	0.02	0.0666729
SP5	-0.017225	L5 IT	0.02	0.0238685
ARMC9	-0.0065787	L5 IT	0.02	0.194726
MECOM	-0.0060911	L5 IT	0.02	0.211405
ADAMTS3	-0.00551795	L5 IT	0.02	0.26314
FAM81B	-0.044038	L5 IT	0.02	0.0627874
ABRACL	-0.0020002	L5 IT	0.02	0.0345255
NRG1	0.000814786	L5 IT	0.02	0.0248789
OR1L8	0.155369	L5 IT	0.02	0.0627647
PIK3R3	-0.0223463	L6 CT	0.96	0.814851
VCAN	-0.0109269	L6 CT	0.82	0.999102
SV2B	0.006752	L6 CT	0.8	0.331625
AZIN2	0.0303913	L6 CT	0.77	0.535
ADCY1	0.00418376	L6 CT	0.76	0.241724
GDA	0.00367433	L6 CT	0.74	0.0268883
EPB41L2	0.0139799	L6 CT	0.72	0.959963
IGF2BP2	-0.0112389	L6 CT	0.66	1
NT5DC3	0.00720161	L6 CT	0.63	0.168039
IGF2BP1	-0.00304611	L6 CT	0.63	0.0446286
PHF24	0.0157532	L6 CT	0.62	0.21803
NRGN	0.00747805	L6 CT	0.62	0.42565
ILDR2	0.0146738	L6 CT	0.61	0.462225
GABRB2	0.00432283	L6 CT	0.61	0.369507
LGI4	0.0216722	L6 CT	0.59	0.396732
ZFYVE28	0.00907315	L6 CT	0.58	0.178139
LIMS2	0.0150091	L6 CT	0.57	0.168959
ANKRD18A	0.0151107	L6 CT	0.56	0.39637
GABRA1	0.00311773	L6 CT	0.55	0.107319
CDH7	-0.00576018	L6 CT	0.55	0.273615
GPC2	-0.00287106	L6 CT	0.54	0.066758
PLXDC2	-0.00401351	L6 CT	0.53	0.329093
GRIN2A	0.0029207	L6 CT	0.53	0.205573
THSD7A	-0.00385057	L6 CT	0.51	0.161725
KLF9	0.0233558	L6 CT	0.51	0.151665
RASAL1	0.00865587	L6 CT	0.48	0.125334
HLF	0.00778515	L6 CT	0.48	0.0905816
KCNA1	0.000660518	L6 CT	0.46	0.00290719
MYT1	-0.0158348	L6 CT	0.45	0.278552
PHF21B	-0.00264741	L6 CT	0.45	0.0347592
MAP3K5	0.0100776	L6 CT	0.44	0.233422
SERTM1	0.0268976	L6 CT	0.44	0.313894
RBPJ	-0.00467573	L6 CT	0.43	0.125831
CECR2	-0.00474145	L6 CT	0.42	0.0935615
SYCE1	0.0133111	L6 CT	0.4	0.00625062
FAM153A	0.0194996	L6 CT	0.39	0.476497
TLE1	-0.00815025	L6 CT	0.39	0.329788
H2BC5	-0.00434033	L6 CT	0.38	0.104708
RIT2	0.00211214	L6 CT	0.38	0.152392
SPARCL1	0.00814763	L6 CT	0.37	0.185828
KRT17	0.00949832	L6 CT	0.37	0.00305462
CNTNAP1	0.0106634	L6 CT	0.37	0.0761417
TRPM2	3.89078e-05	L6 CT	0.35	0.000360496
KLHL4	0.000584951	L6 CT	0.35	0.011368
IL12RB2	0.000141059	L6 CT	0.34	0.00116797
TM6SF1	0.00259679	L6 CT	0.32	-0.00948265
CORO6	0.00799266	L6 CT	0.32	0.0319626
RAP1GAP	0.00199805	L6 CT	0.31	0.0361674
HNMT	0.00939158	L6 CT	0.31	0.0769041
FBXW7	0.00256336	L6 CT	0.31	0.10752
SLC29A1	0.00334145	L6 CT	0.31	0.0202535
SYTL2	0.0183691	L6 CT	0.31	0.11606
RIPK2	0.0155123	L6 CT	0.3	0.0596934
RASGRP1	0.0153666	L6 CT	0.3	0.215466
OSBPL1A	0.00654712	L6 CT	0.28	0.145562
JAM2	0.00186182	L6 CT	0.28	0.0154457
CRACDL	0.00627164	L6 CT	0.27	0.0207903
NPY1R	0.0106055	L6 CT	0.27	0.389741
TMOD1	0.00992448	L6 CT	0.27	0.242164
DCC	-0.00105788	L6 CT	0.27	0.0599102
EXTL1	0.032386	L6 CT	0.25	0.261795
POLN	0.0101031	L6 CT	0.25	0.0802502
NME5	0.00225266	L6 CT	0.25	0.0171196
PTCHD1	0.00713322	L6 CT	0.25	0.100407
FAM110C	0.0390933	L6 CT	0.24	0.00569606
LBH	-0.0144686	L6 CT	0.24	0.325076
CAV1	0.00135876	L6 CT	0.24	0.00705735
TOP1	-8.46234e-05	L6 CT	0.24	0.000583338
SLC17A9	0.331465	L6 CT	0.24	0.0899182
SERINC2	-0.0120102	L6 CT	0.23	0.157817
ZNF423	-0.0104485	L6 CT	0.23	0.143457
TBC1D26	0.0233767	L6 CT	0.23	0.0440499
NRP2	-0.00558451	L6 CT	0.22	0.245199
CPLX2	0.00602017	L6 CT	0.22	0.16069
TSPAN7	0.00450713	L6 CT	0.22	0.0804609
PARD3B	-0.00349227	L6 CT	0.21	0.163864
SERPINI1	0.0034205	L6 CT	0.21	0.157713
SYNPO2	0.00158126	L6 CT	0.21	0.0251887
UGP2	0.00158582	L6 CT	0.2	0.0330495
RAPGEF5	0.000492299	L6 CT	0.2	0.00242637
FAM13C	-0.00191326	L6 CT	0.2	0.0641474
MACROH2A2	-0.0054153	L6 CT	0.2	0.176844
PURA	0.0138323	L6 CT	0.19	0.256148
EFNB2	-1.48051e-05	L6 CT	0.19	0.00036115
RAPGEFL1	0.0109753	L6 CT	0.19	0.103392
PPM1D	-0.00753676	L6 CT	0.19	0.0886919
PTPN2	0.00308483	L6 CT	0.19	0.111186
PRKCG	0.00565258	L6 CT	0.19	-0.00725806
CDH9	0.00118706	L6 CT	0.18	0.0367644
ZNF536	-0.00712938	L6 CT	0.18	0.207128
KCNJ9	0.00888978	L6 CT	0.17	0.0226512
HRH2	0.000222386	L6 CT	0.17	0.00128646
AQP4	0.00693297	L6 CT	0.17	0.0284105
DSC2	0.0247056	L6 CT	0.17	0.229064
NHLH2	-0.0120069	L6 CT	0.16	0.263675
LHX9	-0.000882316	L6 CT	0.16	0.0135844
PDE8B	0.00162714	L6 CT	0.16	0.0670061
LIN28B	-0.00751682	L6 CT	0.16	0.21184
FGD6	-0.00783541	L6 CT	0.16	0.168224
H2BC21	-0.00938336	L6 CT	0.15	0.0910448
ACSL6	0.00110271	L6 CT	0.15	0.00380531
MRAP2	0.00892729	L6 CT	0.15	0.0235399
SAMD12	0.0012123	L6 CT	0.15	0.037488
MIDN	-0.00195263	L6 CT	0.15	0.0189095
KDM5B	-0.00336441	L6 CT	0.14	0.111725
MAML3	-9.74249e-05	L6 CT	0.14	0.00630358
DNAAF11	0.0172693	L6 CT	0.14	0.356892
ZNF208	0.0339748	L6 CT	0.13	0.309547
PTGS2	5.73889e-05	L6 CT	0.12	1.90909e-05
AQP7B	0.0203031	L6 CT	0.12	0.0502526
UBE2E3	-0.000684068	L6 CT	0.12	0.00703586
HS3ST1	0.0105071	L6 CT	0.12	0.160427
VWA5B2	0.0126278	L6 CT	0.11	0.0313232
LNPEP	0.00821581	L6 CT	0.11	0.0896804
H4C8	-0.00452607	L6 CT	0.11	0.0249038
ITGB8	-0.0014038	L6 CT	0.11	0.0215798
GOLT1B	0.00255315	L6 CT	0.11	0.0351259
MAB21L1	-0.00462644	L6 CT	0.11	0.0377409
SBK1	-0.0114963	L6 CT	0.11	0.272557
LDHD	0.0054203	L6 CT	0.11	0.00227051
SPEF1	0.0327311	L6 CT	0.11	0.0539375
SRSF4	-0.000519638	L6 CT	0.1	0.012157
LEF1	-0.00257355	L6 CT	0.1	0.0275103
SYT7	0.00196661	L6 CT	0.1	0.0226835
FAM118B	-0.00737169	L6 CT	0.1	0.0691151
SUN2	-0.00613941	L6 CT	0.1	0.0918608
CYP27C1	0.0115307	L6 CT	0.09	0.0839604
WWC1	0.000839624	L6 CT	0.09	0.0192713
H2BC6	-0.00242112	L6 CT	0.09	0.0439739
TRPA1	0.00286016	L6 CT	0.09	0.000884193
THY1	0.00451832	L6 CT	0.09	0.156517
KLRC1	0.0752972	L6 CT	0.09	0.0772681
SEMA7A	0.000540972	L6 CT	0.09	0.00506537
GDPD2	0.00101241	L6 CT	0.09	0.00351813
LMO4	0.00035447	L6 CT	0.08	0.00450834
OR2T12	0.610716	L6 CT	0.08	0.284014
HNRNPA3	-0.00012692	L6 CT	0.08	0.00346083
CALCRL	0.00163989	L6 CT	0.08	0.0105333
NKAIN3	-0.00175643	L6 CT	0.08	0.11078
KANK1	-0.00617835	L6 CT	0.08	0.0779666
FREM1	-0.00800002	L6 CT	0.08	0.188602
MPP7	-0.00159419	L6 CT	0.07	0.0365216
APIP	-0.00429411	L6 CT	0.07	0.0520511
TMOD2	0.000905119	L6 CT	0.07	0.0205919
TUBG2	0.00741879	L6 CT	0.07	0.0598048
CSMD1	1.93735e-06	L6 CT	0.06	0.000100575
LCN15	-0.383497	L6 CT	0.06	0.0948273
HSPB2	0.0432993	L6 CT	0.06	0.0158423
CATSPER2	0.0171003	L6 CT	0.06	0.412205
PRPSAP2	-0.00332354	L6 CT	0.06	0.0555092
CDC25B	0.00038265	L6 CT	0.06	0.00388133
DAP	-0.00486569	L6 CT	0.05	0.125092
H2BC11	-0.0301584	L6 CT	0.05	0.167479
CCR6	0.0476885	L6 CT	0.05	0.0328349
ZNF618	-0.00149827	L6 CT	0.05	0.033749
SNX6	-0.00612467	L6 CT	0.05	0.206894
CDH4	-0.00267385	L6 CT	0.05	0.0746623
DBN1	-0.00392123	L6 CT	0.04	0.0904103
FLOT1	0.00214892	L6 CT	0.04	0.0159469
PRR18	1.0116	L6 CT	0.04	0.170062
ZMIZ1	-0.00533829	L6 CT	0.04	0.186844
NEIL1	0.000707964	L6 CT	0.04	0.0127744
LYRM9	0.00376031	L6 CT	0.04	0.0508065
LIMK2	-5.76668e-05	L6 CT	0.04	0.000993547
PVALB	0.201265	L6 CT	0.04	0.00529075
OLFM3	0.00136953	L6 CT	0.03	0.0378543
LAMC2	-0.0105634	L6 CT	0.03	0.0158896
STEAP1	0.0442282	L6 CT	0.03	0.0192542
KCNE3	-0.0475385	L6 CT	0.03	0.0157914
STRC	0.000668205	L6 CT	0.03	0.000519728
GCOM1	0.0162629	L6 CT	0.03	0.00569558
PRPSAP1	-5.18887e-06	L6 CT	0.03	0.00010377
LIPI	0.00498291	L6 CT	0.03	0.0154654
VANGL2	-0.004798	L6 CT	0.02	0.0924395
ALK	-0.011248	L6 CT	0.02	0.304327
CD200	-0.00543186	L6 CT	0.02	0.0918032
RND3	-0.014145	L6 IT	0.76	0.872082
CAMK2B	0.00185522	L6 IT	0.74	0.069083
ANO3	0.00503163	L6 IT	0.73	0.197714
NT5DC3	0.0130801	L6 IT	0.72	0.35505
NPY1R	0.009581	L6 IT	0.68	0.545342
GDA	0.000103684	L6 IT	0.68	0.0014016
CRACDL	0.0273783	L6 IT	0.62	0.771689
FMN1	0.00472802	L6 IT	0.61	0.166013
LIMS2	0.00576367	L6 IT	0.58	0.127281
GULP1	0.00541303	L6 IT	0.57	0.443026
IGF2BP2	-0.00887839	L6 IT	0.57	0.835956
GABRA4	0.00181469	L6 IT	0.57	0.0280798
ADCY1	0.000417882	L6 IT	0.55	0.00645483
ANKRD18A	0.0106186	L6 IT	0.53	0.266029
GPC2	-0.00960637	L6 IT	0.52	0.306366
PHF24	0.00608762	L6 IT	0.5	0.0733972
STYK1	0.0228687	L6 IT	0.5	0.236832
LGI4	0.00713168	L6 IT	0.5	0.0482738
SYNE2	-0.00206532	L6 IT	0.49	0.0821135
GRIN2A	0.00345602	L6 IT	0.49	0.261605
PIK3R3	-0.00206582	L6 IT	0.48	0.0665713
IGIP	0.0326026	L6 IT	0.48	0.272153
NRGN	0.00518603	L6 IT	0.48	0.262918
FGF5	0.0271986	L6 IT	0.47	0.172395
RASGRF2	0.00679887	L6 IT	0.47	0.540273
AZIN2	0.00486474	L6 IT	0.45	0.107503
LURAP1	0.064356	L6 IT	0.42	1
DNAH7	0.00178648	L6 IT	0.42	0.0414168
BCL11B	-0.00136634	L6 IT	0.42	0.0529585
MACROH2A2	-0.00688895	L6 IT	0.41	0.220646
GREM1	0.0214561	L6 IT	0.41	0.597736
R3HDM1	0.002924	L6 IT	0.4	0.265836
MAML3	-0.00823106	L6 IT	0.4	0.561674
PACSIN1	0.00959159	L6 IT	0.4	0.113378
PHF21B	-0.00414337	L6 IT	0.4	0.0638117
FBXW7	0.00293709	L6 IT	0.39	0.139059
HPCA	0.00677814	L6 IT	0.38	0.607768
NR1D2	0.0205951	L6 IT	0.38	0.362337
IGF2BP1	-0.00349042	L6 IT	0.38	0.0363567
ABCA5	0.00242213	L6 IT	0.38	0.0617194
CYP27C1	0.00654281	L6 IT	0.37	0.113658
CPNE6	0.0102719	L6 IT	0.37	0.137186
ABI3BP	0.00685982	L6 IT	0.35	0.445692
ZNF423	-0.00673968	L6 IT	0.32	0.224228
IDS	0.00380868	L6 IT	0.31	0.13322
PPP2R2C	0.000519958	L6 IT	0.3	0.0251101
SYCE1	0.00220668	L6 IT	0.3	0.00563243
IGFBPL1	-0.00400059	L6 IT	0.29	0.0585629
COL6A2	0.0136787	L6 IT	0.28	0.0475611
KCTD16	0.0036243	L6 IT	0.27	0.196151
RASGRP2	3.84222e-05	L6 IT	0.27	0.000385084
ABCA9	0.0295282	L6 IT	0.27	0.231444
ST18	-0.00613993	L6 IT	0.26	0.346557
TMOD1	0.00419729	L6 IT	0.25	0.119269
FRZB	0.00445153	L6 IT	0.24	0.0583398
PDZRN3	0.0012621	L6 IT	0.24	0.0915767
DNAAF11	0.0106784	L6 IT	0.24	0.28638
PRB2	0.0173443	L6 IT	0.24	0.223517
SSTR1	0.0145785	L6 IT	0.24	0.376823
SHFL	0.00500164	L6 IT	0.24	0.0354787
PTPRN	0.000527231	L6 IT	0.23	0.00960253
ELAVL2	-0.00640757	L6 IT	0.23	0.327441
VIM	-0.000718049	L6 IT	0.23	0.0394641
MSRB3	0.0187117	L6 IT	0.23	0.24544
TM6SF1	0.0150669	L6 IT	0.23	0.328728
SPEF1	0.0475777	L6 IT	0.23	0.366929
NINL	-0.00685473	L6 IT	0.23	0.201452
HPRT1	0.00270772	L6 IT	0.23	0.0530252
TESK2	0.00139606	L6 IT	0.22	0.0247607
RBPJ	-0.00335855	L6 IT	0.22	0.143357
VCAN	-0.00265755	L6 IT	0.22	0.135317
ICA1	0.00195808	L6 IT	0.22	0.0668105
STX1A	0.00464343	L6 IT	0.22	0.158306
TMEM54	0.00746602	L6 IT	0.21	0.0233127
SLC15A2	0.040911	L6 IT	0.21	0.328403
PRPS2	0.00525719	L6 IT	0.21	0.0634174
NRP2	-0.0090062	L6 IT	0.2	0.382156
ZIC1	-0.000571055	L6 IT	0.2	0.0108595
POSTN	0.0094347	L6 IT	0.2	0.199353
PCLAF	-0.00237615	L6 IT	0.2	0.0176794
PURA	0.0038977	L6 IT	0.19	0.0667531
KLHL4	0.00131024	L6 IT	0.19	0.0403676
GRB14	0.00106032	L6 IT	0.18	0.00440564
MEF2C	0.00108461	L6 IT	0.18	0.130665
SORCS1	-0.00474163	L6 IT	0.18	0.166292
DPF3	-0.0024122	L6 IT	0.18	0.0311831
EPHA4	0.00362585	L6 IT	0.17	0.135332
ZFYVE28	0.000941498	L6 IT	0.17	0.0108753
CRHR1	0.00795242	L6 IT	0.17	0.0572345
CTSA	0.00721344	L6 IT	0.17	0.0232564
CECR2	-0.000112131	L6 IT	0.17	0.00136261
LBH	-0.0198259	L6 IT	0.16	0.542678
UGP2	0.0100449	L6 IT	0.16	0.0805733
NCEH1	0.000303904	L6 IT	0.16	0.00554018
HNRNPD	-0.00170778	L6 IT	0.16	0.0336772
TRPM2	0.00241806	L6 IT	0.16	0.0250177
MID1	-0.00111158	L6 IT	0.16	0.036251
KLHL5	-7.00732e-06	L6 IT	0.15	0.000146597
CDKL2	0.00344395	L6 IT	0.15	0.0710644
NDST4	-0.00443172	L6 IT	0.15	0.215782
CTSB	0.00233453	L6 IT	0.15	0.0155664
CLXN	0.00203265	L6 IT	0.15	0.00919423
RAB17	0.31482	L6 IT	0.14	0.17607
LRRC2	0.00433093	L6 IT	0.14	0.0562598
CD47	0.000231273	L6 IT	0.14	0.00717065
SMIM29	0.00509895	L6 IT	0.14	0.15777
AKAP12	-0.00116775	L6 IT	0.14	0.0112063
HR	0.0194264	L6 IT	0.14	0.121446
ITPR2	0.0145426	L6 IT	0.14	0.594704
SLITRK6	-0.0306914	L6 IT	0.14	0.225681
SYT4	0.00245412	L6 IT	0.14	0.160825
TSHZ2	-0.00633048	L6 IT	0.14	0.473838
NPPA	0.0205866	L6 IT	0.13	0.0798963
TNFSF4	0.148362	L6 IT	0.13	0.152943
PRSS12	0.00919609	L6 IT	0.13	0.209177
DMTN	0.000197689	L6 IT	0.13	0.0036485
OSTF1	2.44606e-06	L6 IT	0.13	9.01357e-06
PCDH20	0.00138707	L6 IT	0.12	0.00580385
SEC14L5	0.00574628	L6 IT	0.12	0.0301604
ZIC4	-0.00554048	L6 IT	0.11	0.100956
RASGRP1	0.00488371	L6 IT	0.11	0.0551164
SLITRK2	0.00207786	L6 IT	0.11	0.0268883
SST	0.00243145	L6 IT	0.1	0.0364448
POLN	0.00319259	L6 IT	0.1	0.029803
AMOTL1	-4.87581e-05	L6 IT	0.1	0.000554758
GOLGA6L4	0.00988697	L6 IT	0.1	0.0601821
SHISA9	0.000379273	L6 IT	0.1	0.0100592
KDM5B	-0.00146769	L6 IT	0.09	0.0331149
FBLN7	0.00258328	L6 IT	0.09	0.00209228
SHISA6	-0.000449998	L6 IT	0.09	0.0171822
LYRM9	0.0178458	L6 IT	0.09	0.273848
ZNF536	-0.000442531	L6 IT	0.09	0.0114417
DCLK3	0.00354544	L6 IT	0.08	0.0258295
ANXA6	0.00508942	L6 IT	0.08	0.0602286
FGFR1	-0.000966297	L6 IT	0.08	0.00868779
PPM1D	-0.0059307	L6 IT	0.08	0.0767956
MORC2	-0.00206928	L6 IT	0.08	0.0373548
TFAP2E	0.0198135	L6 IT	0.07	0.175455
HSD17B11	0.000748733	L6 IT	0.07	0.0108594
CDH18	-0.000380317	L6 IT	0.07	0.0123194
H2BC5	-0.00157976	L6 IT	0.07	0.021447
RRAGD	0.0115953	L6 IT	0.07	0.0972822
CCDC146	0.000118434	L6 IT	0.07	0.000982014
THY1	0.00228231	L6 IT	0.07	0.0528273
SNX6	-0.0105024	L6 IT	0.07	0.285361
DDX52	-0.00409475	L6 IT	0.07	0.044839
ZNF844	-0.0115609	L6 IT	0.07	0.139956
NDRG3	0.00297291	L6 IT	0.07	0.0494624
EGR4	0.197697	L6 IT	0.06	0.316987
FBXW12	0.0189931	L6 IT	0.06	0.0909939
FGFRL1	0.00292627	L6 IT	0.06	0.0069531
ULBP1	0.00127217	L6 IT	0.06	0.00210395
ZNF618	-0.00387949	L6 IT	0.06	0.0174702
TUNAR	0.00805494	L6 IT	0.06	0.0925362
AFMID	0.00179638	L6 IT	0.06	0.0101417
LHCGR	0.0237476	L6 IT	0.05	0.0630929
PJVK	-0.0082686	L6 IT	0.05	0.0719684
SNED1	0.00425847	L6 IT	0.05	0.0315631
CLDN16	0.00378782	L6 IT	0.05	0.0162039
GMNN	-0.00421492	L6 IT	0.05	0.0102941
CAV1	0.00169358	L6 IT	0.05	0.0123151
UNC13B	-0.00381093	L6 IT	0.05	0.0436551
CATSPERZ	0.00789802	L6 IT	0.05	0.0439854
CNOT2	-0.00386299	L6 IT	0.05	0.0966335
MT3	0.0057312	L6 IT	0.05	0.146379
TNFSF12	0.0102384	L6 IT	0.05	0.0552943
EMC1	-0.0131988	L6 IT	0.04	0.133605
BEST4	0.00510855	L6 IT	0.04	0.0162363
SH3BP4	-0.000179005	L6 IT	0.04	0.00111738
RIOK2	-1.20767e-05	L6 IT	0.04	7.04771e-05
SGCZ	0.0006004	L6 IT	0.04	0.0174509
CNTRL	-9.24613e-06	L6 IT	0.04	0.000145249
IFT81	-0.00169524	L6 IT	0.04	0.0149708
RHBDL3	-0.00370835	L6 IT	0.04	0.0306239
SYT6	-0.00352057	L6 IT	0.03	0.0227324
TAF1A	-0.00355155	L6 IT	0.03	0.0211059
SERTAD2	0.00128111	L6 IT	0.03	0.0260631
CAMK1	0.000122124	L6 IT	0.03	-0.000481066
ZMIZ1	-0.00429541	L6 IT	0.03	0.0856955
SMIM38	0.0548875	L6 IT	0.03	0.0786303
PPME1	-0.00487385	L6 IT	0.03	0.0525447
GPR83	0.0157942	L6 IT	0.03	0.018621
CRY1	-0.000197491	L6 IT	0.03	0.00247524
TPPP3	0.00670836	L6 IT	0.03	-0.00146526
NCOA5	-0.00102803	L6 IT	0.03	0.0203834
VANGL2	-0.000751498	L6 IT	0.02	0.00534158
TNFSF18	0.0338389	L6 IT	0.02	0.00638347
ASAP2	-2.87433e-07	L6 IT	0.02	2.28177e-06
HHATL	0.0805036	L6 IT	0.02	0.00615645
ADCY1	0.00525494	L6 IT Car3	0.99	0.429364
CX3CL1	0.0665279	L6 IT Car3	0.98	0.618728
IGF2BP2	-0.00960241	L6 IT Car3	0.96	1
FGF12	0.00506827	L6 IT Car3	0.96	0.611549
MEF2C	0.0024112	L6 IT Car3	0.94	0.512846
GUCY1A2	0.0082444	L6 IT Car3	0.93	0.457323
NPY1R	0.00684279	L6 IT Car3	0.92	0.426711
SHISA9	0.00606033	L6 IT Car3	0.91	0.445913
IGF2BP1	-0.0124909	L6 IT Car3	0.86	0.278303
VSNL1	0.00857931	L6 IT Car3	0.85	0.377493
TAFA1	0.0018843	L6 IT Car3	0.85	0.231667
C2orf72	0.0163237	L6 IT Car3	0.84	0.441789
PNMA3	0.0234997	L6 IT Car3	0.82	0.454065
NRGN	0.00546729	L6 IT Car3	0.8	0.182075
UNC5D	0.0047024	L6 IT Car3	0.79	0.447004
CSMD2	0.00364841	L6 IT Car3	0.78	0.291381
FBXW7	0.00407834	L6 IT Car3	0.76	0.206451
CORO6	0.0651368	L6 IT Car3	0.76	0.194237
FRMPD4	0.00235336	L6 IT Car3	0.76	0.132416
ACVR1C	0.0188445	L6 IT Car3	0.75	0.407149
BHLHE40	0.0850619	L6 IT Car3	0.74	0.293145
VIM	-0.00275336	L6 IT Car3	0.7	0.204751
DDN	0.0269245	L6 IT Car3	0.7	0.202073
GDA	0.00426387	L6 IT Car3	0.69	0.130049
ZNF365	0.0162567	L6 IT Car3	0.69	0.254977
KCTD16	0.00281827	L6 IT Car3	0.68	0.185068
CAMK2B	0.00322353	L6 IT Car3	0.68	0.137625
MSRA	0.00258744	L6 IT Car3	0.68	0.201078
KLHL4	0.00515793	L6 IT Car3	0.68	0.291322
RASGRF2	0.00355609	L6 IT Car3	0.66	0.107156
TMOD1	0.00930912	L6 IT Car3	0.66	0.29217
DLG2	0.000950017	L6 IT Car3	0.65	0.00922377
R3HDM1	0.00195722	L6 IT Car3	0.64	0.157674
SH3RF1	-0.0112258	L6 IT Car3	0.63	0.495661
LIN28B	-0.0084589	L6 IT Car3	0.63	0.147989
PRTG	-0.00966437	L6 IT Car3	0.63	0.174935
BBLN	0.00334851	L6 IT Car3	0.62	0.224905
KCNJ9	0.0273303	L6 IT Car3	0.6	0.371426
ABI3BP	0.00339884	L6 IT Car3	0.6	0.141032
SLC16A7	0.00483531	L6 IT Car3	0.6	0.136928
FXYD1	0.00346872	L6 IT Car3	0.6	0.15532
PLPPR4	0.00127365	L6 IT Car3	0.59	0.0353989
FBXO32	0.0108034	L6 IT Car3	0.59	0.217555
TMEM117	0.00547075	L6 IT Car3	0.59	0.333168
TSPAN7	0.00252066	L6 IT Car3	0.59	0.0489242
NCOA7	0.00948434	L6 IT Car3	0.58	0.371392
DACH1	-0.0014506	L6 IT Car3	0.58	0.115019
MYO1B	-0.00423856	L6 IT Car3	0.57	0.0936346
SMARCD3	0.00571651	L6 IT Car3	0.57	0.1914
CCND1	-0.00599169	L6 IT Car3	0.57	0.0941606
PYDC1	0.0170608	L6 IT Car3	0.57	0.0501029
MT3	0.00625897	L6 IT Car3	0.57	0.152509
RAB13	-0.00400258	L6 IT Car3	0.56	0.051258
HLA-A	0.00970305	L6 IT Car3	0.56	0.256516
MAP3K5	0.00291149	L6 IT Car3	0.56	0.0749802
LDLRAD4	0.002711	L6 IT Car3	0.56	0.269804
ATP1B1	0.00134502	L6 IT Car3	0.55	0.0628668
H2AZ2	-0.00573799	L6 IT Car3	0.55	0.155498
PDE4A	0.00919034	L6 IT Car3	0.53	0.23992
SERINC5	0.000565555	L6 IT Car3	0.51	0.0117936
ZFYVE28	1.44491e-05	L6 IT Car3	0.5	0.000139327
AXL	-0.0214597	L6 IT Car3	0.5	0.213421
KCNJ4	0.031279	L6 IT Car3	0.5	0.238655
H2BC5	-0.00975237	L6 IT Car3	0.49	0.188288
HLF	0.00645814	L6 IT Car3	0.49	0.133953
H2AC16	-0.0133336	L6 IT Car3	0.48	0.0366597
MACROH2A2	-0.0016523	L6 IT Car3	0.48	0.0175684
EPHB6	0.00486091	L6 IT Car3	0.47	0.105165
UBE2Q1	-0.0113272	L6 IT Car3	0.46	0.154808
GCNT4	0.0190267	L6 IT Car3	0.46	0.1945
MRC1	-0.0907211	L6 IT Car3	0.46	0.171452
HBG1	-0.00161484	L6 IT Car3	0.46	0.149256
ZNF90	-0.00650443	L6 IT Car3	0.46	0.213934
NASP	-0.00196962	L6 IT Car3	0.45	0.0775207
NWD2	0.00108242	L6 IT Car3	0.45	0.0375425
TMOD2	0.0036045	L6 IT Car3	0.45	0.11461
LGI4	0.00344627	L6 IT Car3	0.45	0.0716364
PPEF1	0.0110524	L6 IT Car3	0.45	0.140103
TIMP1	-0.00799492	L6 IT Car3	0.45	0.0891325
ISG15	0.00985585	L6 IT Car3	0.44	0.172476
ARPP21	0.000183678	L6 IT Car3	0.44	0.011461
SOX2	-0.00351796	L6 IT Car3	0.44	0.151242
DNAH7	0.00513691	L6 IT Car3	0.43	0.0944304
SLC7A6OS	-0.0159832	L6 IT Car3	0.43	0.419582
GPR61	0.00387119	L6 IT Car3	0.42	0.00212007
KCNMB2	0.00225911	L6 IT Car3	0.42	0.119807
AMBRA1	-0.00381068	L6 IT Car3	0.42	0.161491
APOH	-0.0898029	L6 IT Car3	0.42	0.122764
ATXN1	0.000965863	L6 IT Car3	0.41	0.0470473
AARD	0.0447363	L6 IT Car3	0.41	0.192171
ANP32B	-0.00124535	L6 IT Car3	0.41	0.0467415
TEAD1	-0.00158669	L6 IT Car3	0.41	0.0285495
RTBDN	0.00441065	L6 IT Car3	0.41	0.0576209
MCHR2	0.00148197	L6 IT Car3	0.4	0.0030821
IGF2BP3	-0.00272078	L6 IT Car3	0.4	0.121206
CCDC146	0.000612889	L6 IT Car3	0.4	0.00915136
HUNK	-0.0054302	L6 IT Car3	0.4	0.126041
PGAP1	-0.00387226	L6 IT Car3	0.39	0.159548
H2AC6	-0.00266306	L6 IT Car3	0.39	0.0639322
HLA-B	0.00651256	L6 IT Car3	0.39	0.0704013
HBA2	-0.000750906	L6 IT Car3	0.39	0.0767888
HROB	-0.0467953	L6 IT Car3	0.39	0.0229095
GPR158	0.00134095	L6 IT Car3	0.38	0.0186037
CUX2	0.000766076	L6 IT Car3	0.38	0.0441889
SLC24A3	0.00417488	L6 IT Car3	0.38	0.186018
PRRT1	0.0140101	L6 IT Car3	0.37	0.112685
BID	0.00318189	L6 IT Car3	0.36	0.0835951
PRDX6	-0.00157032	L6 IT Car3	0.35	0.0419864
MEPE	0.00423386	L6 IT Car3	0.34	0.0627585
KCND2	0.000301338	L6 IT Car3	0.34	0.00968002
DLGAP1	0.000270389	L6 IT Car3	0.34	0.0102763
SYDE2	0.0087807	L6 IT Car3	0.33	0.0281289
MCM2	-0.0040233	L6 IT Car3	0.33	0.0327151
H2BC9	-0.0029905	L6 IT Car3	0.33	0.021166
ANKRD18A	0.00576881	L6 IT Car3	0.33	0.0749494
CELF2	0.000487785	L6 IT Car3	0.33	0.0200607
SATB2	0.000211445	L6 IT Car3	0.32	0.0116693
GOLGA8H	0.164881	L6 IT Car3	0.32	0.14877
KCNH4	0.0043181	L6 IT Car3	0.32	0.0552269
CRHR1	0.00544874	L6 IT Car3	0.32	0.0459983
ZIC1	-0.00164984	L6 IT Car3	0.31	0.0398546
CHGB	0.000176699	L6 IT Car3	0.31	0.00178267
ATP2B2	0.00182213	L6 IT Car3	0.3	0.0686795
BAZ1B	-0.00190875	L6 IT Car3	0.3	0.054842
TOX	-0.00229598	L6 IT Car3	0.29	0.124178
NTRK2	5.01672e-06	L6 IT Car3	0.29	0.000154757
CLDN6	-0.0280727	L6 IT Car3	0.29	0.085515
ADAM11	0.0036992	L6 IT Car3	0.29	0.0391862
SLC27A5	0.00678911	L6 IT Car3	0.29	0.162654
FIGN	-0.00143969	L6 IT Car3	0.28	0.0413443
STMN2	0.000505252	L6 IT Car3	0.28	0.0384746
HBA1	-0.000516055	L6 IT Car3	0.28	0.0237612
UHRF1	-0.00180511	L6 IT Car3	0.28	0.0178262
PRKACB	0.0023886	L6 IT Car3	0.27	0.119263
BTBD8	0.000572397	L6 IT Car3	0.27	0.00901127
TNN	0.113227	L6 IT Car3	0.27	0.0475431
HLA-DRB1	0.0100036	L6 IT Car3	0.27	0.0568833
HSPB1	-4.23604e-05	L6 IT Car3	0.27	0.00116202
SVIP	-0.00825774	L6 IT Car3	0.27	0.127626
VAMP2	0.000748279	L6 IT Car3	0.27	0.0299029
SAE1	-0.00316503	L6 IT Car3	0.27	0.0754529
TBX1	-0.00925909	L6 IT Car3	0.27	0.0100848
ROBO2	0.000637283	L6 IT Car3	0.26	0.0198563
SYNPO	0.000482349	L6 IT Car3	0.26	0.00154922
RERGL	0.00101563	L6 IT Car3	0.26	0.00588428
SLC2A13	4.48306e-06	L6 IT Car3	0.25	7.66072e-05
GNB4	0.000373427	L6 IT Car3	0.24	0.0112058
MUC7	-0.0756061	L6 IT Car3	0.24	0.0678435
NBPF10	0.0204246	L6 IT Car3	0.23	0.0241782
SYNE1	0.000885111	L6 IT Car3	0.23	0.0324661
RPA3	-0.000197724	L6 IT Car3	0.23	0.00245788
OSBPL3	0.00220282	L6 IT Car3	0.23	0.0211603
CECR2	-0.000189845	L6 IT Car3	0.23	0.00606899
GNG5	-0.000735076	L6 IT Car3	0.22	0.0204494
HLA-C	0.000591839	L6 IT Car3	0.22	0.000407868
MGAT4C	0.000372501	L6 IT Car3	0.22	0.0187225
TRAF3IP3	0.156339	L6 IT Car3	0.21	0.0441716
PIK3R5	-0.0382176	L6 IT Car3	0.21	0.000929357
ST8SIA3	0.00191318	L6 IT Car3	0.21	0.0160606
NBPF3	0.000680901	L6 IT Car3	0.2	0.00488767
MET	0.00202029	L6 IT Car3	0.2	0.0178354
HBG2	-0.00019188	L6 IT Car3	0.2	0.0169383
SLC4A1	-0.00286487	L6 IT Car3	0.2	0.013577
BIRC5	-4.13632e-06	L6 IT Car3	0.2	1.02892e-05
DCC	-7.95708e-06	L6 IT Car3	0.2	0.000266816
SYN1	0.00104094	L6 IT Car3	0.2	0.0161492
IDS	0.00129082	L6 IT Car3	0.2	0.0679718
S100A4	-0.00820571	L6 IT Car3	0.19	0.00761508
MUCL1	0.13703	L6 IT Car3	0.19	0.0276122
GNA12	-0.00142723	L6 IT Car3	0.18	0.0478734
STK31	0.00085437	L6 IT Car3	0.18	0.0069515
ITPR1	0.00113985	L6 IT Car3	0.16	0.0352679
NEIL3	-0.0202823	L6 IT Car3	0.16	0.0151932
NIM1K	0.00261993	L6 IT Car3	0.16	0.0206304
HBZ	-0.000401911	L6 IT Car3	0.16	0.0105504
SOCS1	0.0677234	L6 IT Car3	0.16	0.0124786
RAB35	0.00255586	L6 IT Car3	0.15	0.010895
TGFBR3L	0.0153226	L6 IT Car3	0.15	0.0308852
CPSF3	-0.00171543	L6 IT Car3	0.14	0.0345004
FAM8A1	0.00057758	L6 IT Car3	0.14	0.00630841
BUD13	-0.00484605	L6 IT Car3	0.14	0.0491117
GYG2	-0.0109732	L6 IT Car3	0.14	0.070963
MTBP	0.00287643	L6 IT Car3	0.13	0.0200683
ERVK3-1	-0.000858319	L6 IT Car3	0.13	0.0067872
BSCL2	0.00152926	L6 IT Car3	0.12	0.0514981
H3-5	-0.00416101	L6 IT Car3	0.12	-7.39243e-17
OPN3	0.00511955	L6 IT Car3	0.1	0.030128
ULK4	0.000907958	L6 IT Car3	0.1	0.0237876
TMEM14A	0.000324216	L6 IT Car3	0.1	0.0103519
NUP42	0.00232055	L6 IT Car3	0.1	0.0514161
SEC11C	0.00247828	L6 IT Car3	0.1	0.119967
TRAM1L1	0.00554667	L6 IT Car3	0.08	0.0545536
ARMC9	-0.000783992	L6 IT Car3	0.07	0.0171621
CENATAC	0.00295999	L6 IT Car3	0.06	0.0333362
ADCY1	0.00912619	L6b	0.94	0.713551
SV2B	0.0121327	L6b	0.89	0.689289
DCC	-0.00683672	L6b	0.85	1
PIK3R3	-0.00863389	L6b	0.73	0.402638
THSD7A	-0.00562071	L6b	0.66	0.651096
SYNE2	-0.00487112	L6b	0.66	0.481036
LIMS2	0.0333311	L6b	0.65	0.638978
GABRB2	0.00365283	L6b	0.64	0.307588
TLE1	-0.00605445	L6b	0.61	0.371843
PROM1	0.00734906	L6b	0.59	0.302344
DGKG	0.00645991	L6b	0.57	0.320094
GABRG1	0.00737179	L6b	0.57	0.185288
IGF2BP1	-0.00827451	L6b	0.57	0.213703
MACROH2A2	-0.00978444	L6b	0.54	0.354982
SERTM1	0.0082229	L6b	0.54	0.129234
[truncated: 2,241 more rows]
