# Supplementary material for: A consensus atlas of human brain development defines cell type-specific maturation trajectories across the lifespan
Source: bioRxiv. 2026 Jul 17:2026.07.16.738788. Preprint. [Version 1] doi: 10.64898/2026.07.16.738788 (PMC13404730; doi:10.64898/2026.07.16.738788)
Supplement: Supplement 2 [file media-2.zip › supptables/Supplementary Table S7.xlsx]

## Sheet: Supplementary Table S7
Cluster	Gene	p_val	avg_log2FC	pct.1	pct.2	p_val_adj
Mic-nascent	RPL39	0	4.97561	0.956	0.169	0
Mic-nascent	RPS13	0	4.45075	0.922	0.14	0
Mic-nascent	RPS4X	0	4.27649	0.948	0.177	0
Mic-nascent	RPS15A	0	4.28603	0.936	0.171	0
Mic-nascent	RPL35A	0	4.20294	0.922	0.158	0
Mic-nascent	RPL18A	0	4.08123	0.944	0.183	0
Mic-nascent	RPS3A	0	4.32479	0.951	0.192	0
Mic-nascent	RPL12	0	4.09531	0.928	0.171	0
Mic-nascent	RPS5	0	4.13195	0.872	0.115	0
Mic-nascent	RPL29	0	4.05186	0.916	0.169	0
Mic-nascent	RPL15	0	4.05603	0.927	0.183	0
Mic-nascent	RPS12	0	4.16745	0.924	0.186	0
Mic-nascent	RPL26	0	4.087	0.956	0.218	0
Mic-nascent	RPL30	0	4.19964	0.914	0.18	0
Mic-nascent	RPS29	0	4.05574	0.917	0.185	0
Mic-nascent	RPL32	0	4.13056	0.967	0.241	0
Mic-nascent	RPL34	0	4.35256	0.961	0.235	0
Mic-nascent	RPL21	0	4.08282	0.944	0.218	0
Mic-nascent	RPL36	0	3.81062	0.918	0.192	0
Mic-nascent	RPS27	0	3.92904	0.967	0.242	0
Mic-nascent	RPL10	0	4.6036	0.971	0.25	0
Mic-nascent	RPL8	0	3.68957	0.898	0.178	0
Mic-nascent	RPL6	0	3.88175	0.921	0.201	0
Mic-nascent	SNHG29	0	4.51546	0.791	0.077	0
Mic-nascent	RPL11	0	3.92552	0.956	0.245	0
Mic-nascent	RPL10A	0	3.79828	0.843	0.133	0
Mic-nascent	RPS18	0	3.84635	0.967	0.258	0
Mic-nascent	RPS21	0	3.95619	0.85	0.142	0
Mic-nascent	RPS8	0	3.77592	0.948	0.241	0
Mic-nascent	RPS23	0	3.89393	0.945	0.238	0
Mic-nascent	RPS14	0	3.73978	0.939	0.233	0
Mic-nascent	RPL36A	0	3.46721	0.898	0.194	0
Mic-nascent	RPS3	0	3.66401	0.905	0.204	0
Mic-nascent	RPL3	0	3.6531	0.91	0.209	0
Mic-nascent	RPL19	0	3.54485	0.937	0.238	0
Mic-nascent	RPS6	0	3.65649	0.894	0.197	0
Mic-nascent	RPS27A	0	3.59367	0.953	0.256	0
Mic-nascent	RPL22	0	3.68281	0.844	0.148	0
Mic-nascent	RPL9	0	3.62286	0.878	0.188	0
Mic-nascent	RPS7	0	3.79276	0.843	0.154	0
Mic-nascent	EEF1G	0	3.82344	0.815	0.127	0
Mic-nascent	RPS15	0	3.41005	0.951	0.263	0
Mic-nascent	RPL24	0	3.36575	0.888	0.202	0
Mic-nascent	RPL7	0	3.88927	0.835	0.149	0
Mic-nascent	TUBA1A	0	3.66506	0.899	0.215	0
Mic-nascent	NACA	0	3.59043	0.858	0.179	0
Mic-nascent	RPL14	0	3.56227	0.849	0.17	0
Mic-nascent	RPL38	0	3.26776	0.873	0.195	0
Mic-nascent	STMN1	0	3.44897	0.864	0.189	0
Mic-nascent	RPL37	0	3.62291	0.908	0.234	0
Mic-nascent	RACK1	0	3.78122	0.804	0.131	0
Mic-nascent	FAU	0	3.21725	0.889	0.216	0
Mic-nascent	H3-3B	0	3.69392	0.842	0.173	0
Mic-nascent	RPS10	0	3.48061	0.853	0.185	0
Mic-nascent	RPS19	0	3.63383	0.965	0.297	0
Mic-nascent	RPL17	0	3.44195	0.873	0.206	0
Mic-nascent	RPL18	0	3.35495	0.892	0.226	0
Mic-nascent	RPL37A	0	3.33806	0.954	0.291	0
Mic-nascent	RPS24	0	3.72536	0.96	0.297	0
Mic-nascent	RPLP1	0	3.63288	0.971	0.311	0
Mic-nascent	RPL5	0	3.52049	0.864	0.206	0
Mic-nascent	RPL7A	0	3.58234	0.845	0.188	0
Mic-nascent	ACTG1	0	3.57456	0.817	0.162	0
Mic-nascent	RPL23A	0	3.07371	0.841	0.187	0
Mic-nascent	RPS9	0	3.35404	0.849	0.195	0
Mic-nascent	TUBB	0	3.68845	0.773	0.125	0
Mic-nascent	UBA52	0	3.26446	0.814	0.167	0
Mic-nascent	RPS28	0	3.34572	0.933	0.293	0
Mic-nascent	RPLP2	0	2.94203	0.92	0.281	0
Mic-nascent	RPL41	0	3.69385	0.966	0.328	0
Mic-nascent	EIF1	0	3.47843	0.817	0.18	0
Mic-nascent	RPS25	0	2.87667	0.874	0.239	0
Mic-nascent	RPL35	0	2.9579	0.846	0.213	0
Mic-nascent	PTMA	0	3.12859	0.926	0.294	0
Mic-nascent	RPS16	0	3.11525	0.831	0.2	0
Mic-nascent	TUBB2B	0	4.32313	0.691	0.062	0
Mic-nascent	RPL28	0	3.00122	0.911	0.282	0
Mic-nascent	ATP5F1E	0	3.16257	0.807	0.184	0
Mic-nascent	RPL27	0	3.30922	0.762	0.143	0
Mic-nascent	TMSB10	0	3.07862	0.953	0.337	0
Mic-nascent	EEF1A1	0	3.75892	0.95	0.347	0
Mic-nascent	PFDN5	0	3.2962	0.734	0.132	0
Mic-nascent	BTF3	0	3.77996	0.679	0.084	0
Mic-nascent	SRP14	0	3.28344	0.709	0.114	0
Mic-nascent	EEF1B2	0	3.61873	0.697	0.103	0
Mic-nascent	RPSA	0	3.32126	0.722	0.134	0
Mic-nascent	YBX1	0	3.71331	0.72	0.133	0
Mic-nascent	RPS11	0	2.35185	0.822	0.242	0
Mic-nascent	RPL4	0	3.33601	0.678	0.11	0
Mic-nascent	GAPDH	0	2.80719	0.826	0.258	0
Mic-nascent	RPL27A	0	3.24138	0.766	0.203	0
Mic-nascent	HNRNPA1	0	3.29156	0.689	0.128	0
Mic-nascent	TPT1	0	3.22642	0.849	0.289	0
Mic-nascent	COX7C	0	2.79637	0.705	0.149	0
Mic-nascent	RPLP0	0	3.17472	0.682	0.127	0
Mic-nascent	RPL31	0	2.82408	0.771	0.217	0
Mic-nascent	RPS2	0	3.58929	0.787	0.233	0
Mic-nascent	MT-ND4L	0	3.94707	0.631	0.078	0
Mic-nascent	CCL3	0	7.43224	0.576	0.024	0
Mic-nascent	H3-3A	0	3.11451	0.694	0.144	0
Mic-nascent	MYL6	0	3.12494	0.687	0.138	0
Mic-nascent	RPL23	0	2.46423	0.757	0.209	0
Mic-nascent	COMMD6	0	3.81204	0.609	0.064	0
Mic-nascent	RPS26	0	3.07069	0.681	0.142	0
Mic-nascent	ACTB	0	3.31089	0.948	0.413	0
Mic-nascent	UBB	0	2.81106	0.675	0.141	0
Mic-nascent	RPS17	0	3.20181	0.698	0.164	0
Mic-nascent	SERF2	0	2.80397	0.716	0.184	0
Mic-nascent	MT-ND3	0	3.64293	0.839	0.309	0
Mic-nascent	ATP5MG	0	3.11823	0.635	0.107	0
Mic-nascent	CFL1	0	2.79546	0.679	0.152	0
Mic-nascent	MT-ND4	0	3.07513	0.884	0.357	0
Mic-nascent	RPL13A	0	3.05581	0.836	0.315	0
Mic-nascent	SUMO2	0	3.21699	0.618	0.101	0
Mic-nascent	RPL13	0	3.27989	0.865	0.353	0
Mic-nascent	GABARAP	0	2.97618	0.641	0.129	0
Mic-nascent	GPX1	0	3.01196	0.721	0.217	0
Mic-nascent	TMA7	0	2.83902	0.618	0.116	0
Mic-nascent	SOX4	0	4.6345	0.545	0.046	0
Mic-nascent	CCL3L1	0	7.98209	0.513	0.014	0
Mic-nascent	FTL	0	3.90167	0.979	0.482	0
Mic-nascent	SLC25A6	0	3.38556	0.57	0.08	0
Mic-nascent	AIF1	0	3.31089	0.636	0.147	0
Mic-nascent	MT-ND1	0	2.58793	0.753	0.264	0
Mic-nascent	MT-ND5	0	2.6513	0.649	0.16	0
Mic-nascent	JPT1	0	3.70429	0.546	0.063	0
Mic-nascent	MT-ND2	0	2.44054	0.74	0.264	0
Mic-nascent	MT-CYB	0	3.05695	0.814	0.339	0
Mic-nascent	COX7A2	0	2.8011	0.578	0.104	0
Mic-nascent	STMN2	0	2.69028	0.632	0.16	0
Mic-nascent	PRDX1	0	3.37916	0.55	0.081	0
Mic-nascent	GPX4	0	2.78149	0.59	0.121	0
Mic-nascent	TUBB3	0	3.6011	0.548	0.081	0
Mic-nascent	FABP7	0	4.61875	0.496	0.031	0
Mic-nascent	FTH1	0	3.23021	0.873	0.409	0
Mic-nascent	DYNLL1	0	2.23777	0.618	0.159	0
Mic-nascent	CHCHD2	0	2.7702	0.559	0.101	0
Mic-nascent	MT-CO2	0	2.95191	0.907	0.449	0
Mic-nascent	TOMM7	0	2.62595	0.563	0.106	0
Mic-nascent	MT-ATP6	0	3.04383	0.856	0.399	0
Mic-nascent	MARCKSL1	0	4.08892	0.511	0.056	0
Mic-nascent	COX6B1	0	2.76473	0.551	0.101	0
Mic-nascent	HMGN2	0	3.43999	0.526	0.076	0
Mic-nascent	COX4I1	0	2.29777	0.6	0.152	0
Mic-nascent	ATP6V1F	0	3.57656	0.5	0.054	0
Mic-nascent	NPM1	0	3.07326	0.539	0.095	0
Mic-nascent	RPL36AL	0	2.95875	0.529	0.086	0
Mic-nascent	MT-CO1	0	3.10547	0.925	0.482	0
Mic-nascent	S100A11	0	3.80374	0.517	0.074	0
Mic-nascent	EEF2	0	2.85981	0.541	0.1	0
Mic-nascent	ATP5MC2	0	2.73344	0.551	0.111	0
Mic-nascent	NME2	0	2.74568	0.538	0.1	0
Mic-nascent	OAZ1	0	2.44446	0.622	0.185	0
Mic-nascent	PPIA	0	2.10262	0.618	0.182	0
Mic-nascent	MT-CO3	0	3.05383	0.924	0.489	0
Mic-nascent	RPS20	0	2.21683	0.643	0.211	0
Mic-nascent	NNAT	0	4.11244	0.473	0.041	0
Mic-nascent	HINT1	0	2.31633	0.564	0.132	0
Mic-nascent	FOS	0	3.6135	0.537	0.11	0
Mic-nascent	NDUFA4	0	2.0054	0.587	0.164	0
Mic-nascent	SKP1	0	2.49052	0.545	0.123	0
Mic-nascent	SOX11	0	5.56643	0.438	0.018	0
Mic-nascent	SPP1	0	2.83696	0.737	0.318	0
Mic-nascent	TUBA1B	0	2.09794	0.66	0.243	0
Mic-nascent	APOC1	0	4.18418	0.505	0.088	0
Mic-nascent	FABP5	0	4.35568	0.445	0.028	0
Mic-nascent	UQCR10	0	2.78067	0.499	0.083	0
Mic-nascent	EIF4A1	0	2.33318	0.585	0.17	0
Mic-nascent	ELOB	0	2.54	0.513	0.099	0
Mic-nascent	UQCR11	0	2.57648	0.513	0.099	0
Mic-nascent	OST4	0	3.23532	0.467	0.059	0
Mic-nascent	UQCRB	0	2.31441	0.537	0.13	0
Mic-nascent	EEF1D	0	2.71132	0.513	0.107	0
Mic-nascent	RPS4Y1	0	4.16681	0.435	0.031	0
Mic-nascent	GSTP1	0	3.31924	0.46	0.057	0
Mic-nascent	MIF	0	2.06624	0.565	0.162	0
Mic-nascent	ATP5MJ	0	2.56471	0.491	0.09	0
Mic-nascent	UBL5	0	2.52546	0.49	0.089	0
Mic-nascent	UQCRH	0	2.42543	0.506	0.106	0
Mic-nascent	COX6C	0	2.1513	0.538	0.138	0
Mic-nascent	ZFAS1	0	2.79899	0.485	0.089	0
Mic-nascent	TMSB4X	0	3.82229	0.983	0.588	0
Mic-nascent	ATP5MF	0	2.79939	0.468	0.075	0
Mic-nascent	ATP5MK	0	2.52601	0.489	0.098	0
Mic-nascent	COX6A1	0	2.24815	0.506	0.117	0
Mic-nascent	HMGB1	0	1.80838	0.681	0.293	0
Mic-nascent	ATP5ME	0	2.293	0.504	0.117	0
Mic-nascent	H2AZ1	0	3.34985	0.443	0.057	0
Mic-nascent	UBC	0	1.77836	0.646	0.261	0
Mic-nascent	CCL4L2	0	7.40487	0.395	0.01	0
Mic-nascent	CCL4	0	6.93694	0.395	0.013	0
Mic-nascent	EDF1	0	2.43259	0.473	0.094	0
Mic-nascent	APOO	0	3.72636	0.423	0.045	0
Mic-nascent	GAS5	0	3.09892	0.449	0.072	0
Mic-nascent	ATP5PO	0	2.97182	0.441	0.065	0
Mic-nascent	HSP90AB1	0	1.51095	0.649	0.276	0
Mic-nascent	POMP	0	2.61037	0.468	0.097	0
Mic-nascent	PRDX2	0	2.85568	0.44	0.07	0
Mic-nascent	NOP10	0	3.74297	0.404	0.037	0
Mic-nascent	RNASEK	0	2.04291	0.512	0.145	0
Mic-nascent	CCNI	0	2.22892	0.544	0.178	0
Mic-nascent	DDAH2	0	3.6472	0.406	0.043	0
Mic-nascent	NDUFB11	0	2.78878	0.428	0.066	0
Mic-nascent	ATP5PF	0	2.49773	0.449	0.089	0
Mic-nascent	B2M	0	1.80296	0.703	0.344	0
Mic-nascent	C12orf57	0	3.32264	0.406	0.049	0
Mic-nascent	PPDPF	0	3.42667	0.398	0.042	0
Mic-nascent	SH3BGRL3	0	3.02318	0.412	0.058	0
Mic-nascent	PFN1	0	2.76236	0.458	0.105	0
Mic-nascent	BRK1	0	2.66362	0.431	0.078	0
Mic-nascent	SNHG6	0	2.49257	0.45	0.097	0
Mic-nascent	NDUFB2	0	2.40971	0.444	0.095	0
Mic-nascent	NDUFS5	0	2.04111	0.459	0.111	0
Mic-nascent	CD63	0	2.28112	0.487	0.139	0
Mic-nascent	MLLT11	0	3.35586	0.394	0.047	0
Mic-nascent	SUB1	0	2.0811	0.473	0.126	0
Mic-nascent	UQCRQ	0	2.54512	0.42	0.073	0
Mic-nascent	NDUFA13	0	1.88861	0.478	0.131	0
Mic-nascent	HSPA8	0	1.95825	0.489	0.143	0
Mic-nascent	LDHB	0	2.55615	0.43	0.084	0
Mic-nascent	TMEM258	0	3.45038	0.384	0.039	0
Mic-nascent	TYROBP	0	2.13264	0.571	0.226	0
Mic-nascent	CD68	0	3.16186	0.403	0.061	0
Mic-nascent	PARK7	0	2.40344	0.429	0.087	0
Mic-nascent	MAP1B	0	1.86741	0.546	0.205	0
Mic-nascent	DBI	0	3.46467	0.385	0.044	0
Mic-nascent	ATP6V1G1	0	2.84797	0.402	0.062	0
Mic-nascent	CALM2	0	1.46004	0.731	0.392	0
Mic-nascent	DHFR	0	2.35972	0.469	0.13	0
Mic-nascent	ARPC3	0	2.04224	0.549	0.211	0
Mic-nascent	SEC61G	0	3.23682	0.385	0.047	0
Mic-nascent	SELENOH	0	2.36323	0.436	0.098	0
Mic-nascent	PANTR1	0	4.23859	0.366	0.03	0
Mic-nascent	CIRBP	0	1.74918	0.532	0.197	0
Mic-nascent	COX8A	0	2.52749	0.402	0.068	0
Mic-nascent	TPI1	0	2.26534	0.431	0.1	0
Mic-nascent	YWHAE	0	1.625	0.561	0.231	0
Mic-nascent	TREM2	0	2.76537	0.421	0.092	0
Mic-nascent	SEC61B	0	2.64362	0.395	0.067	0
Mic-nascent	IER2	0	3.67168	0.383	0.058	0
Mic-nascent	EIF3K	0	2.41571	0.411	0.088	0
Mic-nascent	CSTB	0	3.09251	0.376	0.055	0
Mic-nascent	MYL12B	0	2.42288	0.402	0.083	0
Mic-nascent	SNRPD2	0	2.66837	0.38	0.061	0
Mic-nascent	JUN	0	3.13582	0.408	0.09	0
Mic-nascent	PEBP1	0	1.68896	0.466	0.15	0
Mic-nascent	COX5B	0	1.89912	0.425	0.109	0
Mic-nascent	ERH	0	3.10819	0.365	0.049	0
Mic-nascent	HSBP1	0	2.54894	0.395	0.079	0
Mic-nascent	RAN	0	2.96316	0.368	0.053	0
Mic-nascent	NEDD8	0	2.34074	0.396	0.083	0
Mic-nascent	NDUFA1	0	2.49562	0.381	0.068	0
Mic-nascent	SNHG31	0	4.78093	0.338	0.026	0
Mic-nascent	PAFAH1B3	0	4.13215	0.337	0.025	0
Mic-nascent	ENSG00000289901	0	2.5015	0.405	0.095	0
Mic-nascent	PSMA7	0	2.20858	0.4	0.093	0
Mic-nascent	COX7B	0	2.35146	0.382	0.076	0
Mic-nascent	PTMS	0	2.47194	0.385	0.08	0
Mic-nascent	GNG5	0	2.94759	0.358	0.055	0
Mic-nascent	ATP5MC3	0	2.44216	0.368	0.067	0
Mic-nascent	SET	0	2.48633	0.385	0.087	0
Mic-nascent	SLC25A5	0	3.41641	0.332	0.035	0
Mic-nascent	NPC2	0	2.80095	0.366	0.069	0
Mic-nascent	C1QC	0	1.78171	0.523	0.227	0
Mic-nascent	FOLR2	0	2.61864	0.381	0.085	0
Mic-nascent	NDUFA11	0	2.23742	0.369	0.073	0
Mic-nascent	HMGN1	0	2.13149	0.429	0.133	0
Mic-nascent	CKB	0	1.80778	0.455	0.16	0
Mic-nascent	ATOX1	0	2.72089	0.351	0.056	0
Mic-nascent	FCER1G	0	2.46285	0.381	0.087	0
Mic-nascent	DUSP1	0	2.92834	0.37	0.077	0
Mic-nascent	MORF4L1	0	1.60698	0.494	0.201	0
Mic-nascent	TXNRD1	0	2.45821	0.381	0.089	0
Mic-nascent	BASP1	0	1.72909	0.513	0.222	0
Mic-nascent	HNRNPK	0	1.75361	0.446	0.155	0
Mic-nascent	SAP18	0	2.72993	0.341	0.051	0
Mic-nascent	GABARAPL2	0	2.34347	0.363	0.073	0
Mic-nascent	NDUFB1	0	2.27489	0.365	0.077	0
Mic-nascent	COPS9	0	2.53927	0.341	0.055	0
Mic-nascent	PRDX5	0	2.1673	0.355	0.071	0
Mic-nascent	TUBB2A	0	1.92104	0.399	0.116	0
Mic-nascent	LSM7	0	2.58948	0.346	0.065	0
Mic-nascent	HSPE1	0	1.8135	0.388	0.108	0
Mic-nascent	SRSF3	0	2.10455	0.381	0.101	0
Mic-nascent	RBX1	0	2.09583	0.375	0.095	0
Mic-nascent	SMDT1	0	3.17928	0.316	0.036	0
Mic-nascent	EIF3E	0	1.84453	0.42	0.14	0
Mic-nascent	ANAPC11	0	2.76913	0.325	0.046	0
Mic-nascent	EIF1B	0	2.87894	0.327	0.05	0
Mic-nascent	VDAC1	0	1.82002	0.417	0.142	0
Mic-nascent	TRIR	0	2.57299	0.336	0.061	0
Mic-nascent	SRP9	0	2.86911	0.332	0.058	0
Mic-nascent	SLC25A3	0	2.22486	0.362	0.088	0
Mic-nascent	ZNF428	0	2.94598	0.32	0.047	0
Mic-nascent	ARPC5	0	2.0362	0.381	0.109	0
Mic-nascent	AP2S1	0	2.45803	0.329	0.057	0
Mic-nascent	LAMTOR5	0	3.05177	0.307	0.038	0
Mic-nascent	CLIC1	0	3.25892	0.305	0.036	0
Mic-nascent	SSR2	0	2.88548	0.312	0.044	0
Mic-nascent	MGST3	0	1.62532	0.409	0.141	0
Mic-nascent	SUMO1	0	2.42706	0.332	0.066	0
Mic-nascent	ATP6V0B	0	1.53104	0.413	0.148	0
Mic-nascent	SNRPG	0	2.8003	0.312	0.047	0
Mic-nascent	NDUFA3	0	2.23953	0.328	0.065	0
Mic-nascent	C4orf48	0	2.13625	0.347	0.085	0
Mic-nascent	YWHAQ	0	2.08573	0.368	0.107	0
Mic-nascent	PHPT1	0	2.72131	0.306	0.045	0
Mic-nascent	UBXN1	0	2.82443	0.302	0.041	0
Mic-nascent	SDCBP	0	1.76213	0.375	0.115	0
Mic-nascent	VPS28	0	2.54792	0.313	0.053	0
Mic-nascent	MIR9-1HG	0	2.46854	0.334	0.075	0
Mic-nascent	NDUFB4	0	2.51216	0.321	0.062	0
Mic-nascent	TOMM6	0	2.84855	0.298	0.04	0
Mic-nascent	PET100	0	2.49983	0.31	0.052	0
Mic-nascent	EIF3F	0	2.61863	0.314	0.057	0
Mic-nascent	BEX3	0	1.76681	0.366	0.111	0
Mic-nascent	COPE	0	2.15256	0.331	0.077	0
Mic-nascent	SSR4	0	2.20115	0.318	0.064	0
Mic-nascent	WDR83OS	0	2.77808	0.294	0.041	0
Mic-nascent	PFDN2	0	2.23918	0.32	0.069	0
Mic-nascent	NFIB	0	2.72987	0.317	0.067	0
Mic-nascent	SNRPD1	0	2.7991	0.293	0.043	0
Mic-nascent	SNRPE	0	3.16759	0.284	0.034	0
Mic-nascent	RSL24D1	0	2.89214	0.291	0.041	0
Mic-nascent	NDUFC2	0	1.87516	0.337	0.088	0
Mic-nascent	CDC42	0	1.42243	0.438	0.189	0
Mic-nascent	PSMB1	0	2.25263	0.32	0.071	0
Mic-nascent	NCL	0	1.92705	0.346	0.098	0
Mic-nascent	PSMB6	0	2.78982	0.286	0.038	0
Mic-nascent	JUND	0	2.34512	0.347	0.099	0
Mic-nascent	SNHG5	0	2.07426	0.336	0.089	0
Mic-nascent	TXN	0	2.50263	0.304	0.057	0
Mic-nascent	TRMT112	0	2.598	0.291	0.044	0
Mic-nascent	VAMP8	0	2.99211	0.284	0.037	0
Mic-nascent	EGR1	0	3.47657	0.269	0.025	0
Mic-nascent	MZT2B	0	2.23782	0.319	0.075	0
Mic-nascent	LGALS1	0	3.29556	0.282	0.038	0
Mic-nascent	MARCKS	0	1.17834	0.574	0.33	0
Mic-nascent	SF3B6	0	3.01409	0.276	0.034	0
Mic-nascent	CD24	0	3.70658	0.268	0.026	0
Mic-nascent	HNRNPDL	0	1.22614	0.489	0.247	0
Mic-nascent	DRAP1	0	2.32786	0.295	0.053	0
Mic-nascent	CIAO2B	0	2.70155	0.281	0.041	0
Mic-nascent	C18orf32	0	2.48523	0.295	0.055	0
Mic-nascent	SF3B5	0	2.77114	0.275	0.036	0
Mic-nascent	NDUFB8	0	1.62145	0.352	0.113	0
Mic-nascent	C19orf53	0	2.47609	0.284	0.045	0
Mic-nascent	EIF3L	0	2.29554	0.307	0.068	0
Mic-nascent	CUTA	0	2.32347	0.289	0.051	0
Mic-nascent	DNAJA1	0	1.51739	0.373	0.135	0
Mic-nascent	CLTA	0	1.74122	0.364	0.126	0
Mic-nascent	SOD1	0	1.57695	0.337	0.101	0
Mic-nascent	PSMB3	0	2.47296	0.283	0.047	0
Mic-nascent	POLR2L	0	2.57696	0.277	0.042	0
Mic-nascent	PIH1D1	0	2.31843	0.301	0.066	0
Mic-nascent	ATP5IF1	0	1.62183	0.335	0.101	0
Mic-nascent	MRPS21	0	2.05885	0.306	0.072	0
Mic-nascent	ENO1	0	1.7589	0.337	0.104	0
Mic-nascent	ATP5F1B	0	1.85908	0.319	0.086	0
Mic-nascent	MYL12A	0	2.94337	0.27	0.037	0
Mic-nascent	LAMTOR4	0	1.69663	0.328	0.096	0
Mic-nascent	BBLN	0	1.88246	0.306	0.074	0
Mic-nascent	HNRNPA0	0	2.8344	0.271	0.04	0
Mic-nascent	FKBP1A	0	1.90241	0.321	0.09	0
Mic-nascent	ARL6IP1	0	1.68052	0.337	0.107	0
Mic-nascent	C4orf3	0	2.51689	0.277	0.048	0
Mic-nascent	RBM8A	0	2.59789	0.271	0.043	0
Mic-nascent	PSMA4	0	2.49515	0.279	0.051	0
Mic-nascent	SELENOK	0	2.89752	0.266	0.038	0
Mic-nascent	RBM3	0	2.35014	0.285	0.058	0
Mic-nascent	COX7A2L	0	2.29347	0.281	0.055	0
Mic-nascent	ARHGDIB	0	1.6481	0.373	0.147	0
Mic-nascent	CCDC200	0	4.17379	0.324	0.098	0
Mic-nascent	PPIB	0	1.71576	0.326	0.101	0
Mic-nascent	ATP6V0E1	0	1.55807	0.365	0.14	0
Mic-nascent	NDUFB7	0	1.84556	0.291	0.066	0
Mic-nascent	SERBP1	0	1.53953	0.35	0.126	0
Mic-nascent	ANXA5	0	2.07274	0.309	0.085	0
Mic-nascent	PSMA2	0	2.64454	0.266	0.043	0
Mic-nascent	OOEP	0	5.02802	0.232	0.009	0
Mic-nascent	ARPC1B	0	1.55506	0.419	0.196	0
Mic-nascent	VDAC2	0	2.24096	0.285	0.063	0
Mic-nascent	SNU13	0	2.08612	0.285	0.063	0
Mic-nascent	DYNLT1	0	2.70384	0.271	0.05	0
Mic-nascent	APEX1	0	2.68059	0.265	0.044	0
Mic-nascent	ATP5F1A	0	1.85192	0.304	0.083	0
Mic-nascent	TBCA	0	1.24144	0.4	0.18	0
Mic-nascent	ATP5PD	0	2.05769	0.278	0.058	0
Mic-nascent	SNRPF	0	2.85292	0.259	0.039	0
Mic-nascent	DSTN	0	1.83771	0.303	0.083	0
Mic-nascent	PSMB5	0	2.21222	0.274	0.056	0
Mic-nascent	CTSD	0	1.93004	0.314	0.096	0
Mic-nascent	NDUFB10	0	2.18276	0.269	0.052	0
Mic-nascent	HIGD2A	0	2.83215	0.247	0.03	0
Mic-nascent	TEX14	0	4.56521	0.243	0.026	0
Mic-nascent	AP2M1	0	1.78826	0.297	0.08	0
Mic-nascent	ERP29	0	2.05558	0.282	0.065	0
Mic-nascent	BLOC1S1	0	2.25562	0.266	0.05	0
Mic-nascent	TIMM8B	0	2.87192	0.247	0.031	0
Mic-nascent	RTRAF	0	2.62826	0.258	0.044	0
Mic-nascent	SNRPB2	0	2.43627	0.262	0.048	0
Mic-nascent	NDUFA2	0	2.17405	0.264	0.051	0
Mic-nascent	CD83	0	1.52264	0.306	0.093	0
Mic-nascent	TIMM13	0	2.86047	0.242	0.029	0
Mic-nascent	ID2	0	1.69587	0.298	0.085	0
Mic-nascent	DYNLRB1	0	1.77774	0.292	0.079	0
Mic-nascent	CCT8	0	1.97886	0.289	0.076	0
Mic-nascent	FIS1	0	2.15782	0.265	0.053	0
Mic-nascent	VSIG4	0	1.64156	0.358	0.146	0
Mic-nascent	PSMD8	0	2.38447	0.257	0.046	0
Mic-nascent	SNX3	0	1.33873	0.357	0.146	0
Mic-nascent	PYCARD	0	2.79492	0.247	0.036	0
Mic-nascent	UXT	0	2.90453	0.242	0.032	0
Mic-nascent	NDUFC1	0	2.22769	0.263	0.054	0
Mic-nascent	ELOC	0	2.01754	0.275	0.066	0
Mic-nascent	TCEAL4	0	2.08657	0.268	0.059	0
Mic-nascent	UFC1	0	2.74373	0.244	0.035	0
Mic-nascent	MEIS2	0	2.99181	0.253	0.045	0
Mic-nascent	FCGRT	0	1.36578	0.405	0.197	0
Mic-nascent	LDHA	0	2.36076	0.264	0.057	0
Mic-nascent	LAMTOR2	0	2.49911	0.248	0.041	0
Mic-nascent	LSM3	0	2.82334	0.241	0.034	0
Mic-nascent	RAB5C	0	1.72361	0.298	0.091	0
Mic-nascent	SPCS1	0	1.97671	0.267	0.061	0
Mic-nascent	HMGN3	0	1.51084	0.328	0.122	0
Mic-nascent	BEX4	0	2.09043	0.266	0.06	0
Mic-nascent	GYPC	0	1.80255	0.307	0.102	0
Mic-nascent	TBCB	0	2.1384	0.262	0.057	0
Mic-nascent	SMS	0	1.47712	0.329	0.124	0
Mic-nascent	PCBP1	0	1.96578	0.266	0.062	0
Mic-nascent	CAPG	0	3.32796	0.232	0.028	0
Mic-nascent	DCTN3	0	2.95075	0.233	0.029	0
Mic-nascent	LAMTOR1	0	2.30789	0.255	0.051	0
Mic-nascent	JUNB	0	2.44029	0.281	0.077	0
Mic-nascent	EIF4G2	0	1.57423	0.322	0.119	0
Mic-nascent	DCX	0	3.6715	0.226	0.023	0
Mic-nascent	ST13	0	1.44051	0.318	0.116	0
Mic-nascent	EID1	0	1.61642	0.297	0.095	0
Mic-nascent	ATP6V0C	0	0.998175	0.369	0.167	0
Mic-nascent	GUK1	0	1.47298	0.291	0.091	0
Mic-nascent	BANF1	0	2.40654	0.242	0.042	0
Mic-nascent	KLF6	0	2.06965	0.316	0.117	0
Mic-nascent	SAT2	0	1.81625	0.271	0.072	0
Mic-nascent	ILF2	0	3.00802	0.228	0.03	0
Mic-nascent	H1-10	0	2.60739	0.254	0.056	0
Mic-nascent	EIF3G	0	2.69945	0.23	0.033	0
Mic-nascent	RABAC1	0	1.85213	0.261	0.064	0
Mic-nascent	BTG1	0	1.79354	0.294	0.098	0
Mic-nascent	ATP5F1D	0	1.39809	0.292	0.097	0
Mic-nascent	AKR1A1	0	1.47377	0.307	0.113	0
Mic-nascent	CSNK2B	0	2.65019	0.228	0.034	0
Mic-nascent	COX5A	0	1.73241	0.268	0.074	0
Mic-nascent	RANBP1	0	2.83168	0.226	0.032	0
Mic-nascent	ENSG00000289474	0	2.13518	0.348	0.154	0
Mic-nascent	CYCS	0	1.8564	0.252	0.059	0
Mic-nascent	MDH2	0	2.4384	0.234	0.041	0
Mic-nascent	SPCS2	0	1.48717	0.297	0.104	0
Mic-nascent	RHOA	0	1.23177	0.363	0.17	0
Mic-nascent	FCGR1A	0	1.4699	0.301	0.109	0
Mic-nascent	NREP	0	2.10897	0.266	0.074	0
Mic-nascent	ROMO1	0	2.9571	0.219	0.027	0
Mic-nascent	DNAJC8	0	1.91175	0.257	0.066	0
Mic-nascent	ALKBH7	0	3.10084	0.215	0.024	0
Mic-nascent	NDUFS6	0	1.79143	0.258	0.068	0
Mic-nascent	BRI3	0	1.80164	0.307	0.117	0
Mic-nascent	TALDO1	0	2.21877	0.238	0.048	0
Mic-nascent	CSRP2	0	4.63819	0.202	0.012	0
Mic-nascent	PPP1R15A	0	2.51861	0.225	0.035	0
Mic-nascent	TOMM5	0	2.58559	0.223	0.034	0
Mic-nascent	MYL6B	0	2.61376	0.227	0.038	0
Mic-nascent	DAD1	0	2.14984	0.239	0.05	0
Mic-nascent	PGLS	0	2.41508	0.233	0.044	0
Mic-nascent	DDT	0	2.2284	0.232	0.043	0
Mic-nascent	KRTCAP2	0	1.8247	0.249	0.061	0
Mic-nascent	SRI	0	2.43614	0.229	0.041	0
Mic-nascent	NDUFB9	0	1.73682	0.258	0.07	0
Mic-nascent	NDUFA6	0	2.80724	0.217	0.029	0
Mic-nascent	NINJ1	0	1.49037	0.299	0.112	0
Mic-nascent	SYF2	0	2.48136	0.224	0.038	0
Mic-nascent	SERP1	0	1.47018	0.289	0.104	0
Mic-nascent	SEM1	0	1.29706	0.308	0.123	0
Mic-nascent	NOP53	0	2.07259	0.239	0.054	0
Mic-nascent	SLIRP	0	1.46178	0.282	0.097	0
Mic-nascent	MCL1	0	1.95772	0.27	0.087	0
Mic-nascent	MRPS24	0	2.71739	0.21	0.027	0
Mic-nascent	AKR1B1	0	2.21411	0.231	0.048	0
Mic-nascent	TSPO	0	2.76741	0.215	0.032	0
Mic-nascent	TMSB15A	0	5.47876	0.189	0.006	0
Mic-nascent	GADD45B	0	3.2986	0.205	0.023	0
Mic-nascent	SLC27A4	0	3.72079	0.223	0.042	0
Mic-nascent	NDUFS7	0	2.02818	0.228	0.047	0
Mic-nascent	MAGED2	0	2.78355	0.21	0.029	0
Mic-nascent	ATP5F1C	0	1.43125	0.297	0.117	0
Mic-nascent	SNRPB	0	2.58629	0.212	0.032	0
Mic-nascent	TMEM59	0	1.38668	0.282	0.103	0
Mic-nascent	TUFM	0	2.24699	0.219	0.04	0
Mic-nascent	TRAPPC1	0	2.77892	0.206	0.027	0
Mic-nascent	MAP1LC3B	0	2.07075	0.232	0.054	0
Mic-nascent	TMEM14C	0	2.42281	0.218	0.04	0
Mic-nascent	SLC35F1	0	2.31441	0.25	0.072	0
Mic-nascent	MRPL51	0	2.50144	0.211	0.033	0
Mic-nascent	ATP5PB	0	1.96496	0.233	0.056	0
Mic-nascent	ATP5MC1	0	1.66563	0.241	0.064	0
Mic-nascent	EIF3I	0	2.8235	0.203	0.027	0
Mic-nascent	NME1	0	2.54651	0.21	0.034	0
Mic-nascent	CRMP1	0	2.27445	0.225	0.05	0
Mic-nascent	UNC5D	0	2.51068	0.246	0.071	0
Mic-nascent	RBFOX2	0	1.48854	0.28	0.106	0
Mic-nascent	IER3	0	2.06542	0.267	0.093	0
Mic-nascent	CBX3	0	1.67738	0.262	0.088	0
Mic-nascent	APRT	0	2.8713	0.197	0.023	0
Mic-nascent	SVBP	0	2.23087	0.222	0.048	0
Mic-nascent	COX17	0	2.02971	0.222	0.049	0
Mic-nascent	SNHG32	0	2.32676	0.214	0.041	0
Mic-nascent	APOE	0	2.17886	0.548	0.376	0
Mic-nascent	LSM5	0	2.87067	0.2	0.028	0
Mic-nascent	ARF4	0	1.78492	0.238	0.066	0
Mic-nascent	FOSB	0	4.74559	0.179	0.007	0
Mic-nascent	PRMT1	0	2.31978	0.217	0.045	0
Mic-nascent	NDUFA12	0	1.89331	0.229	0.058	0
Mic-nascent	NDUFAB1	0	1.81708	0.227	0.056	0
Mic-nascent	CASC15	0	2.21138	0.244	0.073	0
Mic-nascent	SRSF9	0	2.08814	0.224	0.054	0
Mic-nascent	UCP2	0	2.13156	0.218	0.048	0
Mic-nascent	IFI30	0	2.48297	0.208	0.038	0
Mic-nascent	OLFML3	0	1.37991	0.259	0.09	0
Mic-nascent	RHOB	0	1.64368	0.267	0.098	0
Mic-nascent	C17orf49	0	3.19152	0.187	0.018	0
Mic-nascent	ETFB	0	2.45472	0.2	0.031	0
Mic-nascent	RNF181	0	2.70228	0.193	0.025	0
Mic-nascent	CXCL8	0	6.71686	0.171	0.003	0
Mic-nascent	LAPTM4A	0	1.68818	0.241	0.073	0
Mic-nascent	LGALS3	0	4.88401	0.176	0.008	0
Mic-nascent	RPS27L	0	1.86861	0.235	0.067	0
Mic-nascent	VIM	0	3.38115	0.188	0.021	0
Mic-nascent	PFDN4	0	3.03191	0.192	0.025	0
Mic-nascent	ATP6AP2	0	1.30625	0.255	0.089	0
Mic-nascent	MRFAP1	0	2.00779	0.211	0.045	0
Mic-nascent	ENY2	0	1.58649	0.247	0.081	0
Mic-nascent	CHMP2A	0	2.07461	0.204	0.039	0
Mic-nascent	ESD	0	1.89554	0.221	0.057	0
Mic-nascent	NHP2	0	2.36329	0.198	0.035	0
Mic-nascent	MYDGF	0	1.58652	0.231	0.068	0
Mic-nascent	ECH1	0	2.63772	0.19	0.028	0
Mic-nascent	BUD31	0	2.79461	0.185	0.024	0
Mic-nascent	H4C3	0	2.44109	0.216	0.056	0
Mic-nascent	GTF3C6	0	2.87106	0.182	0.022	0
Mic-nascent	PPP1R14B	0	3.13597	0.189	0.029	0
Mic-nascent	MRPL52	0	2.21472	0.198	0.038	0
Mic-nascent	RSL1D1	0	2.27706	0.197	0.037	0
Mic-nascent	OCIAD2	0	3.82363	0.174	0.014	0
Mic-nascent	AURKAIP1	0	1.93126	0.201	0.042	0
Mic-nascent	PRELID1	0	2.54478	0.187	0.028	0
Mic-nascent	PA2G4	0	1.80082	0.22	0.061	0
Mic-nascent	TMEM256	0	3.18192	0.175	0.016	0
Mic-nascent	RNASE1	0	2.41221	0.215	0.057	0
Mic-nascent	EIF3D	0	1.83649	0.216	0.059	0
Mic-nascent	NSA2	0	1.66931	0.221	0.065	0
Mic-nascent	POLR2J	0	2.59054	0.184	0.028	0
Mic-nascent	POLR2K	0	2.69991	0.18	0.024	0
Mic-nascent	PSME1	0	2.49123	0.185	0.029	0
Mic-nascent	NGRN	0	1.97684	0.207	0.051	0
Mic-nascent	PHB1	0	2.7631	0.179	0.023	0
Mic-nascent	GHITM	0	1.90127	0.204	0.048	0
Mic-nascent	CHMP5	0	1.85914	0.206	0.051	0
Mic-nascent	PPP1CA	0	2.28451	0.188	0.033	0
Mic-nascent	PDPN	0	2.09578	0.193	0.039	0
Mic-nascent	NDUFA5	0	1.77753	0.218	0.064	0
Mic-nascent	CD59	0	1.8701	0.202	0.049	0
Mic-nascent	CWC15	0	1.88052	0.203	0.05	0
Mic-nascent	GADD45GIP1	0	1.80127	0.199	0.046	0
Mic-nascent	SNHG8	0	1.79212	0.206	0.053	0
Mic-nascent	ZNHIT1	0	2.15348	0.188	0.035	0
Mic-nascent	NKAIN3	0	2.28236	0.204	0.051	0
Mic-nascent	GNG10	0	1.7268	0.213	0.06	0
Mic-nascent	POLD4	0	1.60746	0.211	0.058	0
Mic-nascent	DNASE2	0	2.57675	0.18	0.027	0
Mic-nascent	SMIM26	0	2.3801	0.182	0.029	0
Mic-nascent	TMED2	0	2.06017	0.198	0.046	0
Mic-nascent	IFI27L2	0	2.65552	0.175	0.023	0
Mic-nascent	KRT10	0	2.47215	0.183	0.031	0
Mic-nascent	POLR2I	0	2.19929	0.187	0.035	0
Mic-nascent	NDUFS8	0	1.7454	0.201	0.05	0
Mic-nascent	ENSG00000290039	0	4.20362	0.168	0.017	0
Mic-nascent	NDUFB3	0	2.058	0.19	0.039	0
Mic-nascent	COX16	0	1.68505	0.212	0.061	0
Mic-nascent	EIF5A	0	2.4687	0.18	0.029	0
Mic-nascent	SLC3A2	0	2.02091	0.193	0.043	0
Mic-nascent	SUPT4H1	0	2.85558	0.17	0.02	0
Mic-nascent	TMED9	0	1.42911	0.212	0.062	0
Mic-nascent	ANP32B	0	1.72605	0.215	0.065	0
Mic-nascent	PRDX3	0	2.39874	0.182	0.032	0
Mic-nascent	SCAND1	0	1.93755	0.191	0.042	0
Mic-nascent	RPL22L1	0	2.45004	0.175	0.027	0
Mic-nascent	NAA38	0	1.68434	0.198	0.051	0
Mic-nascent	MRPL14	0	1.94731	0.187	0.04	0
Mic-nascent	PLIN2	0	2.00869	0.178	0.031	0
Mic-nascent	PSMC5	0	2.16202	0.182	0.035	0
Mic-nascent	COPS6	0	1.76216	0.201	0.055	0
Mic-nascent	MLLT3	0	2.05081	0.203	0.057	0
Mic-nascent	POLR2G	0	2.75836	0.166	0.02	0
Mic-nascent	POLR2F	0	1.77197	0.199	0.053	0
Mic-nascent	CSF1	0	3.59482	0.158	0.012	0
Mic-nascent	SNRPC	0	2.39038	0.176	0.03	0
Mic-nascent	TPM4	0	1.68791	0.207	0.061	0
Mic-nascent	CRYBB1	0	3.37286	0.16	0.014	0
Mic-nascent	NDUFAF3	0	2.53152	0.168	0.023	0
Mic-nascent	MICOS13	0	1.73041	0.191	0.046	0
Mic-nascent	BLVRB	0	1.85072	0.191	0.046	0
Mic-nascent	TOMM22	0	3.05294	0.161	0.016	0
Mic-nascent	GTF2H5	0	2.12769	0.181	0.036	0
Mic-nascent	BAIAP2L1	0	4.04232	0.156	0.011	0
Mic-nascent	VDAC3	0	1.78454	0.208	0.063	0
Mic-nascent	CTSL	0	1.75659	0.209	0.064	0
Mic-nascent	C1QBP	0	2.4253	0.174	0.029	0
Mic-nascent	UQCRFS1	0	1.84537	0.186	0.041	0
Mic-nascent	PHB2	0	2.57874	0.17	0.026	0
Mic-nascent	GMFG	0	1.56312	0.203	0.059	0
Mic-nascent	RNF7	0	2.03662	0.186	0.043	0
Mic-nascent	ENSG00000271860	0	2.54551	0.209	0.066	0
Mic-nascent	CCT2	0	1.6689	0.206	0.063	0
Mic-nascent	GTF2A2	0	2.13662	0.18	0.037	0
Mic-nascent	JTB	0	1.69628	0.194	0.052	0
Mic-nascent	LINC00461	0	2.21546	0.188	0.046	0
Mic-nascent	GSTO1	0	1.70705	0.191	0.049	0
Mic-nascent	LSM4	0	1.91427	0.187	0.045	0
Mic-nascent	MEAF6	0	1.69745	0.207	0.065	0
Mic-nascent	PSMC3	0	2.31912	0.172	0.03	0
Mic-nascent	EPHA3	0	3.11014	0.164	0.024	0
Mic-nascent	HMGA1	0	2.63237	0.163	0.023	0
Mic-nascent	SNRPD3	0	1.95386	0.184	0.044	0
Mic-nascent	CD36	0	1.46824	0.18	0.04	0
Mic-nascent	BAX	0	1.88886	0.182	0.042	0
Mic-nascent	ATRAID	0	2.64223	0.159	0.02	0
Mic-nascent	PUF60	0	2.50394	0.163	0.024	0
Mic-nascent	FEZ1	0	1.94269	0.192	0.053	0
Mic-nascent	SERPINF1	0	1.64613	0.187	0.048	0
Mic-nascent	COA3	0	2.88076	0.158	0.019	0
Mic-nascent	EIF6	0	2.73017	0.159	0.02	0
Mic-nascent	H1-0	0	1.98264	0.184	0.045	0
Mic-nascent	HES6	0	4.03201	0.151	0.012	0
Mic-nascent	MRPL57	0	1.88704	0.179	0.04	0
Mic-nascent	MPC2	0	1.75043	0.186	0.048	0
Mic-nascent	IDI1	0	1.69678	0.191	0.053	0
Mic-nascent	PPP4C	0	2.05406	0.174	0.037	0
Mic-nascent	NDUFA7	0	2.10965	0.17	0.034	0
Mic-nascent	CCL2	0	5.22217	0.149	0.013	0
Mic-nascent	ODC1	0	2.63597	0.161	0.026	0
Mic-nascent	GNB2	0	1.54185	0.182	0.048	0
Mic-nascent	CARHSP1	0	2.99824	0.156	0.022	0
Mic-nascent	PFN2	0	2.48022	0.164	0.031	0
Mic-nascent	MRPL41	0	1.62909	0.18	0.047	0
Mic-nascent	MDK	0	4.86254	0.14	0.007	0
Mic-nascent	FOXG1	0	2.92841	0.159	0.026	0
Mic-nascent	SIVA1	0	2.14744	0.163	0.03	0
Mic-nascent	NDUFB5	0	1.76731	0.176	0.044	0
Mic-nascent	LSM2	0	2.51417	0.157	0.025	0
Mic-nascent	DNPH1	0	2.6286	0.152	0.02	0
Mic-nascent	PSMC4	0	2.02308	0.167	0.035	0
Mic-nascent	RBP1	0	4.89589	0.137	0.006	0
Mic-nascent	TXNDC17	0	2.43509	0.155	0.024	0
Mic-nascent	TCEAL3	0	1.9004	0.169	0.038	0
Mic-nascent	ABRACL	0	2.84798	0.149	0.019	0
Mic-nascent	FIBP	0	2.47335	0.153	0.023	0
Mic-nascent	IL1B	0	2.64597	0.158	0.029	0
Mic-nascent	NSG1	0	3.0354	0.15	0.021	0
Mic-nascent	DANCR	0	2.25103	0.164	0.035	0
Mic-nascent	PPA1	0	2.05266	0.173	0.044	0
Mic-nascent	CENPX	0	2.65468	0.15	0.021	0
Mic-nascent	EIF4EBP1	0	2.69314	0.151	0.023	0
Mic-nascent	ECHS1	0	2.32864	0.155	0.027	0
Mic-nascent	HMGB2	0	2.88867	0.15	0.023	0
Mic-nascent	RPL26L1	0	2.65543	0.146	0.019	0
Mic-nascent	CUEDC2	0	2.38538	0.153	0.026	0
Mic-nascent	NDUFS3	0	1.76604	0.166	0.039	0
Mic-nascent	MCRIP1	0	1.72126	0.168	0.041	0
Mic-nascent	IK	0	1.88835	0.166	0.04	0
Mic-nascent	TUBB4B	0	1.82071	0.166	0.04	0
Mic-nascent	KLF2	0	3.31794	0.145	0.019	0
Mic-nascent	FUNDC2	0	2.52586	0.15	0.024	0
Mic-nascent	VBP1	0	2.62627	0.151	0.025	0
Mic-nascent	ARF5	0	2.44625	0.148	0.023	0
Mic-nascent	ENSG00000257322	0	3.30664	0.138	0.013	0
Mic-nascent	NEUROD6	0	3.29363	0.142	0.017	0
Mic-nascent	SMIM30	0	2.72438	0.144	0.019	0
Mic-nascent	CENPV	0	3.40951	0.141	0.017	0
Mic-nascent	NR4A1	0	2.1006	0.146	0.023	0
Mic-nascent	CCDC167	0	2.90998	0.139	0.017	0
Mic-nascent	DDIT3	0	2.7595	0.141	0.019	0
Mic-nascent	CKS2	0	2.69633	0.139	0.018	0
Mic-nascent	S100A1	0	4.93994	0.127	0.006	0
Mic-nascent	NR4A2	0	1.84961	0.159	0.038	0
Mic-nascent	DPYSL3	0	2.22042	0.155	0.034	0
Mic-nascent	TMEM147	0	1.96398	0.151	0.03	0
Mic-nascent	RAB5IF	0	1.9128	0.155	0.034	0
Mic-nascent	UQCC2	0	1.8944	0.158	0.038	0
Mic-nascent	TRAPPC2L	0	2.49418	0.138	0.019	0
Mic-nascent	TMEM107	0	3.32606	0.135	0.016	0
Mic-nascent	NME4	0	2.54649	0.138	0.02	0
Mic-nascent	EGR2	0	4.63191	0.121	0.003	0
Mic-nascent	LRRC39	0	2.36741	0.14	0.023	0
Mic-nascent	HBG2	0	6.27996	0.138	0.021	0
Mic-nascent	THSD4-AS1	0	2.89524	0.136	0.019	0
Mic-nascent	MRPL54	0	2.19867	0.138	0.022	0
Mic-nascent	LAGE3	0	2.21521	0.138	0.022	0
Mic-nascent	MEA1	0	2.68349	0.133	0.017	0
Mic-nascent	CITED2	0	2.27517	0.145	0.029	0
Mic-nascent	FUOM	0	3.79669	0.124	0.008	0
Mic-nascent	SUMO3	0	1.84824	0.148	0.032	0
Mic-nascent	ADRM1	0	2.27117	0.136	0.021	0
Mic-nascent	TXN2	0	2.25266	0.141	0.026	0
Mic-nascent	GET3	0	2.50981	0.133	0.019	0
Mic-nascent	TCEAL8	0	2.45068	0.135	0.021	0
Mic-nascent	LINC00910	0	2.80376	0.144	0.03	0
Mic-nascent	COPZ1	0	2.36304	0.135	0.022	0
Mic-nascent	STOML2	0	2.58191	0.129	0.016	0
Mic-nascent	APH1A	0	1.88772	0.141	0.028	0
Mic-nascent	DOK5	0	2.57492	0.137	0.025	0
Mic-nascent	ENSG00000287979	0	4.27895	0.121	0.009	0
Mic-nascent	MIEN1	0	2.11443	0.134	0.024	0
Mic-nascent	ACAT2	0	2.28238	0.136	0.027	0
Mic-nascent	DHPS	0	2.48577	0.132	0.024	0
Mic-nascent	ENSG00000289341	0	5.25504	0.111	0.003	0
Mic-nascent	DCTN6	0	2.31219	0.13	0.023	0
Mic-nascent	EGR3	0	2.53668	0.122	0.015	0
Mic-nascent	HSD17B10	0	3.39105	0.115	0.009	0
Mic-nascent	RPP21	0	2.17817	0.13	0.025	0
Mic-nascent	NUDT1	0	3.15027	0.116	0.012	0
Mic-nascent	TIMM17B	0	2.63215	0.12	0.016	0
Mic-nascent	MRPS15	0	2.24322	0.124	0.021	0
Mic-nascent	HMGB3	0	3.85091	0.111	0.009	0
Mic-nascent	LINC01235	0	5.17481	0.106	0.004	0
Mic-nascent	HSD17B14	0	2.10236	0.123	0.021	0
Mic-nascent	MAFF	0	3.79695	0.109	0.007	0
Mic-nascent	PTRHD1	0	3.13259	0.112	0.011	0
Mic-nascent	BCL2A1	0	3.38455	0.11	0.009	0
Mic-nascent	FBL	0	2.39022	0.123	0.022	0
Mic-nascent	ATF3	0	2.07672	0.12	0.019	0
Mic-nascent	S100A13	0	2.68905	0.114	0.014	0
Mic-nascent	PMAIP1	0	4.22745	0.104	0.004	0
Mic-nascent	PSENEN	0	2.26165	0.115	0.016	0
Mic-nascent	DLX6-AS1	0	2.90111	0.117	0.019	0
Mic-nascent	WDR74	0	2.66478	0.115	0.017	0
Mic-nascent	SS18L2	0	2.45563	0.113	0.016	0
Mic-nascent	CHCHD5	0	2.81171	0.107	0.011	0
Mic-nascent	ENSG00000253736	0	3.3082	0.104	0.009	0
Mic-nascent	GADD45G	0	4.2949	0.1	0.005	0
Mic-nascent	MRPL11	0	2.83368	0.108	0.013	0
Mic-nascent	CNN3	0	3.14567	0.106	0.013	0
Mic-nascent	NR4A3	0	1.89522	0.109	0.016	0
Mic-nascent	LINC01551	0	3.15398	0.109	0.016	0
Mic-nascent	RNF5	0	2.79169	0.105	0.014	0
Mic-nascent	CDK4	0	2.82218	0.105	0.014	0
Mic-nascent	CYC1	5.00543e-308	1.8083	0.143	0.03	1.92894e-303
Mic-nascent	MRPL43	4.21142e-307	2.22106	0.13	0.025	1.62296e-302
Mic-nascent	NAA20	5.99798e-307	1.27769	0.326	0.142	2.31144e-302
Mic-nascent	TWF2	6.17867e-307	1.97379	0.131	0.025	2.38108e-302
Mic-nascent	COX14	1.05512e-305	1.70622	0.151	0.034	4.06612e-301
Mic-nascent	RPS19BP1	1.81818e-304	1.59985	0.158	0.038	7.00673e-300
Mic-nascent	STRAP	2.36747e-304	1.66549	0.193	0.057	9.12351e-300
Mic-nascent	COA8	3.36685e-304	2.24784	0.131	0.026	1.29748e-299
Mic-nascent	PLEKHA7	7.67965e-304	2.25252	0.138	0.029	2.95951e-299
Mic-nascent	HNRNPF	8.82711e-304	1.35607	0.263	0.099	3.4017e-299
Mic-nascent	SELENOW	1.16081e-303	1.00524	0.341	0.149	4.47341e-299
Mic-nascent	FKBP8	2.74838e-303	1.32522	0.212	0.066	1.05914e-298
Mic-nascent	PDCD5	4.1686e-303	1.76665	0.171	0.046	1.60646e-298
Mic-nascent	MRPL55	1.03685e-302	1.83661	0.136	0.028	3.9957e-298
Mic-nascent	REX1BD	1.3895e-302	1.37224	0.215	0.069	5.35472e-298
Mic-nascent	HPGDS	1.86278e-301	1.39527	0.397	0.206	7.17859e-297
Mic-nascent	PCSK1N	3.20101e-301	1.73323	0.217	0.072	1.23357e-296
Mic-nascent	PDAP1	7.95521e-301	1.89499	0.164	0.042	3.0657e-296
Mic-nascent	OSTC	1.76747e-300	1.64568	0.182	0.051	6.81132e-296
Mic-nascent	BLOC1S2	2.95606e-300	2.08721	0.134	0.027	1.13918e-295
Mic-nascent	RAD23A	6.46862e-299	1.55536	0.179	0.049	2.49281e-294
Mic-nascent	RASGEF1B	7.67786e-299	1.50832	0.194	0.058	2.95882e-294
Mic-nascent	FAM32A	5.64445e-298	2.21486	0.123	0.023	2.1752e-293
Mic-nascent	IMPDH2	2.58051e-296	2.58002	0.108	0.017	9.94451e-292
Mic-nascent	MRPL34	6.73918e-296	1.92799	0.127	0.024	2.59708e-291
Mic-nascent	MT-ATP8	1.0544e-295	1.98536	0.145	0.033	4.06334e-291
Mic-nascent	SEC11A	1.94716e-294	1.2411	0.291	0.119	7.50378e-290
Mic-nascent	SPAG7	5.40723e-294	1.80054	0.148	0.035	2.08379e-289
Mic-nascent	ASAH1	1.65221e-293	1.285	0.367	0.186	6.36714e-289
Mic-nascent	POLR2E	4.7146e-293	1.85102	0.15	0.036	1.81686e-288
Mic-nascent	MRPL40	6.75226e-293	2.4136	0.105	0.015	2.60212e-288
Mic-nascent	ISCU	7.37606e-291	1.68855	0.161	0.041	2.84251e-286
Mic-nascent	TRAPPC5	1.13906e-290	1.3118	0.206	0.065	4.38961e-286
Mic-nascent	BEX1	1.56871e-289	1.36277	0.245	0.09	6.04532e-285
Mic-nascent	ENSG00000283103	1.90531e-289	2.63154	0.108	0.017	7.34248e-285
Mic-nascent	RHOG	2.62444e-289	1.59151	0.176	0.049	1.01138e-284
Mic-nascent	PSMB10	4.03599e-289	1.53376	0.164	0.042	1.55535e-284
Mic-nascent	EMC4	6.3464e-289	2.08023	0.125	0.025	2.44571e-284
Mic-nascent	MAFB	3.73308e-288	1.86703	0.14	0.031	1.43862e-283
Mic-nascent	DCTN2	5.40708e-288	1.7485	0.183	0.054	2.08373e-283
Mic-nascent	FAAP20	1.02373e-287	1.98746	0.132	0.028	3.94513e-283
Mic-nascent	MLF1	1.36281e-287	2.07994	0.128	0.026	5.25186e-283
Mic-nascent	BZW1	3.45831e-287	1.55228	0.184	0.054	1.33273e-282
Mic-nascent	NEU1	3.61734e-287	2.1555	0.109	0.018	1.39402e-282
Mic-nascent	TIMM10	2.17776e-286	2.34621	0.1	0.014	8.39242e-282
Mic-nascent	C3orf14	5.36137e-286	2.58511	0.106	0.017	2.06611e-281
Mic-nascent	RNH1	9.89938e-286	1.75417	0.155	0.039	3.81492e-281
Mic-nascent	CCDC124	2.06618e-285	2.04067	0.123	0.024	7.96244e-281
Mic-nascent	PSMD4	1.36452e-284	1.46788	0.197	0.062	5.25844e-280
Mic-nascent	PSMB7	1.59994e-284	1.28671	0.27	0.108	6.16569e-280
Mic-nascent	U2AF1	2.04087e-284	1.21051	0.325	0.147	7.86491e-280
Mic-nascent	CCT7	2.05879e-284	1.89495	0.156	0.04	7.93394e-280
Mic-nascent	MRPS33	3.8887e-284	1.9868	0.121	0.023	1.49859e-279
Mic-nascent	MRPS36	1.96759e-283	1.92306	0.14	0.032	7.5825e-279
Mic-nascent	GNAS	4.21747e-283	1.07808	0.574	0.406	1.62529e-278
Mic-nascent	CBX1	9.35714e-282	1.9243	0.163	0.045	3.60596e-277
Mic-nascent	PSMB2	2.40918e-281	1.67607	0.183	0.055	9.28427e-277
Mic-nascent	STMN4	3.17635e-281	1.81511	0.174	0.051	1.22407e-276
Mic-nascent	MRPL36	3.32961e-281	2.34831	0.105	0.017	1.28313e-276
Mic-nascent	MRPL21	5.86612e-281	2.09444	0.12	0.023	2.26063e-276
Mic-nascent	PTN	1.55614e-280	1.95938	0.186	0.058	5.99689e-276
Mic-nascent	TPRKB	2.16406e-280	2.28868	0.123	0.025	8.33964e-276
Mic-nascent	ARL6IP4	3.15308e-280	1.25634	0.244	0.09	1.2151e-275
Mic-nascent	EIF3H	1.01676e-279	1.00535	0.372	0.181	3.91828e-275
Mic-nascent	EPB41L4A-AS1	3.37004e-279	2.30112	0.115	0.021	1.29871e-274
Mic-nascent	EIF4A2	3.73331e-278	1.08729	0.374	0.186	1.43871e-273
Mic-nascent	CHCHD10	4.87903e-278	1.39344	0.225	0.08	1.88023e-273
Mic-nascent	C11orf58	1.34402e-275	1.1729	0.318	0.144	5.17945e-271
Mic-nascent	PRDX6	4.0164e-275	1.63797	0.156	0.041	1.5478e-270
Mic-nascent	TMEM251	8.10746e-275	2.38578	0.101	0.015	3.12437e-270
Mic-nascent	PIN1	9.23999e-275	1.51739	0.178	0.052	3.56082e-270
Mic-nascent	GSTA4	1.35388e-274	2.32474	0.136	0.032	5.21746e-270
Mic-nascent	MRPL27	1.74936e-274	1.90663	0.13	0.028	6.74149e-270
Mic-nascent	GRN	2.68178e-274	1.21616	0.275	0.113	1.03348e-269
Mic-nascent	RGS10	2.78215e-273	1.07165	0.528	0.36	1.07216e-268
Mic-nascent	NDUFA8	9.74496e-273	1.77495	0.143	0.035	3.75542e-268
Mic-nascent	TMEM219	2.13786e-272	1.48347	0.178	0.053	8.23867e-268
Mic-nascent	CALR	2.0494e-271	1.11947	0.289	0.122	7.89777e-267
Mic-nascent	CNBP	2.41012e-271	1.3999	0.24	0.091	9.28788e-267
Mic-nascent	MAF1	8.32403e-271	2.1029	0.108	0.019	3.20783e-266
Mic-nascent	HNRNPH2	1.66016e-270	1.7252	0.14	0.034	6.39775e-266
Mic-nascent	LSM10	4.18022e-270	1.88987	0.12	0.024	1.61093e-265
Mic-nascent	PAIP2	7.37089e-270	1.31836	0.258	0.103	2.84052e-265
Mic-nascent	UBE2S	1.21522e-269	2.45607	0.109	0.02	4.6831e-265
Mic-nascent	TAF9	2.04567e-269	2.09448	0.129	0.029	7.88342e-265
Mic-nascent	KDELR2	5.60929e-269	1.55172	0.149	0.038	2.16165e-264
Mic-nascent	RGS1	1.61213e-268	0.927998	0.278	0.114	6.21267e-264
Mic-nascent	HMOX1	2.38764e-268	1.30921	0.204	0.068	9.20124e-264
Mic-nascent	SELENOT	1.17734e-267	1.20852	0.238	0.089	4.53713e-263
Mic-nascent	BCAS2	5.20226e-267	1.07971	0.179	0.054	2.0048e-262
Mic-nascent	UBE2N	9.56601e-267	1.23375	0.265	0.108	3.68645e-262
Mic-nascent	CALM3	1.58975e-265	0.854689	0.324	0.143	6.12643e-261
Mic-nascent	MLF2	2.09559e-265	1.59317	0.16	0.044	8.07579e-261
Mic-nascent	RNASEH2C	2.38371e-265	1.82226	0.131	0.03	9.18609e-261
Mic-nascent	AP1S1	3.74643e-265	1.95411	0.119	0.024	1.44376e-260
Mic-nascent	ARF1	4.30395e-265	1.14659	0.267	0.108	1.65861e-260
Mic-nascent	HSPD1	1.60706e-263	0.728752	0.304	0.133	6.19314e-259
Mic-nascent	RTN1	1.67386e-263	1.11683	0.356	0.178	6.45054e-259
Mic-nascent	SSNA1	1.92721e-263	1.75447	0.127	0.028	7.4269e-259
Mic-nascent	SMIM15	4.67495e-263	2.36844	0.1	0.016	1.80159e-258
Mic-nascent	EMC6	1.72187e-262	2.17475	0.106	0.019	6.63556e-258
Mic-nascent	NR2F1	6.03413e-262	2.47691	0.117	0.024	2.32537e-257
Mic-nascent	MRPS34	7.28471e-262	1.85016	0.136	0.033	2.80731e-257
Mic-nascent	SBDS	2.54744e-261	1.87237	0.115	0.022	9.81707e-257
Mic-nascent	SRM	4.09938e-261	2.00812	0.139	0.035	1.57978e-256
Mic-nascent	IDH3G	5.86213e-261	1.84096	0.122	0.026	2.25909e-256
Mic-nascent	GLRX	1.09189e-260	1.38248	0.217	0.078	4.2078e-256
Mic-nascent	UBE2I	4.35317e-260	1.33946	0.226	0.084	1.67758e-255
Mic-nascent	PRDX4	7.84546e-260	1.81547	0.124	0.027	3.02341e-255
Mic-nascent	TMEM50A	1.10167e-259	1.32742	0.201	0.068	4.24552e-255
Mic-nascent	PSMC1	1.57293e-259	1.47664	0.174	0.053	6.06162e-255
Mic-nascent	CDK2AP1	2.798e-259	1.87307	0.154	0.042	1.07826e-254
Mic-nascent	THYN1	4.88742e-259	2.23179	0.104	0.019	1.88347e-254
Mic-nascent	MAGOH	2.37709e-258	1.79348	0.141	0.036	9.1606e-254
Mic-nascent	PSMD7	4.76375e-258	1.53439	0.163	0.047	1.8358e-253
Mic-nascent	KDM6B	8.39976e-257	1.9159	0.109	0.021	3.23702e-252
Mic-nascent	CORO1B	9.44605e-257	1.88774	0.123	0.027	3.64022e-252
Mic-nascent	FPR1	4.70354e-254	1.31864	0.175	0.053	1.8126e-249
Mic-nascent	RWDD1	1.70788e-253	1.5609	0.162	0.047	6.58166e-249
Mic-nascent	MRPS7	2.86889e-253	1.80999	0.119	0.026	1.10558e-248
Mic-nascent	OTUD1	3.08847e-253	2.05024	0.154	0.044	1.19021e-248
Mic-nascent	HSP90AA1	4.92016e-253	0.404904	0.647	0.431	1.89608e-248
Mic-nascent	ADI1	9.7377e-252	2.03638	0.119	0.026	3.75262e-247
Mic-nascent	MORF4L2	1.1944e-251	1.13431	0.258	0.106	4.60284e-247
Mic-nascent	C1QB	1.24649e-251	0.777412	0.472	0.284	4.8036e-247
Mic-nascent	MAPRE1	2.01922e-249	1.74439	0.136	0.034	7.78149e-245
Mic-nascent	STMP1	2.68371e-249	1.53469	0.191	0.065	1.03422e-244
Mic-nascent	METTL26	2.88739e-249	1.48842	0.155	0.044	1.11271e-244
Mic-nascent	VKORC1	7.75176e-249	1.73411	0.123	0.028	2.98729e-244
Mic-nascent	C1QA	9.1487e-248	0.885276	0.422	0.236	3.52564e-243
Mic-nascent	RPAIN	1.96109e-247	1.57338	0.196	0.069	7.55747e-243
Mic-nascent	ARF6	6.23134e-247	2.05559	0.101	0.018	2.40137e-242
Mic-nascent	MRPL18	7.19653e-246	1.50265	0.156	0.045	2.77333e-241
Mic-nascent	TMEM52B	8.74223e-246	1.78803	0.116	0.025	3.36899e-241
Mic-nascent	H2AZ2	1.63289e-245	1.49324	0.19	0.065	6.29267e-241
Mic-nascent	CAMLG	3.02734e-245	1.61513	0.149	0.042	1.16665e-240
Mic-nascent	UBE2L6	5.9451e-245	2.07369	0.113	0.024	2.29106e-240
Mic-nascent	SNRNP25	2.16408e-244	2.05727	0.101	0.018	8.33972e-240
Mic-nascent	DNAJB1	2.74966e-244	1.28851	0.255	0.107	1.05964e-239
Mic-nascent	TMEM230	4.86873e-244	1.39153	0.189	0.064	1.87626e-239
Mic-nascent	CHCHD1	6.99236e-244	1.76345	0.12	0.027	2.69465e-239
Mic-nascent	VPS29	2.29289e-242	1.13564	0.297	0.137	8.83613e-238
Mic-nascent	BAG1	5.38235e-242	1.92504	0.112	0.024	2.0742e-237
Mic-nascent	PTPRS	5.59911e-241	1.91449	0.165	0.053	2.15773e-236
Mic-nascent	MRPL47	4.22454e-240	1.96919	0.113	0.024	1.62801e-235
Mic-nascent	DPY30	9.70425e-240	1.6061	0.159	0.048	3.73973e-235
Mic-nascent	NFKBIA	1.28202e-239	1.90805	0.194	0.07	4.94052e-235
Mic-nascent	TCP1	1.83139e-239	1.42711	0.188	0.065	7.05763e-235
Mic-nascent	GPSM3	5.33593e-239	1.55855	0.133	0.034	2.05631e-234
Mic-nascent	CHMP4A	7.87612e-239	1.26369	0.194	0.067	3.03522e-234
Mic-nascent	TXNL1	9.38893e-239	1.3467	0.21	0.078	3.61821e-234
Mic-nascent	C20orf27	2.32803e-238	1.53155	0.146	0.041	8.97153e-234
Mic-nascent	PRR13	2.63062e-237	1.32391	0.167	0.052	1.01376e-232
Mic-nascent	EIF4A3	4.50753e-237	1.6455	0.125	0.03	1.73707e-232
Mic-nascent	MIR23AHG	4.55431e-237	1.81938	0.126	0.031	1.75509e-232
Mic-nascent	SSB	5.14756e-237	1.2673	0.193	0.067	1.98372e-232
Mic-nascent	CORO1A	1.03406e-236	1.11751	0.271	0.119	3.98494e-232
Mic-nascent	EZR	1.90357e-236	1.16073	0.224	0.087	7.3358e-232
Mic-nascent	PKM	3.29654e-236	1.02109	0.287	0.129	1.27039e-231
Mic-nascent	FAM153CP	1.20938e-235	2.31917	0.113	0.025	4.66058e-231
Mic-nascent	HDAC2	1.62823e-233	1.4711	0.232	0.097	6.27472e-229
Mic-nascent	PLA2G7	3.42734e-233	1.74273	0.137	0.037	1.32079e-228
Mic-nascent	DMAC1	8.71775e-233	1.6672	0.121	0.029	3.35956e-228
Mic-nascent	CD37	2.77543e-232	1.17822	0.229	0.091	1.06957e-227
Mic-nascent	DCXR	3.24848e-232	2.01377	0.106	0.022	1.25187e-227
Mic-nascent	ITM2C	8.33554e-232	1.14039	0.213	0.08	3.21227e-227
Mic-nascent	NUDC	2.15772e-231	1.23625	0.198	0.071	8.3152e-227
Mic-nascent	ARHGDIA	5.14855e-231	1.31411	0.156	0.047	1.9841e-226
Mic-nascent	ATP6V1D	5.60865e-231	1.23283	0.175	0.058	2.16141e-226
Mic-nascent	TMEM126A	6.01998e-231	1.88391	0.106	0.022	2.31992e-226
Mic-nascent	NOL7	7.19601e-231	1.36444	0.192	0.069	2.77313e-226
Mic-nascent	BTG2	8.01778e-231	1.41106	0.256	0.114	3.08981e-226
Mic-nascent	ARPC2	5.84251e-229	0.964931	0.427	0.252	2.25153e-224
Mic-nascent	PSME2	4.84399e-228	1.64271	0.125	0.031	1.86673e-223
Mic-nascent	SYNE2	1.40948e-226	1.68716	0.137	0.038	5.4317e-222
Mic-nascent	LITAF	1.73378e-226	1.29521	0.191	0.069	6.68145e-222
Mic-nascent	FXYD6	7.04048e-226	1.48141	0.178	0.062	2.71319e-221
Mic-nascent	CCT3	7.1002e-226	1.22003	0.231	0.095	2.73621e-221
Mic-nascent	ICAM1	1.07843e-225	2.04193	0.102	0.021	4.15594e-221
Mic-nascent	APOC2	1.59178e-225	1.80642	0.271	0.133	6.13426e-221
Mic-nascent	PSMA6	2.23758e-225	1.23914	0.217	0.085	8.62295e-221
Mic-nascent	GPM6A	2.45983e-225	1.01289	0.434	0.263	9.47945e-221
Mic-nascent	TMEM35B	8.06141e-225	1.76938	0.1	0.02	3.10662e-220
Mic-nascent	TKT	7.90591e-224	1.36404	0.173	0.058	3.0467e-219
Mic-nascent	SSR3	3.01418e-223	1.29083	0.185	0.066	1.16157e-218
Mic-nascent	EIF3M	4.56629e-223	1.2813	0.191	0.069	1.75971e-218
Mic-nascent	TRAPPC4	8.36602e-223	2.06536	0.106	0.023	3.22401e-218
Mic-nascent	UQCRC1	4.48494e-222	1.42022	0.145	0.042	1.72836e-217
Mic-nascent	SNX17	1.06806e-221	1.85616	0.106	0.023	4.11598e-217
Mic-nascent	ERCC1	1.75906e-221	1.18655	0.205	0.078	6.77888e-217
Mic-nascent	SOX2-OT	1.95091e-221	1.82276	0.216	0.09	7.51823e-217
Mic-nascent	RAB32	3.82232e-221	1.38654	0.183	0.064	1.47301e-216
Mic-nascent	UCHL1	8.21239e-221	1.14301	0.267	0.122	3.16481e-216
Mic-nascent	TMEM9B	1.74233e-220	1.35425	0.148	0.044	6.7144e-216
Mic-nascent	NAP1L1	2.35001e-220	0.964022	0.385	0.214	9.05622e-216
Mic-nascent	GAMT	5.14704e-220	1.89633	0.103	0.022	1.98351e-215
Mic-nascent	MRPL20	1.23179e-219	1.20692	0.188	0.068	4.74695e-215
Mic-nascent	UBE2M	4.82758e-219	1.84379	0.103	0.022	1.86041e-214
Mic-nascent	PNRC1	6.40425e-219	1.17881	0.272	0.126	2.46801e-214
Mic-nascent	MAZ	1.18544e-218	1.71792	0.136	0.039	4.56834e-214
Mic-nascent	C9orf78	2.16653e-218	1.6437	0.126	0.033	8.34914e-214
Mic-nascent	ERGIC3	2.27016e-218	1.48867	0.143	0.042	8.74852e-214
Mic-nascent	CALM1	2.52264e-218	0.584685	0.518	0.32	9.7215e-214
Mic-nascent	GTF3A	2.6486e-218	1.31774	0.185	0.066	1.02069e-213
Mic-nascent	RAC1	1.20483e-217	0.936438	0.496	0.342	4.64304e-213
Mic-nascent	SERPINA1	4.6728e-217	1.59016	0.111	0.026	1.80076e-212
Mic-nascent	TAGLN3	2.39514e-216	1.66204	0.145	0.044	9.23013e-212
Mic-nascent	UBE2L3	9.28592e-215	1.0824	0.232	0.096	3.57851e-210
Mic-nascent	ZMAT2	2.16491e-214	1.58507	0.125	0.034	8.34293e-210
Mic-nascent	ZNHIT3	4.8903e-213	1.73967	0.116	0.029	1.88458e-208
Mic-nascent	DBNDD2	6.19013e-213	1.5241	0.122	0.032	2.38549e-208
Mic-nascent	KPNA2	1.57249e-212	1.95252	0.116	0.029	6.05991e-208
Mic-nascent	ACAA2	1.24275e-211	1.68553	0.11	0.026	4.78918e-207
Mic-nascent	COPS8	1.51865e-211	1.74413	0.117	0.03	5.85243e-207
Mic-nascent	RBIS	1.81521e-211	1.42824	0.157	0.052	6.99526e-207
Mic-nascent	SNRPN	2.39217e-211	1.1104	0.225	0.094	9.21871e-207
Mic-nascent	AK1	6.8528e-211	1.95881	0.109	0.026	2.64086e-206
Mic-nascent	C1orf122	7.48699e-211	1.75456	0.111	0.027	2.88526e-206
Mic-nascent	NUTF2	8.58118e-211	1.8786	0.109	0.026	3.30693e-206
Mic-nascent	GLOD4	1.08356e-209	1.76253	0.116	0.029	4.17573e-205
Mic-nascent	LSM1	1.21562e-209	2.04015	0.1	0.022	4.68465e-205
Mic-nascent	EIF5	2.65538e-209	1.15762	0.251	0.113	1.0233e-204
Mic-nascent	MIR100HG	2.32511e-208	1.57165	0.18	0.067	8.96028e-204
Mic-nascent	SEC11C	3.02562e-208	1.32779	0.163	0.055	1.16598e-203
Mic-nascent	H2AJ	3.13329e-208	1.55244	0.117	0.03	1.20747e-203
Mic-nascent	MRPL33	7.07226e-208	1.35963	0.155	0.051	2.72544e-203
Mic-nascent	SF3B2	8.68944e-208	1.18904	0.193	0.074	3.34865e-203
Mic-nascent	COMMD4	3.75515e-207	1.83262	0.104	0.024	1.44712e-202
Mic-nascent	POLR1D	4.45302e-207	1.24311	0.186	0.069	1.71606e-202
Mic-nascent	MZT2A	6.88058e-207	1.51973	0.14	0.043	2.65157e-202
Mic-nascent	PPT1	3.1247e-206	1.04758	0.259	0.118	1.20417e-201
Mic-nascent	FCGR3A	4.89213e-206	1.05424	0.22	0.09	1.88528e-201
Mic-nascent	DDX39A	2.27956e-205	1.60641	0.113	0.029	8.78473e-201
Mic-nascent	LSM6	1.20346e-204	1.72474	0.121	0.033	4.63777e-200
Mic-nascent	NANS	1.62743e-204	1.31267	0.142	0.043	6.27162e-200
Mic-nascent	PMVK	2.52962e-203	1.60876	0.116	0.03	9.7484e-199
Mic-nascent	EIF1AX	1.00053e-201	1.13043	0.216	0.09	3.85573e-197
Mic-nascent	IGSF6	1.49148e-201	1.06604	0.263	0.122	5.74772e-197
Mic-nascent	HAX1	5.78017e-201	1.4296	0.12	0.032	2.22751e-196
Mic-nascent	COA4	2.1158e-199	1.84552	0.102	0.024	8.15366e-195
Mic-nascent	BCL11A	1.40436e-197	1.78371	0.129	0.039	5.41196e-193
Mic-nascent	MPP1	5.42604e-196	1.31988	0.133	0.04	2.09103e-191
Mic-nascent	EIF2S2	1.07648e-195	1.05031	0.223	0.095	4.14844e-191
Mic-nascent	TSC22D3	1.24579e-195	1.77495	0.11	0.028	4.80089e-191
Mic-nascent	SLC25A11	3.74612e-195	1.61369	0.101	0.024	1.44364e-190
Mic-nascent	CCT6A	4.37964e-195	1.16083	0.186	0.072	1.68778e-190
Mic-nascent	PRPF31	4.39097e-195	1.79067	0.103	0.025	1.69215e-190
Mic-nascent	PGAM1	4.55582e-195	1.28766	0.151	0.05	1.75568e-190
Mic-nascent	RRAGA	1.04971e-194	1.67526	0.103	0.025	4.04525e-190
Mic-nascent	TOMM20	6.75727e-194	1.06991	0.19	0.074	2.60405e-189
Mic-nascent	SMARCB1	4.87581e-193	1.33124	0.163	0.058	1.87899e-188
Mic-nascent	SSBP1	3.48085e-192	1.05369	0.25	0.116	1.34142e-187
Mic-nascent	CXCL16	5.91408e-192	1.10318	0.161	0.056	2.27911e-187
Mic-nascent	PABPC1	8.80461e-192	0.72413	0.512	0.351	3.39303e-187
Mic-nascent	MAP2	9.17425e-192	1.09413	0.306	0.163	3.53548e-187
Mic-nascent	PSMD2	2.10583e-190	1.45993	0.131	0.04	8.11522e-186
Mic-nascent	SFT2D1	7.36791e-190	1.10825	0.194	0.078	2.83937e-185
Mic-nascent	CHCHD7	4.28079e-189	1.34861	0.15	0.051	1.64969e-184
Mic-nascent	BTF3L4	5.25008e-189	1.08895	0.225	0.099	2.02322e-184
Mic-nascent	HNRNPAB	1.07227e-188	1.60242	0.128	0.039	4.1322e-184
Mic-nascent	FKBP3	1.66161e-188	1.30859	0.172	0.065	6.40334e-184
Mic-nascent	COTL1	2.85279e-188	0.979531	0.386	0.232	1.09938e-183
Mic-nascent	SMIM29	6.69972e-188	1.27571	0.127	0.038	2.58187e-183
Mic-nascent	CUX2	6.87913e-188	1.88883	0.135	0.044	2.65101e-183
Mic-nascent	ACP1	1.2053e-187	1.47388	0.141	0.047	4.64485e-183
Mic-nascent	ANP32E	1.77038e-187	1.73694	0.107	0.028	6.82253e-183
Mic-nascent	ADH5	3.25387e-187	1.6785	0.114	0.031	1.25394e-182
Mic-nascent	SKA2	1.24014e-186	1.7497	0.12	0.035	4.77913e-182
Mic-nascent	MRPS18C	4.19949e-186	1.41102	0.133	0.042	1.61836e-181
Mic-nascent	STUB1	6.55641e-186	1.24353	0.131	0.04	2.52664e-181
Mic-nascent	IAH1	3.63555e-185	1.62715	0.125	0.038	1.40103e-180
Mic-nascent	C1orf56	3.7753e-185	1.85331	0.11	0.03	1.45489e-180
Mic-nascent	DDOST	1.66009e-184	1.21511	0.138	0.045	6.39749e-180
Mic-nascent	ATP6V0D1	2.07124e-184	0.979681	0.187	0.074	7.98195e-180
Mic-nascent	COX20	3.4228e-183	1.2151	0.191	0.079	1.31904e-178
Mic-nascent	ZCRB1	4.56626e-183	1.64474	0.105	0.027	1.7597e-178
Mic-nascent	TMBIM6	1.85814e-182	0.805915	0.316	0.166	7.16073e-178
Mic-nascent	NUDCD2	2.74453e-182	1.72574	0.1	0.025	1.05766e-177
Mic-nascent	PSMD9	4.78622e-182	1.57904	0.114	0.032	1.84447e-177
Mic-nascent	DGUOK	8.46104e-182	1.28999	0.167	0.063	3.26063e-177
Mic-nascent	ZNF704	1.70171e-181	1.73082	0.14	0.048	6.55788e-177
Mic-nascent	SLC25A39	1.96088e-181	1.41466	0.111	0.031	7.55665e-177
Mic-nascent	RUNX1T1	2.38284e-181	1.59031	0.143	0.05	9.18275e-177
Mic-nascent	HCST	5.84885e-181	1.22229	0.127	0.039	2.25397e-176
Mic-nascent	PLEKHJ1	1.32194e-180	1.53341	0.107	0.029	5.09436e-176
Mic-nascent	SRA1	5.25623e-180	1.25222	0.139	0.046	2.02559e-175
Mic-nascent	HSPA5	4.54808e-179	0.433627	0.287	0.141	1.75269e-174
Mic-nascent	EVI2A	3.0251e-178	1.06771	0.176	0.068	1.16578e-173
Mic-nascent	RHEB	5.61302e-178	0.918654	0.256	0.123	2.16309e-173
Mic-nascent	TRAPPC3	5.76193e-178	1.33296	0.129	0.041	2.22048e-173
Mic-nascent	XRCC6	7.24201e-178	1.06154	0.21	0.091	2.79085e-173
Mic-nascent	MT-ND6	7.33e-178	1.73968	0.1	0.026	2.82476e-173
Mic-nascent	BCAP31	1.85135e-177	0.928926	0.176	0.068	7.13453e-173
Mic-nascent	GSTM3	2.23223e-177	1.64068	0.112	0.032	8.60234e-173
Mic-nascent	MRPS23	1.16822e-176	1.63255	0.101	0.026	4.50196e-172
Mic-nascent	ZFP36	5.80988e-176	1.21069	0.179	0.072	2.23896e-171
Mic-nascent	SDF2L1	1.03745e-174	1.28453	0.115	0.033	3.99804e-170
Mic-nascent	SARS1	1.7001e-174	1.31347	0.157	0.059	6.55166e-170
Mic-nascent	PGK1	1.51574e-173	0.763124	0.275	0.137	5.84122e-169
Mic-nascent	ARL3	5.47036e-173	1.44191	0.144	0.051	2.10811e-168
Mic-nascent	SRSF7	1.45958e-172	0.90894	0.3	0.159	5.62479e-168
Mic-nascent	SQLE	2.2358e-172	1.78461	0.108	0.031	8.61611e-168
Mic-nascent	NUDT14	5.9778e-172	1.11373	0.141	0.048	2.30366e-167
Mic-nascent	ELAVL3	2.42807e-171	1.68214	0.137	0.048	9.35706e-167
Mic-nascent	CCT4	1.32493e-170	0.990896	0.224	0.104	5.1059e-166
Mic-nascent	CACYBP	1.63286e-170	0.966214	0.187	0.077	6.29254e-166
Mic-nascent	ALOX5AP	6.82382e-170	0.868356	0.23	0.106	2.6297e-165
Mic-nascent	DUT	1.71033e-169	1.21902	0.172	0.069	6.59111e-165
Mic-nascent	NCBP2	5.71871e-169	1.57901	0.123	0.039	2.20382e-164
Mic-nascent	ABCG2	6.80469e-169	1.24764	0.149	0.054	2.62233e-164
Mic-nascent	SDHC	8.31848e-169	1.25314	0.147	0.053	3.20569e-164
Mic-nascent	GNPDA1	8.7654e-169	1.28396	0.123	0.039	3.37792e-164
Mic-nascent	COPS3	2.88619e-168	1.44291	0.118	0.037	1.11225e-163
Mic-nascent	ZNF22	1.1083e-167	1.5567	0.113	0.034	4.27107e-163
Mic-nascent	GPR183	3.80482e-167	1.16774	0.224	0.105	1.46626e-162
Mic-nascent	C14orf119	9.88649e-166	1.52204	0.1	0.027	3.80995e-161
Mic-nascent	VEGFB	1.30448e-165	1.42254	0.14	0.05	5.02707e-161
Mic-nascent	MRPS16	4.20758e-165	1.23374	0.129	0.043	1.62148e-160
Mic-nascent	IER3IP1	7.40106e-165	1.42694	0.115	0.036	2.85215e-160
Mic-nascent	MAGEF1	1.13963e-164	1.50495	0.107	0.031	4.39179e-160
Mic-nascent	NFKBID	1.21764e-164	1.22177	0.129	0.043	4.69243e-160
Mic-nascent	LIPA	1.97992e-164	0.949558	0.24	0.116	7.63003e-160
Mic-nascent	VMA21	6.95986e-164	1.39187	0.107	0.031	2.68212e-159
Mic-nascent	CRACD	2.2915e-163	1.6219	0.13	0.045	8.83075e-159
Mic-nascent	IGBP1	4.24494e-163	1.1109	0.159	0.062	1.63587e-158
Mic-nascent	SRGN	6.28741e-163	0.600875	0.387	0.238	2.42298e-158
Mic-nascent	HSPB1	4.46995e-162	0.480403	0.239	0.113	1.72258e-157
Mic-nascent	MRPS26	5.05492e-162	1.58374	0.1	0.028	1.94801e-157
Mic-nascent	LINC01619	2.55687e-161	1.49593	0.115	0.036	9.85343e-157
Mic-nascent	BSG	3.04596e-161	0.839398	0.186	0.078	1.17382e-156
Mic-nascent	YWHAB	3.39705e-161	0.704231	0.31	0.168	1.30912e-156
Mic-nascent	YWHAH	6.01682e-161	0.757534	0.346	0.199	2.3187e-156
Mic-nascent	CISD2	9.00433e-161	1.12436	0.14	0.05	3.47e-156
Mic-nascent	TMEM167A	9.00719e-161	1.32987	0.139	0.05	3.4711e-156
Mic-nascent	RPSAP58	6.42464e-160	1.49608	0.129	0.045	2.47586e-155
Mic-nascent	TMEM160	1.67362e-159	0.887195	0.149	0.055	6.44962e-155
Mic-nascent	AAMP	2.25427e-159	1.42932	0.105	0.031	8.68726e-155
Mic-nascent	NRG1	2.31148e-159	1.53762	0.196	0.091	8.90776e-155
Mic-nascent	ARPC4	4.18537e-159	0.934871	0.17	0.069	1.61292e-154
Mic-nascent	MNDA	7.83296e-159	0.958736	0.313	0.177	3.01859e-154
Mic-nascent	NAA10	2.15483e-158	1.39955	0.115	0.036	8.30408e-154
Mic-nascent	CAPZA2	1.0355e-157	0.7036	0.37	0.219	3.99052e-153
Mic-nascent	SNF8	1.37907e-157	1.24422	0.123	0.041	5.31451e-153
Mic-nascent	MMADHC	3.53046e-157	1.44619	0.125	0.043	1.36053e-152
Mic-nascent	RNASE6	4.59269e-157	1.19537	0.112	0.035	1.76988e-152
Mic-nascent	ZC3H15	4.68283e-156	0.884517	0.217	0.101	1.80462e-151
Mic-nascent	HMGCS1	6.8711e-156	1.49015	0.139	0.052	2.64792e-151
Mic-nascent	PSMB4	1.81225e-155	1.3225	0.116	0.038	6.98385e-151
Mic-nascent	NDUFV2	2.13027e-155	0.922977	0.215	0.101	8.20941e-151
Mic-nascent	DPP7	6.47448e-154	0.841327	0.183	0.078	2.49507e-149
Mic-nascent	CTSA	1.74976e-153	0.983035	0.125	0.042	6.74304e-149
Mic-nascent	TUBA1C	1.77635e-153	1.26475	0.131	0.047	6.84552e-149
Mic-nascent	DAZAP2	3.28819e-153	0.883878	0.167	0.068	1.26717e-148
Mic-nascent	CRY1	3.42271e-153	0.986907	0.138	0.05	1.31901e-148
Mic-nascent	PTOV1	6.82714e-153	1.27658	0.157	0.064	2.63097e-148
Mic-nascent	CD81	8.64152e-153	1.15457	0.322	0.198	3.33018e-148
Mic-nascent	ENSG00000262202	2.60438e-152	1.53814	0.104	0.032	1.00365e-147
Mic-nascent	FDPS	8.52798e-152	1.24373	0.152	0.06	3.28643e-147
Mic-nascent	LGMN	1.68705e-151	0.720074	0.37	0.232	6.50137e-147
Mic-nascent	HOMER3	2.60113e-151	1.34463	0.115	0.038	1.0024e-146
Mic-nascent	UBE2V2	2.6261e-151	1.18626	0.182	0.081	1.01202e-146
Mic-nascent	NENF	2.77384e-151	1.15561	0.118	0.039	1.06895e-146
Mic-nascent	LST1	8.46106e-151	0.692786	0.293	0.156	3.26064e-146
Mic-nascent	MCTS1	4.10515e-150	1.20818	0.139	0.052	1.582e-145
Mic-nascent	CNIH1	4.99046e-150	1.47896	0.1	0.03	1.92317e-145
Mic-nascent	CHURC1	2.44989e-149	0.926354	0.192	0.086	9.44114e-145
Mic-nascent	ZNF706	2.99875e-149	0.945438	0.237	0.12	1.15563e-144
Mic-nascent	UBE2V1	3.09536e-149	1.01904	0.2	0.093	1.19286e-144
Mic-nascent	SAT1	1.03943e-148	0.658666	0.63	0.554	4.00566e-144
Mic-nascent	MIDN	1.82081e-148	1.06806	0.143	0.054	7.01687e-144
Mic-nascent	TIMM17A	6.24542e-148	1.24911	0.109	0.035	2.4068e-143
Mic-nascent	HLA-C	7.48139e-147	0.678239	0.213	0.1	2.8831e-142
Mic-nascent	MSMO1	7.59393e-147	1.71563	0.102	0.032	2.92647e-142
Mic-nascent	RAB11B	1.62108e-146	1.31711	0.116	0.039	6.24715e-142
Mic-nascent	EIF4B	1.43186e-145	0.915335	0.222	0.109	5.51797e-141
Mic-nascent	C7orf50	1.6319e-145	0.994775	0.15	0.06	6.28887e-141
Mic-nascent	LRPAP1	5.40068e-145	0.836524	0.16	0.065	2.08126e-140
Mic-nascent	FAM50A	3.51816e-143	1.04957	0.115	0.039	1.35579e-138
Mic-nascent	METAP2	6.91911e-143	0.89251	0.216	0.105	2.66642e-138
Mic-nascent	PGD	7.61936e-143	1.45126	0.101	0.032	2.93627e-138
Mic-nascent	AMZ2P1	9.49984e-142	1.38176	0.101	0.032	3.66095e-137
Mic-nascent	PTPN6	3.14155e-141	1.09904	0.111	0.037	1.21066e-136
Mic-nascent	PSMG2	1.26244e-140	1.04502	0.159	0.067	4.86508e-136
Mic-nascent	SQSTM1	1.64756e-140	1.15619	0.218	0.11	6.34919e-136
Mic-nascent	ENSA	2.08514e-140	0.861271	0.253	0.134	8.0355e-136
Mic-nascent	CCDC90B	2.45808e-140	1.32408	0.139	0.055	9.47269e-136
Mic-nascent	DDX18	1.38015e-139	0.998367	0.176	0.079	5.3187e-135
Mic-nascent	MPC1	3.84524e-139	1.00482	0.157	0.066	1.48184e-134
Mic-nascent	CLTB	1.18277e-138	1.08312	0.118	0.041	4.55803e-134
Mic-nascent	C1D	1.55685e-138	0.98957	0.137	0.053	5.99964e-134
Mic-nascent	PSMD13	2.77528e-138	1.19948	0.126	0.047	1.06951e-133
Mic-nascent	COMMD3	3.71959e-138	1.30132	0.138	0.055	1.43342e-133
Mic-nascent	MPLKIP	5.29904e-138	1.37173	0.108	0.036	2.04209e-133
Mic-nascent	ENAH	1.0233e-137	1.7342	0.107	0.036	3.94349e-133
Mic-nascent	PFDN1	9.21313e-137	0.90568	0.18	0.082	3.55046e-132
Mic-nascent	SARAF	1.33168e-136	0.620389	0.345	0.206	5.13189e-132
Mic-nascent	PSMA5	2.59227e-136	1.23746	0.124	0.046	9.98983e-132
Mic-nascent	AP1S2	2.7005e-136	1.26415	0.137	0.054	1.04069e-131
Mic-nascent	GPR34	4.62327e-136	0.707763	0.374	0.236	1.78167e-131
Mic-nascent	PPM1G	1.33663e-135	1.03746	0.152	0.064	5.15095e-131
Mic-nascent	HCFC1R1	1.7907e-135	1.27244	0.104	0.034	6.9008e-131
Mic-nascent	MYT1L	7.18596e-135	1.16143	0.194	0.095	2.76925e-130
Mic-nascent	PBX1	1.06563e-134	1.07934	0.205	0.102	4.1066e-130
Mic-nascent	PPP2R1A	1.51856e-134	0.969789	0.167	0.074	5.85207e-130
Mic-nascent	LINC01122	2.06597e-134	1.61855	0.115	0.042	7.96163e-130
Mic-nascent	TAF7	5.34021e-134	0.978715	0.147	0.06	2.05796e-129
Mic-nascent	TMCO1	7.31108e-134	0.870678	0.16	0.069	2.81747e-129
Mic-nascent	M6PR	2.66669e-132	0.766858	0.191	0.09	1.02766e-127
Mic-nascent	CYBA	1.27782e-131	0.801073	0.381	0.258	4.92434e-127
Mic-nascent	CD14	3.31701e-131	1.0506	0.225	0.117	1.27828e-126
Mic-nascent	C1orf43	4.12081e-131	0.848691	0.169	0.075	1.58803e-126
Mic-nascent	MDH1	6.29834e-131	0.783936	0.193	0.092	2.42719e-126
Mic-nascent	PTPRZ1	6.65673e-131	1.35542	0.169	0.079	2.5653e-126
Mic-nascent	BEX2	1.21892e-130	1.15437	0.138	0.056	4.69734e-126
Mic-nascent	NARS1	2.51189e-130	0.958797	0.163	0.072	9.68006e-126
Mic-nascent	GRHPR	3.0522e-130	1.28918	0.107	0.037	1.17623e-125
Mic-nascent	CYSTM1	3.71868e-130	0.872771	0.141	0.057	1.43307e-125
Mic-nascent	SELENOS	7.90783e-130	0.971385	0.125	0.047	3.04744e-125
Mic-nascent	YPEL5	1.50659e-129	1.04467	0.146	0.061	5.80593e-125
Mic-nascent	HPF1	2.1967e-129	1.34948	0.112	0.04	8.46541e-125
Mic-nascent	PSMA3	4.06647e-129	1.02002	0.159	0.07	1.5671e-124
Mic-nascent	EI24	7.64765e-129	1.12627	0.106	0.036	2.94718e-124
Mic-nascent	GAP43	3.11983e-128	1.14903	0.189	0.092	1.20229e-123
Mic-nascent	THOC7	9.70212e-128	1.04085	0.136	0.055	3.73891e-123
Mic-nascent	CCT5	2.8083e-127	1.02486	0.158	0.07	1.08223e-122
Mic-nascent	YWHAZ	3.21408e-127	0.658975	0.327	0.196	1.23861e-122
Mic-nascent	ENSG00000285080	4.70552e-127	1.53369	0.106	0.037	1.81337e-122
Mic-nascent	CNPY3	6.54807e-127	0.74743	0.254	0.138	2.52343e-122
Mic-nascent	GSTK1	8.30111e-127	1.02624	0.12	0.045	3.199e-122
Mic-nascent	MANF	3.11983e-126	1.1334	0.102	0.035	1.20229e-121
Mic-nascent	GLUL	5.48069e-126	0.549537	0.327	0.196	2.11209e-121
Mic-nascent	DHRS7	2.5542e-125	0.951563	0.137	0.056	9.84313e-121
Mic-nascent	PNKD	4.46559e-125	0.93916	0.141	0.059	1.72091e-120
Mic-nascent	FRG1	8.89198e-125	1.22862	0.125	0.05	3.4267e-120
Mic-nascent	XBP1	2.99154e-124	0.789556	0.156	0.068	1.15285e-119
Mic-nascent	PTGES3	4.03211e-124	0.386812	0.393	0.25	1.55385e-119
Mic-nascent	DNAJB6	1.38518e-123	0.570113	0.388	0.253	5.33805e-119
Mic-nascent	NDUFS2	2.44525e-123	0.893967	0.168	0.077	9.42324e-119
Mic-nascent	TCEA1	3.53855e-123	0.859704	0.218	0.114	1.36365e-118
Mic-nascent	C2	7.21129e-123	0.936461	0.118	0.045	2.77901e-118
Mic-nascent	TRIM28	4.11641e-121	1.20302	0.103	0.037	1.58634e-116
Mic-nascent	NONO	5.74163e-121	1.1084	0.138	0.058	2.21265e-116
Mic-nascent	DYNLT2B	2.95097e-120	1.53435	0.103	0.037	1.13721e-115
Mic-nascent	MAP2K2	9.16448e-120	0.960687	0.133	0.055	3.53171e-115
Mic-nascent	COMMD7	1.42527e-119	0.938317	0.124	0.049	5.49257e-115
Mic-nascent	GGCT	1.83028e-119	1.19217	0.101	0.036	7.05334e-115
Mic-nascent	PCED1B-AS1	2.6457e-119	0.82625	0.173	0.081	1.01957e-114
Mic-nascent	SUCLG1	3.21792e-119	1.06994	0.134	0.056	1.24009e-114
Mic-nascent	SERPINB1	7.92702e-119	0.962692	0.135	0.056	3.05483e-114
Mic-nascent	RTF2	8.96691e-118	0.755457	0.197	0.099	3.45558e-113
Mic-nascent	SMARCE1	1.46383e-117	1.05175	0.15	0.068	5.64116e-113
Mic-nascent	ETF1	1.65604e-117	0.781409	0.153	0.068	6.38189e-113
Mic-nascent	NDUFB6	4.97138e-117	0.978608	0.134	0.056	1.91582e-112
Mic-nascent	AKIRIN2	2.15693e-116	0.868548	0.152	0.068	8.31215e-112
Mic-nascent	NFIX	1.4168e-115	1.42389	0.12	0.049	5.45993e-111
Mic-nascent	CD99	1.86931e-115	0.682587	0.254	0.143	7.20377e-111
Mic-nascent	AP3S1	7.88073e-115	0.923226	0.177	0.087	3.037e-110
Mic-nascent	SPSB3	2.35535e-114	1.2032	0.109	0.041	9.07681e-110
Mic-nascent	DBNL	2.38077e-113	0.860112	0.134	0.057	9.17476e-109
Mic-nascent	TPGS2	3.38129e-113	1.15289	0.124	0.052	1.30305e-108
Mic-nascent	OAZ2	3.51772e-113	0.806608	0.173	0.084	1.35563e-108
Mic-nascent	EAPP	3.56765e-113	1.00265	0.142	0.063	1.37487e-108
Mic-nascent	CDH2	1.22606e-112	1.31227	0.119	0.049	4.72487e-108
Mic-nascent	MED10	1.08504e-111	1.1636	0.114	0.045	4.18141e-107
Mic-nascent	SCOC	1.68714e-111	1.26986	0.111	0.044	6.50172e-107
Mic-nascent	FCGR1BP	7.49734e-111	0.709831	0.187	0.093	2.88925e-106
Mic-nascent	BABAM1	2.14127e-110	1.05258	0.112	0.044	8.25181e-106
Mic-nascent	KDELR1	4.09975e-110	0.987821	0.11	0.042	1.57992e-105
Mic-nascent	PEA15	8.04231e-110	0.89651	0.127	0.054	3.09926e-105
Mic-nascent	ZFAND5	2.05728e-109	0.669619	0.18	0.089	7.92814e-105
Mic-nascent	ACADVL	3.07292e-109	0.76883	0.115	0.046	1.18421e-104
Mic-nascent	SRSF6	4.86936e-108	1.1098	0.133	0.059	1.8765e-103
Mic-nascent	EPHA5	1.08627e-107	1.38072	0.124	0.054	4.18614e-103
Mic-nascent	RTF1	1.53536e-107	0.732356	0.202	0.106	5.91681e-103
Mic-nascent	NBL1	2.51457e-107	0.741432	0.17	0.083	9.69039e-103
Mic-nascent	ITM2B	3.34423e-107	0.697348	0.637	0.586	1.28877e-102
Mic-nascent	TPM3	1.24541e-106	0.620535	0.275	0.162	4.79945e-102
Mic-nascent	MAPT	3.05695e-106	1.08242	0.152	0.073	1.17806e-101
Mic-nascent	HADHA	3.98773e-106	0.760507	0.19	0.098	1.53675e-101
Mic-nascent	GPS2	4.99875e-106	0.941788	0.124	0.052	1.92637e-101
Mic-nascent	CADM1	9.97604e-106	1.15323	0.167	0.084	3.84447e-101
Mic-nascent	CCDC12	1.70737e-105	0.631588	0.184	0.093	6.57969e-101
Mic-nascent	LYRM2	1.98e-105	0.881785	0.109	0.043	7.63032e-101
Mic-nascent	ATF4	5.9656e-105	0.671486	0.159	0.076	2.29896e-100
Mic-nascent	DDX24	8.09697e-105	0.655556	0.232	0.129	3.12033e-100
Mic-nascent	EIF4E2	3.29026e-104	0.979666	0.12	0.05	1.26797e-99
Mic-nascent	TSC22D1	3.3464e-104	0.851217	0.236	0.138	1.2896e-99
Mic-nascent	TPD52L2	1.45546e-103	0.733849	0.118	0.049	5.60892e-99
Mic-nascent	BMERB1	1.9427e-103	1.16039	0.129	0.058	7.48658e-99
Mic-nascent	NSMCE1	3.44106e-103	0.938136	0.104	0.04	1.32608e-98
Mic-nascent	TTC1	5.77975e-103	0.729632	0.175	0.088	2.22734e-98
Mic-nascent	STXBP2	1.25556e-102	0.70378	0.117	0.048	4.83856e-98
Mic-nascent	ACTR1A	1.71798e-102	1.10658	0.108	0.044	6.62059e-98
Mic-nascent	ATP6AP1	3.28905e-102	0.537348	0.141	0.063	1.2675e-97
Mic-nascent	SEC62	4.01099e-102	0.514125	0.289	0.173	1.54571e-97
Mic-nascent	SRSF5	4.22853e-102	0.703788	0.293	0.184	1.62955e-97
Mic-nascent	PEPD	4.1869e-101	0.81857	0.134	0.06	1.6135e-96
Mic-nascent	DDX21	7.70246e-101	0.628077	0.18	0.091	2.9683e-96
Mic-nascent	AUP1	1.08997e-100	0.618642	0.137	0.062	4.20041e-96
Mic-nascent	PMF1	2.35964e-100	1.03902	0.102	0.04	9.09333e-96
Mic-nascent	RER1	5.02646e-100	0.757324	0.136	0.062	1.93705e-95
Mic-nascent	P4HB	5.819e-100	0.592857	0.16	0.077	2.24247e-95
Mic-nascent	WBP11	6.45644e-100	0.887082	0.106	0.042	2.48812e-95
Mic-nascent	CLNS1A	3.25893e-99	0.931944	0.157	0.077	1.25589e-94
Mic-nascent	ARRDC3	4.38761e-99	1.09571	0.142	0.068	1.69085e-94
Mic-nascent	RILPL2	5.34828e-99	0.667026	0.15	0.071	2.06107e-94
Mic-nascent	PRXL2A	1.04323e-98	1.07796	0.107	0.043	4.02028e-94
Mic-nascent	SRRM1	1.81817e-97	0.617053	0.28	0.171	7.00667e-93
Mic-nascent	PPP1R18	3.37963e-97	0.705429	0.14	0.065	1.30241e-92
Mic-nascent	RCN2	3.45757e-97	0.938891	0.138	0.065	1.33244e-92
Mic-nascent	ACY3	6.87387e-97	1.05062	0.116	0.05	2.64898e-92
Mic-nascent	AIMP1	1.43257e-96	0.815692	0.137	0.064	5.5207e-92
Mic-nascent	FGF13	4.77176e-96	0.747481	0.123	0.055	1.83889e-91
Mic-nascent	CSDE1	5.20489e-96	0.59764	0.27	0.163	2.00581e-91
Mic-nascent	BID	5.65108e-96	0.551273	0.199	0.107	2.17776e-91
Mic-nascent	PPP1R7	7.03823e-96	0.890057	0.125	0.056	2.71232e-91
Mic-nascent	ITPA	2.89732e-95	0.921887	0.105	0.043	1.11654e-90
Mic-nascent	MRPL42	3.38534e-95	1.05339	0.122	0.055	1.30461e-90
Mic-nascent	HNRNPR	5.43875e-95	0.75264	0.245	0.146	2.09593e-90
Mic-nascent	PIN4	1.0418e-94	0.922267	0.139	0.066	4.0148e-90
Mic-nascent	AHSA1	1.29662e-94	0.812582	0.129	0.059	4.99677e-90
Mic-nascent	TOM1	1.6735e-94	0.671086	0.113	0.047	6.44917e-90
Mic-nascent	CDC37	1.94224e-94	0.692516	0.159	0.08	7.48482e-90
Mic-nascent	PPP1CC	3.59522e-94	0.869993	0.137	0.065	1.38549e-89
Mic-nascent	NCF4	1.75785e-93	0.677762	0.11	0.046	6.77424e-89
Mic-nascent	PSMC2	1.92186e-92	0.838832	0.118	0.052	7.40628e-88
Mic-nascent	HNRNPA3	4.16277e-92	0.582347	0.377	0.26	1.60421e-87
Mic-nascent	PAIP1	4.29598e-92	0.939411	0.128	0.059	1.65554e-87
Mic-nascent	RPA3	7.25228e-92	1.13164	0.1	0.041	2.79481e-87
Mic-nascent	SSU72	3.48578e-91	0.826359	0.136	0.065	1.34332e-86
Mic-nascent	MPV17	1.2225e-90	0.964796	0.103	0.043	4.71115e-86
Mic-nascent	PLAUR	3.64693e-90	1.01803	0.106	0.045	1.40542e-85
Mic-nascent	TAGAP	4.5032e-90	0.791703	0.123	0.056	1.7354e-85
Mic-nascent	TMEM179B	2.18695e-89	0.832894	0.103	0.043	8.42784e-85
Mic-nascent	SATB2	5.03592e-89	1.22681	0.136	0.067	1.94069e-84
Mic-nascent	LMAN2	1.54735e-88	0.611145	0.145	0.071	5.96302e-84
Mic-nascent	BUD23	2.23057e-88	0.7536	0.105	0.044	8.59596e-84
Mic-nascent	PLXNA4	7.18707e-88	1.35115	0.1	0.043	2.76968e-83
Mic-nascent	RAB11A	1.70967e-87	0.471925	0.345	0.23	6.58855e-83
Mic-nascent	PAXX	1.73033e-87	0.785213	0.108	0.047	6.66818e-83
Mic-nascent	NOP56	2.01433e-87	0.794488	0.111	0.049	7.76261e-83
Mic-nascent	ATP1B3	3.11407e-87	0.502024	0.182	0.097	1.20007e-82
Mic-nascent	EIF4E	3.92131e-87	0.618105	0.221	0.129	1.51116e-82
Mic-nascent	GNG3	1.44823e-86	0.865431	0.127	0.06	5.58103e-82
Mic-nascent	GLO1	1.46454e-86	0.989704	0.103	0.044	5.64389e-82
Mic-nascent	UBE2A	1.4894e-86	0.700228	0.135	0.065	5.7397e-82
Mic-nascent	CIAO2A	1.55691e-86	0.694898	0.129	0.061	5.99988e-82
Mic-nascent	UBE2D1	2.38364e-86	1.0303	0.102	0.043	9.18582e-82
Mic-nascent	ITGB2	3.3661e-86	0.494462	0.247	0.147	1.29719e-81
Mic-nascent	ZNF804A	8.5637e-86	1.03441	0.111	0.05	3.30019e-81
Mic-nascent	SORBS2	1.57649e-85	1.22868	0.134	0.067	6.07533e-81
Mic-nascent	NDUFV1	5.83614e-85	0.680823	0.167	0.089	2.24907e-80
Mic-nascent	NRXN1	9.19419e-85	0.565837	0.406	0.298	3.54316e-80
Mic-nascent	NDUFAF8	1.05168e-84	0.707491	0.105	0.045	4.05287e-80
Mic-nascent	PDIA3	3.21154e-83	0.456757	0.254	0.154	1.23763e-78
Mic-nascent	SLC16A3	4.01047e-83	0.45265	0.151	0.076	1.54552e-78
Mic-nascent	LIMD2	4.21837e-83	0.68919	0.122	0.057	1.62563e-78
Mic-nascent	LINC00486	4.86396e-83	0.595723	0.617	0.856	1.87442e-78
Mic-nascent	CNPY2	1.41304e-82	0.640738	0.137	0.067	5.44545e-78
Mic-nascent	ABCF1	1.98165e-82	0.759983	0.103	0.044	7.63669e-78
Mic-nascent	PLAAT3	2.10348e-82	0.540902	0.136	0.067	8.1062e-78
Mic-nascent	HERPUD1	6.00227e-82	0.610402	0.253	0.158	2.31309e-77
Mic-nascent	EMC10	8.44987e-82	0.603387	0.105	0.046	3.25633e-77
Mic-nascent	TERF2IP	3.01405e-81	0.620123	0.213	0.125	1.16152e-76
Mic-nascent	PLD3	3.5871e-81	0.445358	0.312	0.204	1.38236e-76
Mic-nascent	CREG1	9.26582e-81	0.615209	0.237	0.145	3.57077e-76
Mic-nascent	SEPTIN7	1.32515e-80	0.476652	0.41	0.295	5.10675e-76
Mic-nascent	SLC44A5	5.04932e-80	1.22572	0.113	0.054	1.94586e-75
Mic-nascent	CNOT7	2.51581e-79	0.784353	0.141	0.072	9.69516e-75
Mic-nascent	CHMP4B	2.85523e-79	0.544715	0.136	0.067	1.10032e-74
Mic-nascent	ANXA7	3.7659e-79	0.483576	0.134	0.066	1.45127e-74
Mic-nascent	PNRC2	6.05039e-79	0.735147	0.107	0.048	2.33164e-74
Mic-nascent	HNRNPA2B1	1.7533e-78	0.45398	0.52	0.415	6.75669e-74
Mic-nascent	SAR1A	3.01263e-78	0.938757	0.117	0.056	1.16098e-73
Mic-nascent	CYP51A1	4.08935e-78	0.841077	0.108	0.049	1.57591e-73
Mic-nascent	IDH2	7.63688e-78	0.615526	0.179	0.1	2.94302e-73
Mic-nascent	IP6K2	7.6817e-78	0.79488	0.171	0.096	2.9603e-73
Mic-nascent	NAPA	5.85761e-77	0.553725	0.12	0.057	2.25735e-72
Mic-nascent	RBM4	4.31878e-76	0.661886	0.19	0.11	1.66433e-71
Mic-nascent	COMT	8.72406e-76	0.546003	0.155	0.083	3.36199e-71
Mic-nascent	DYNC1I2	8.74346e-76	0.633246	0.267	0.174	3.36947e-71
Mic-nascent	SELENOF	1.59284e-75	0.489527	0.189	0.108	6.13834e-71
Mic-nascent	PLTP	2.46197e-75	0.705014	0.109	0.051	9.48771e-71
Mic-nascent	PCMT1	3.47165e-75	0.61035	0.16	0.087	1.33787e-70
Mic-nascent	ZBTB18	3.81559e-75	1.1232	0.116	0.057	1.47041e-70
Mic-nascent	GNAI2	5.43487e-74	0.693074	0.269	0.179	2.09444e-69
Mic-nascent	TMEM161B-DT	7.41493e-73	0.804495	0.229	0.148	2.85749e-68
Mic-nascent	ZC2HC1A	1.03846e-72	1.00093	0.125	0.064	4.00193e-68
Mic-nascent	CH25H	1.14478e-72	0.795526	0.165	0.094	4.41165e-68
Mic-nascent	DLGAP1	1.57545e-72	0.594871	0.331	0.237	6.0713e-68
Mic-nascent	PARP1	2.47263e-72	0.612487	0.159	0.088	9.52876e-68
Mic-nascent	NME3	6.32416e-72	0.575101	0.135	0.07	2.43714e-67
Mic-nascent	CHASERR	7.28402e-72	0.860827	0.188	0.113	2.80704e-67
Mic-nascent	SARNP	1.20014e-70	0.568672	0.213	0.13	4.62498e-66
Mic-nascent	COPS4	1.58003e-70	0.808116	0.104	0.049	6.08897e-66
Mic-nascent	VAMP2	3.57443e-70	0.39432	0.256	0.163	1.37748e-65
Mic-nascent	ARMCX3	3.84506e-70	0.622588	0.108	0.051	1.48177e-65
Mic-nascent	WDR1	5.08931e-70	0.548541	0.134	0.07	1.96127e-65
Mic-nascent	UQCRC2	2.28528e-69	0.578957	0.193	0.115	8.80679e-65
Mic-nascent	ARL6IP5	6.74143e-69	0.378751	0.24	0.149	2.59794e-64
Mic-nascent	PDCD6	1.91201e-68	0.578449	0.162	0.091	7.36832e-64
Mic-nascent	STEAP1B	3.52662e-68	0.415861	0.201	0.12	1.35905e-63
Mic-nascent	ROBO1	5.32735e-68	0.823286	0.17	0.1	2.053e-63
Mic-nascent	LYL1	7.23142e-68	0.549455	0.119	0.06	2.78677e-63
Mic-nascent	TYMP	7.64905e-68	0.433555	0.151	0.082	2.94772e-63
Mic-nascent	TXNL4A	1.18216e-67	0.694308	0.147	0.081	4.55568e-63
Mic-nascent	GPN3	2.95351e-67	0.664149	0.145	0.079	1.1382e-62
Mic-nascent	MED4	1.18234e-66	0.6458	0.143	0.078	4.55639e-62
Mic-nascent	DOK6	2.50256e-65	1.16359	0.12	0.064	9.64412e-61
Mic-nascent	VTI1B	4.19828e-65	0.539484	0.125	0.065	1.61789e-60
Mic-nascent	LSM8	6.16268e-65	0.562868	0.159	0.09	2.37491e-60
Mic-nascent	SRP72	1.02458e-64	0.562831	0.137	0.074	3.94843e-60
Mic-nascent	NUDT5	1.1046e-64	0.642694	0.122	0.063	4.25681e-60
Mic-nascent	RPL7L1	5.73409e-64	0.780569	0.132	0.071	2.20974e-59
Mic-nascent	ARPC1A	1.79222e-63	0.643424	0.159	0.092	6.90667e-59
Mic-nascent	NASP	2.93913e-62	0.548939	0.19	0.117	1.13265e-57
Mic-nascent	ACAT1	9.71132e-62	0.751531	0.103	0.051	3.74245e-57
Mic-nascent	SLC25A33	2.1685e-61	0.391858	0.105	0.052	8.35674e-57
Mic-nascent	EFHD2	2.84377e-61	0.494092	0.13	0.07	1.0959e-56
Mic-nascent	VAPA	4.90353e-61	0.403459	0.283	0.192	1.88967e-56
Mic-nascent	TSG101	5.58989e-61	0.540488	0.156	0.09	2.15417e-56
Mic-nascent	EIF2S3	5.8343e-61	0.544069	0.171	0.102	2.24836e-56
Mic-nascent	CDV3	1.33436e-60	0.531451	0.143	0.08	5.14222e-56
Mic-nascent	CST3	1.43395e-60	0.423953	0.351	0.255	5.52601e-56
Mic-nascent	OLR1	1.56784e-60	0.520693	0.324	0.236	6.04198e-56
Mic-nascent	LRRC7	5.08373e-60	0.749449	0.246	0.172	1.95912e-55
Mic-nascent	SCG5	1.19415e-59	0.776682	0.127	0.07	4.60189e-55
Mic-nascent	ITGB1BP1	1.50467e-59	0.719631	0.105	0.054	5.79853e-55
Mic-nascent	TMEM108	1.81338e-59	0.911438	0.12	0.066	6.98822e-55
Mic-nascent	VCP	3.48609e-59	0.457687	0.16	0.094	1.34343e-54
Mic-nascent	BRD3	4.90221e-59	0.898958	0.105	0.054	1.88916e-54
Mic-nascent	STING1	5.78079e-59	0.297694	0.103	0.051	2.22774e-54
Mic-nascent	HLA-E	6.7886e-59	0.423372	0.274	0.187	2.61612e-54
Mic-nascent	LINC01736	1.06478e-58	0.65705	0.109	0.057	4.10334e-54
Mic-nascent	HEXB	1.16003e-58	0.407777	0.139	0.077	4.47042e-54
Mic-nascent	MOB4	1.19974e-58	0.359169	0.143	0.081	4.62345e-54
Mic-nascent	BLOC1S6	1.27068e-58	0.586326	0.134	0.075	4.89682e-54
Mic-nascent	UFM1	3.19734e-58	0.600536	0.133	0.074	1.23216e-53
Mic-nascent	NBEAL1	4.16191e-58	0.564165	0.211	0.137	1.60388e-53
Mic-nascent	SPINT2	6.58803e-58	0.509344	0.107	0.054	2.53883e-53
Mic-nascent	SRSF10	1.3375e-56	0.431527	0.206	0.131	5.15433e-52
Mic-nascent	ENC1	1.48937e-56	0.529369	0.191	0.122	5.7396e-52
Mic-nascent	CCDC85B	3.84782e-55	0.158751	0.133	0.074	1.48284e-50
Mic-nascent	CAP1	1.16753e-54	0.390467	0.244	0.163	4.49932e-50
Mic-nascent	WBP2	1.46572e-54	0.423305	0.103	0.053	5.64844e-50
Mic-nascent	PDIA6	2.66904e-54	0.31783	0.2	0.126	1.02857e-49
Mic-nascent	DDX39B	2.69203e-54	0.522742	0.215	0.141	1.03743e-49
Mic-nascent	RNPS1	7.21691e-54	0.472276	0.149	0.088	2.78118e-49
Mic-nascent	MAPK6	1.59041e-53	0.514891	0.118	0.064	6.12898e-49
Mic-nascent	ATP6V1E1	2.89971e-53	0.28999	0.139	0.079	1.11746e-48
Mic-nascent	SEC13	3.26796e-53	0.47892	0.108	0.058	1.25937e-48
Mic-nascent	IRAK2	4.57337e-53	0.374057	0.155	0.093	1.76244e-48
Mic-nascent	MSRB2	1.09237e-52	0.521433	0.101	0.053	4.20966e-48
Mic-nascent	UBE2J1	1.35992e-52	0.400527	0.12	0.066	5.24073e-48
Mic-nascent	EXOSC8	1.46517e-52	0.851966	0.101	0.053	5.64633e-48
Mic-nascent	SMC3	2.17151e-52	0.625376	0.129	0.074	8.36836e-48
Mic-nascent	LY96	2.38579e-52	0.322562	0.195	0.123	9.1941e-48
Mic-nascent	ILF3	4.64845e-52	0.521878	0.162	0.099	1.79137e-47
Mic-nascent	ZCCHC10	8.33757e-52	0.503704	0.107	0.057	3.21305e-47
Mic-nascent	CD164	1.01246e-51	0.37398	0.17	0.104	3.90173e-47
Mic-nascent	SDHB	2.06123e-51	0.454496	0.121	0.068	7.94337e-47
Mic-nascent	MTCH2	2.664e-51	0.512303	0.122	0.068	1.02662e-46
Mic-nascent	DCLK1	3.45241e-51	0.639808	0.183	0.119	1.33046e-46
Mic-nascent	ACTR10	4.11813e-51	0.627256	0.134	0.078	1.587e-46
Mic-nascent	FDFT1	4.48305e-51	0.54753	0.151	0.092	1.72763e-46
Mic-nascent	MYO1E	1.48221e-50	0.513653	0.189	0.123	5.712e-46
Mic-nascent	SYNGR2	3.72979e-50	0.183351	0.102	0.053	1.43735e-45
Mic-nascent	SRP19	5.56662e-50	0.448007	0.15	0.09	2.14521e-45
Mic-nascent	NOSIP	6.07339e-50	0.530214	0.113	0.063	2.3405e-45
Mic-nascent	ROBO2	1.93138e-49	0.383468	0.341	0.258	7.44296e-45
Mic-nascent	PLD4	2.07755e-49	0.306575	0.194	0.124	8.00627e-45
Mic-nascent	EIF2A	3.8413e-49	0.458946	0.126	0.073	1.48032e-44
Mic-nascent	MAP3K13	6.29343e-49	0.427614	0.16	0.099	2.4253e-44
Mic-nascent	PCNP	6.33886e-49	0.562855	0.161	0.101	2.44281e-44
Mic-nascent	SYAP1	1.09699e-48	0.445947	0.1	0.054	4.22748e-44
Mic-nascent	SREK1IP1	8.54962e-48	0.4219	0.109	0.06	3.29477e-43
Mic-nascent	RGS19	1.13343e-47	0.390427	0.144	0.086	4.36791e-43
Mic-nascent	TLE5	1.42457e-47	0.798803	0.122	0.072	5.48985e-43
Mic-nascent	RSRC2	2.14575e-47	0.38078	0.24	0.165	8.26906e-43
Mic-nascent	PTPRN2	2.43994e-47	0.464383	0.143	0.087	9.4028e-43
Mic-nascent	TPP1	5.71106e-47	0.207762	0.104	0.056	2.20087e-42
Mic-nascent	PAK3	8.84154e-47	0.739095	0.11	0.062	3.40726e-42
Mic-nascent	HNRNPH3	1.08682e-46	0.494548	0.219	0.15	4.18829e-42
Mic-nascent	WTAP	2.02013e-46	0.473524	0.2	0.134	7.78498e-42
Mic-nascent	NSG2	2.1088e-46	0.663316	0.113	0.065	8.1267e-42
Mic-nascent	PSMC6	2.20691e-46	0.47441	0.129	0.077	8.50477e-42
Mic-nascent	SAP30BP	2.34743e-46	0.309488	0.117	0.066	9.0463e-42
Mic-nascent	NAGK	2.36235e-46	0.415423	0.174	0.111	9.1038e-42
Mic-nascent	RAB20	2.55234e-46	0.267742	0.155	0.095	9.83594e-42
Mic-nascent	SMIM7	3.48802e-46	0.428471	0.127	0.074	1.34418e-41
Mic-nascent	RBFOX1	3.53562e-46	0.637206	0.406	0.329	1.36252e-41
Mic-nascent	ARID5A	1.14725e-45	0.342284	0.115	0.065	4.42115e-41
Mic-nascent	TTYH3	1.20516e-45	0.227231	0.108	0.06	4.64434e-41
Mic-nascent	PCBP2	3.22302e-45	0.358027	0.246	0.171	1.24205e-40
Mic-nascent	ILK	3.2895e-45	0.463877	0.107	0.06	1.26767e-40
Mic-nascent	EMC3	2.21174e-44	0.364141	0.111	0.063	8.52338e-40
Mic-nascent	HSPA9	3.21689e-44	0.228462	0.184	0.119	1.23969e-39
Mic-nascent	RBBP7	4.64989e-44	0.446728	0.103	0.057	1.79193e-39
Mic-nascent	EIF3J	8.90137e-44	0.390061	0.149	0.093	3.43032e-39
Mic-nascent	NUCB1	1.19264e-43	0.248752	0.102	0.057	4.59609e-39
Mic-nascent	CEBPB	2.08896e-43	0.691233	0.158	0.102	8.05022e-39
Mic-nascent	NCOA4	2.38903e-43	0.452833	0.13	0.078	9.20659e-39
Mic-nascent	FAM177A1	4.08762e-43	0.491205	0.106	0.06	1.57525e-38
Mic-nascent	SCP2	2.29322e-42	0.338041	0.17	0.11	8.83738e-38
Mic-nascent	GATD3	2.73866e-42	0.381419	0.107	0.061	1.0554e-37
Mic-nascent	FYN	5.06785e-42	0.187206	0.109	0.063	1.953e-37
Mic-nascent	EIF5B	1.51089e-41	0.339889	0.184	0.122	5.82253e-37
Mic-nascent	MAP1LC3A	1.76432e-41	0.416555	0.106	0.061	6.79915e-37
Mic-nascent	RPN2	3.06528e-41	0.290768	0.206	0.139	1.18127e-36
Mic-nascent	TMED10	6.96329e-41	0.235077	0.16	0.102	2.68344e-36
Mic-nascent	PRKAR1A	1.25577e-40	0.328797	0.147	0.093	4.83936e-36
Mic-nascent	BNIP2	1.33681e-40	0.24326	0.142	0.088	5.15166e-36
Mic-nascent	GGA1	5.79127e-40	0.227682	0.128	0.078	2.23178e-35
Mic-nascent	PSMD11	4.09476e-39	0.477258	0.11	0.066	1.578e-34
Mic-nascent	KHDRBS1	4.91538e-39	0.36343	0.243	0.175	1.89424e-34
Mic-nascent	MED28	8.67759e-39	0.57701	0.112	0.068	3.34408e-34
Mic-nascent	CDK5RAP3	1.12773e-38	0.429667	0.101	0.059	4.34593e-34
Mic-nascent	TAF11	1.37016e-38	0.473373	0.112	0.067	5.28019e-34
Mic-nascent	LAPTM5	1.47642e-38	0.314405	0.39	0.315	5.68967e-34
Mic-nascent	DNAJB11	1.99269e-38	0.196088	0.11	0.064	7.67923e-34
Mic-nascent	ZCCHC17	2.14864e-38	0.458872	0.114	0.068	8.28021e-34
Mic-nascent	NKAIN2	2.48252e-38	0.510879	0.245	0.185	9.56688e-34
Mic-nascent	SEPTIN11	6.29025e-38	0.52183	0.155	0.103	2.42407e-33
Mic-nascent	CKLF	7.5061e-38	0.30208	0.191	0.13	2.89262e-33
Mic-nascent	YPEL3	9.46826e-38	0.473064	0.14	0.09	3.64878e-33
Mic-nascent	CCND2	2.92716e-37	0.669775	0.144	0.095	1.12804e-32
Mic-nascent	DTD1	3.79602e-37	0.547923	0.126	0.079	1.46287e-32
Mic-nascent	UBE2B	4.23028e-37	0.266569	0.217	0.151	1.63022e-32
Mic-nascent	SNX6	7.42897e-37	0.626208	0.223	0.16	2.8629e-32
Mic-nascent	LINC00632	8.41587e-37	0.577262	0.123	0.078	3.24323e-32
Mic-nascent	ERGIC2	1.76343e-36	0.396336	0.104	0.062	6.79574e-32
Mic-nascent	NSFL1C	6.02436e-36	0.424354	0.109	0.066	2.32161e-31
Mic-nascent	EIF4H	6.37667e-36	0.233275	0.117	0.071	2.45738e-31
Mic-nascent	CFDP1	9.85688e-36	0.376332	0.222	0.16	3.79855e-31
Mic-nascent	NTM	3.72438e-35	0.63213	0.217	0.162	1.43526e-30
Mic-nascent	CHD3	5.53006e-35	0.687748	0.101	0.061	2.13112e-30
Mic-nascent	FSCN1	8.23346e-35	0.241563	0.217	0.153	3.17293e-30
Mic-nascent	NDUFV3	1.43438e-34	0.28992	0.157	0.104	5.52767e-30
Mic-nascent	SORBS1	2.57989e-34	0.640474	0.112	0.07	9.94212e-30
Mic-nascent	FLOT1	1.21932e-33	0.173764	0.2	0.139	4.6989e-29
Mic-nascent	TIPRL	1.27588e-33	0.375709	0.101	0.061	4.91685e-29
Mic-nascent	GDI2	2.19148e-33	0.252641	0.262	0.194	8.44533e-29
Mic-nascent	GTF2B	2.26891e-33	0.279282	0.133	0.085	8.74371e-29
Mic-nascent	CBX5	2.80876e-33	0.514759	0.119	0.076	1.08241e-28
Mic-nascent	MRPS6	3.91031e-33	0.217123	0.131	0.085	1.50692e-28
Mic-nascent	MESD	9.19247e-33	0.203603	0.13	0.083	3.5425e-28
Mic-nascent	HNRNPH1	1.1735e-32	0.676898	0.328	0.272	4.52232e-28
Mic-nascent	HIKESHI	2.1117e-32	0.331195	0.118	0.075	8.13784e-28
Mic-nascent	SNW1	5.63034e-32	0.248905	0.149	0.099	2.16977e-27
Mic-nascent	SIRT2	5.69471e-32	0.32405	0.101	0.061	2.19457e-27
Mic-nascent	HSPB11	1.08716e-31	0.343237	0.117	0.074	4.18961e-27
Mic-nascent	G3BP2	1.43213e-31	0.15493	0.158	0.106	5.519e-27
Mic-nascent	EPN1	2.04801e-31	0.24	0.103	0.063	7.89242e-27
Mic-nascent	TTC9B	5.63803e-31	0.510818	0.104	0.065	2.17273e-26
Mic-nascent	CSNK1E	7.6633e-31	0.57602	0.127	0.085	2.9532e-26
Mic-nascent	UCHL3	1.55979e-30	0.348108	0.101	0.063	6.01098e-26
Mic-nascent	BIN1	2.16714e-30	0.486512	0.419	0.367	8.3515e-26
Mic-nascent	RAB18	2.90702e-30	0.348937	0.136	0.091	1.12028e-25
Mic-nascent	VPS51	4.05921e-30	0.38566	0.102	0.064	1.5643e-25
Mic-nascent	YTHDF2	8.74e-30	0.265025	0.14	0.094	3.36813e-25
Mic-nascent	OCIAD1	9.17609e-30	0.19345	0.236	0.173	3.53619e-25
Mic-nascent	PPP1CB	9.77859e-30	0.320599	0.21	0.154	3.76837e-25
Mic-nascent	DLGAP4	1.30049e-29	0.502173	0.117	0.077	5.01169e-25
Mic-nascent	MKRN1	2.53675e-29	0.40309	0.105	0.066	9.77587e-25
Mic-nascent	MCTP1	3.11662e-29	0.143714	0.117	0.075	1.20105e-24
Mic-nascent	BST2	8.25974e-29	0.125615	0.106	0.066	3.18306e-24
Mic-nascent	USP11	8.332e-29	0.354	0.107	0.068	3.2109e-24
Mic-nascent	ANAPC16	1.81196e-28	0.190204	0.229	0.168	6.98273e-24
Mic-nascent	LCP1	2.25455e-28	0.18811	0.206	0.149	8.68834e-24
Mic-nascent	FAM204A	2.25911e-28	0.411422	0.132	0.089	8.70592e-24
Mic-nascent	ANKS1B	3.43584e-28	0.474706	0.247	0.195	1.32407e-23
Mic-nascent	TATDN1	7.71419e-28	0.470508	0.112	0.073	2.97282e-23
Mic-nascent	GDI1	7.81174e-28	0.28842	0.125	0.084	3.01041e-23
Mic-nascent	TMBIM4	1.12148e-27	0.206685	0.27	0.205	4.32186e-23
Mic-nascent	PRPF6	1.15534e-27	0.371155	0.112	0.073	4.45233e-23
Mic-nascent	SRSF2	1.26954e-27	0.155637	0.192	0.137	4.89241e-23
Mic-nascent	SNHG25	2.13656e-27	0.425978	0.115	0.076	8.23368e-23
Mic-nascent	SYNCRIP	2.23318e-27	0.256311	0.16	0.112	8.60601e-23
Mic-nascent	METTL9	2.36715e-27	0.227673	0.201	0.146	9.12229e-23
Mic-nascent	DDX1	5.54207e-27	0.418145	0.125	0.085	2.13575e-22
Mic-nascent	NDUFS4	5.78734e-27	0.237143	0.188	0.136	2.23027e-22
Mic-nascent	PNPLA8	9.28086e-27	0.18079	0.126	0.084	3.57656e-22
Mic-nascent	VPS35	1.61711e-26	0.138563	0.161	0.112	6.23187e-22
Mic-nascent	GATM	3.50784e-26	0.100536	0.167	0.118	1.35182e-21
Mic-nascent	SOD2	7.50117e-26	0.363883	0.164	0.118	2.89073e-21
Mic-nascent	SNX5	1.25227e-25	0.132728	0.141	0.097	4.82589e-21
Mic-nascent	NUCKS1	1.46409e-25	0.207456	0.276	0.214	5.64216e-21
Mic-nascent	BNIP3L	3.13654e-25	0.121368	0.215	0.159	1.20873e-20
Mic-nascent	NARF	5.29788e-25	0.299034	0.107	0.07	2.04165e-20
Mic-nascent	ABCE1	7.37993e-25	0.210096	0.106	0.069	2.844e-20
Mic-nascent	CMTM6	1.68466e-24	0.104111	0.178	0.128	6.49218e-20
Mic-nascent	NCAM1	1.96649e-24	0.397431	0.166	0.123	7.57826e-20
Mic-nascent	TSPAN3	5.9937e-24	0.185887	0.134	0.093	2.30979e-19
Mic-nascent	ACO2	7.6215e-24	0.109026	0.12	0.081	2.9371e-19
Mic-nascent	KIF5C	1.14811e-23	0.498961	0.12	0.084	4.42448e-19
Mic-nascent	LTC4S	2.13839e-23	0.12201	0.177	0.128	8.24071e-19
Mic-nascent	AZIN1	3.12204e-23	0.190153	0.125	0.086	1.20314e-18
Mic-nascent	CEBPZ	4.4631e-23	0.293555	0.104	0.07	1.71994e-18
Mic-nascent	TLN1	6.48714e-23	0.158134	0.178	0.13	2.49995e-18
Mic-nascent	PSMD14	1.71476e-22	0.176995	0.148	0.106	6.60816e-18
Mic-nascent	PSIP1	2.35435e-22	0.374608	0.152	0.111	9.07295e-18
Mic-nascent	TRA2B	2.47011e-22	0.240583	0.308	0.251	9.51904e-18
Mic-nascent	GNAI3	2.63562e-22	0.163132	0.174	0.128	1.01569e-17
Mic-nascent	GRIP1	3.75067e-22	0.523105	0.111	0.078	1.44539e-17
Mic-nascent	LEPROTL1	5.32269e-22	0.124227	0.108	0.073	2.0512e-17
Mic-nascent	PTS	5.88336e-22	0.245061	0.103	0.07	2.26727e-17
Mic-nascent	KCNH7	9.60854e-22	0.468027	0.115	0.081	3.70284e-17
Mic-nascent	DNAJC15	1.26495e-21	0.102255	0.141	0.1	4.87473e-17
Mic-nascent	SUPT16H	1.31016e-21	0.260917	0.114	0.079	5.04897e-17
Mic-nascent	HNRNPM	2.29098e-21	0.216523	0.291	0.234	8.82874e-17
Mic-nascent	CLEC7A	3.39576e-21	0.122157	0.159	0.116	1.30862e-16
Mic-nascent	SPI1	1.07969e-20	0.163121	0.193	0.146	4.16081e-16
Mic-nascent	DDX3X	1.5459e-20	0.167772	0.212	0.163	5.95745e-16
Mic-nascent	HAT1	1.73118e-20	0.19211	0.1	0.068	6.67146e-16
Mic-nascent	COPS2	2.12978e-20	0.284403	0.102	0.07	8.20752e-16
Mic-nascent	VPS26A	1.11967e-19	0.160352	0.141	0.102	4.31487e-15
Mic-nascent	CEBPD	2.16026e-19	0.404419	0.149	0.111	8.32499e-15
Mic-nascent	CPE	5.94901e-19	0.347664	0.155	0.118	2.29257e-14
Mic-nascent	ENOX1	7.5548e-19	0.457498	0.112	0.08	2.91139e-14
Mic-nascent	MTIF3	1.03711e-18	0.202995	0.126	0.091	3.99673e-14
Mic-nascent	PLEK	1.16348e-18	0.225177	0.181	0.138	4.48369e-14
Mic-nascent	DEK	2.04962e-18	0.212665	0.187	0.144	7.89863e-14
Mic-nascent	CDC123	3.78873e-18	0.162436	0.144	0.106	1.46006e-13
Mic-nascent	CMPK1	9.40554e-18	0.217245	0.119	0.086	3.62461e-13
Mic-nascent	PDCD10	3.02698e-17	0.153901	0.12	0.087	1.16651e-12
Mic-nascent	RO60	3.22529e-17	0.245078	0.102	0.072	1.24293e-12
Mic-nascent	NDRG2	3.94452e-17	0.16196	0.101	0.071	1.5201e-12
Mic-nascent	DHRS9	6.76594e-16	0.120463	0.14	0.105	2.60739e-11
Mic-nascent	HSD17B11	1.14422e-15	0.100548	0.154	0.117	4.40949e-11
Mic-nascent	HACD3	1.15792e-15	0.198844	0.1	0.072	4.46228e-11
Mic-nascent	SIAH1	1.19036e-15	0.320526	0.105	0.076	4.58727e-11
Mic-nascent	PPFIA2	1.32265e-15	0.355141	0.156	0.123	5.09708e-11
Mic-nascent	PSME3IP1	2.6762e-15	0.174312	0.129	0.097	1.03133e-10
Mic-nascent	HDGFL3	4.08943e-15	0.419463	0.106	0.078	1.57595e-10
Mic-nascent	NELL2	5.10541e-15	0.392613	0.129	0.1	1.96747e-10
Mic-nascent	CCNL1	5.89159e-15	0.116778	0.217	0.173	2.27044e-10
Mic-nascent	CCSER1	9.19226e-15	0.335969	0.19	0.155	3.54242e-10
Mic-nascent	LINC01572	2.12478e-14	0.312195	0.107	0.08	8.18826e-10
Mic-nascent	UPF3A	4.21195e-14	0.240457	0.152	0.119	1.62316e-09
Mic-nascent	ANP32A	6.48991e-14	0.131018	0.251	0.207	2.50102e-09
Mic-nascent	CAMK2N1	1.52182e-12	0.204842	0.159	0.128	5.86463e-08
Mic-nascent	RAB7A	2.0175e-11	0.272319	0.317	0.28	7.77483e-07
Mic-nascent	HSPA1A	8.35879e-11	0.185846	0.368	0.318	3.22123e-06
Mic-nascent	PTPRO	2.32951e-10	0.138261	0.14	0.113	8.97722e-06
Mic-nascent	TRIM2	2.53457e-08	0.286353	0.137	0.115	0.000976746
Mic-nascent	KCND2	2.94498e-08	0.444713	0.104	0.085	0.00113491
Mic-nascent	RBMX	3.34608e-08	0.104623	0.272	0.236	0.00128948
Mic-nascent	ERBB4	4.7256e-08	0.739617	0.214	0.196	0.0018211
Mic-nascent	ANK2	2.91566e-07	0.199619	0.246	0.22	0.0112361
Mic-nascent	GPM6B	4.25907e-07	0.140714	0.136	0.115	0.0164132
Mic-nascent	CACNA2D1	1.62768e-06	0.18419	0.115	0.097	0.0627258
Mic-nascent	TMIGD3	3.27301e-06	0.10638	0.213	0.186	0.126132
Mic-nascent	SNTG1	6.80803e-05	0.227614	0.135	0.12	1
Mic-intermediate	P4HA1	0	2.59899	0.61	0.175	0
Mic-intermediate	SPP1	0	0.694395	0.816	0.383	0
Mic-intermediate	SLC1A3	0	1.67905	0.822	0.436	0
Mic-intermediate	FKBP5	0	2.52016	0.48	0.115	0
Mic-intermediate	ACSL1	0	3.16125	0.419	0.058	0
Mic-intermediate	NEAT1	0	1.8523	0.918	0.583	0
Mic-intermediate	HSPA1A	0	1.69363	0.621	0.293	0
Mic-intermediate	HSPH1	0	1.98225	0.488	0.162	0
Mic-intermediate	RUNX1	0	1.20117	0.806	0.488	0
Mic-intermediate	TALAM1	0	1.83143	0.631	0.313	0
Mic-intermediate	HSPA1B	0	1.66049	0.49	0.176	0
Mic-intermediate	ARHGAP26	0	1.09782	0.835	0.525	0
Mic-intermediate	FNDC3B	0	1.48603	0.534	0.239	0
Mic-intermediate	NCK2	0	1.51057	0.576	0.284	0
Mic-intermediate	DENND3	0	1.44416	0.52	0.229	0
Mic-intermediate	FMN1	0	1.45998	0.537	0.253	0
Mic-intermediate	SRGN	0	1.6765	0.525	0.246	0
Mic-intermediate	HIF1A	0	2.12391	0.463	0.189	0
Mic-intermediate	TLR2	0	2.00553	0.383	0.12	0
Mic-intermediate	RGS1	0	2.17011	0.381	0.13	0
Mic-intermediate	ZC3HAV1	0	1.80144	0.387	0.137	0
Mic-intermediate	SLC11A1	0	2.74537	0.312	0.07	0
Mic-intermediate	SPATA6	0	1.73748	0.369	0.133	0
Mic-intermediate	CHORDC1	0	1.92375	0.317	0.096	0
Mic-intermediate	SHOC1	0	2.13355	0.285	0.079	0
Mic-intermediate	TMEM163	0	2.97731	0.24	0.052	0
Mic-intermediate	HIF1A-AS3	0	3.53183	0.213	0.042	0
Mic-intermediate	BAG3	0	2.25518	0.191	0.04	0
Mic-intermediate	HSPA6	0	2.78228	0.178	0.028	0
Mic-intermediate	JAK3	0	2.50326	0.178	0.035	0
Mic-intermediate	ANKRD22	0	3.51567	0.142	0.013	0
Mic-intermediate	CD163L1	2.59733e-306	2.16747	0.185	0.038	1.00093e-301
Mic-intermediate	SLC2A3	1.53966e-305	2.71849	0.221	0.056	5.9334e-301
Mic-intermediate	HSPB1	1.96416e-304	2.16893	0.339	0.122	7.56928e-300
Mic-intermediate	LIX1-AS1	2.14156e-301	2.93804	0.144	0.023	8.25294e-297
Mic-intermediate	TBC1D14	7.17041e-300	1.47628	0.42	0.171	2.76326e-295
Mic-intermediate	MBNL2	1.34512e-296	1.37454	0.472	0.211	5.18367e-292
Mic-intermediate	SIPA1L2	5.11565e-290	1.09225	0.723	0.45	1.97142e-285
Mic-intermediate	DNAJC3	2.3822e-289	1.8757	0.374	0.149	9.18029e-285
Mic-intermediate	GOLGA4	4.07371e-289	1.31404	0.559	0.282	1.56988e-284
Mic-intermediate	SSH2	2.62905e-276	1.06217	0.707	0.44	1.01316e-271
Mic-intermediate	GNAQ	1.09247e-271	0.879304	0.784	0.525	4.21004e-267
Mic-intermediate	LAP3	2.15217e-270	1.90341	0.281	0.093	8.2938e-266
Mic-intermediate	HSP90AA1	3.27185e-270	1.14467	0.704	0.462	1.26087e-265
Mic-intermediate	PLCG2	3.65845e-270	1.351	0.645	0.38	1.40986e-265
Mic-intermediate	FAM13A	2.13395e-269	1.8753	0.471	0.225	8.22359e-265
Mic-intermediate	CELF2	6.46069e-269	0.857362	0.862	0.652	2.48976e-264
Mic-intermediate	RNF144B	6.71739e-268	1.97011	0.274	0.089	2.58868e-263
Mic-intermediate	PLXDC2	4.73786e-255	0.570463	0.984	0.786	1.82583e-250
Mic-intermediate	ABHD3	1.46175e-254	1.57862	0.348	0.138	5.63315e-250
Mic-intermediate	ELL2	6.72326e-253	1.83682	0.445	0.212	2.59094e-248
Mic-intermediate	LNCAROD	1.33614e-250	1.12423	0.683	0.436	5.14908e-246
Mic-intermediate	HSPA5	4.40741e-250	2.43746	0.36	0.158	1.69848e-245
Mic-intermediate	DDIT4	2.37283e-248	2.54597	0.17	0.04	9.14417e-244
Mic-intermediate	CEBPD	5.07158e-247	1.69551	0.286	0.1	1.95444e-242
Mic-intermediate	DENND1A	3.37692e-243	1.00599	0.586	0.317	1.30136e-238
Mic-intermediate	MED28-DT	4.67484e-242	2.7054	0.119	0.02	1.80154e-237
Mic-intermediate	PAG1	2.89597e-241	1.0757	0.659	0.398	1.11602e-236
Mic-intermediate	ENSG00000286044	4.67887e-240	2.8124	0.194	0.053	1.8031e-235
Mic-intermediate	TMEM176B	2.43609e-238	2.2139	0.153	0.033	9.38795e-234
Mic-intermediate	HERC4	6.00895e-238	1.19097	0.535	0.285	2.31567e-233
Mic-intermediate	RNF149	1.11122e-230	1.15332	0.475	0.233	4.28229e-226
Mic-intermediate	DISP1	1.56978e-228	1.04069	0.661	0.415	6.04946e-224
Mic-intermediate	BCL6	8.36529e-225	2.4895	0.145	0.032	3.22373e-220
Mic-intermediate	STAT3	2.54176e-224	1.37097	0.379	0.168	9.7952e-220
Mic-intermediate	CPEB4	5.87333e-221	1.35265	0.378	0.168	2.2634e-216
Mic-intermediate	SNAP23	8.29346e-221	1.58088	0.276	0.1	3.19605e-216
Mic-intermediate	LINC00486	2.09537e-215	0.419672	0.923	0.772	8.07495e-211
Mic-intermediate	PDE3B	3.09141e-214	1.18727	0.59	0.356	1.19134e-209
Mic-intermediate	NIBAN1	8.28165e-212	1.91114	0.216	0.068	3.1915e-207
Mic-intermediate	GNA13	3.31776e-211	1.66369	0.362	0.164	1.27856e-206
Mic-intermediate	ADAM9	4.04892e-209	1.37663	0.388	0.18	1.56033e-204
Mic-intermediate	FGD4	4.58646e-204	0.982398	0.623	0.381	1.76748e-199
Mic-intermediate	USP15	1.57594e-203	0.864299	0.613	0.365	6.07318e-199
Mic-intermediate	GLUL	2.60841e-203	1.44689	0.417	0.207	1.0052e-198
Mic-intermediate	GLS	1.23272e-202	1.03108	0.497	0.265	4.75051e-198
Mic-intermediate	PTPN2	2.15459e-202	1.43525	0.328	0.14	8.30313e-198
Mic-intermediate	SEC14L1	1.68212e-201	1.35149	0.384	0.18	6.48238e-197
Mic-intermediate	IRAK3	2.39012e-199	1.01598	0.452	0.225	9.2108e-195
Mic-intermediate	HIBCH	4.95554e-199	1.35938	0.339	0.149	1.90971e-194
Mic-intermediate	PTGES3	4.40014e-198	1.07669	0.485	0.263	1.69568e-193
Mic-intermediate	CAMK2D	1.13719e-197	1.01966	0.555	0.32	4.3824e-193
Mic-intermediate	FCGR2A	6.55652e-197	1.77469	0.218	0.073	2.52668e-192
Mic-intermediate	FMNL2	3.80656e-196	1.1053	0.702	0.47	1.46693e-191
Mic-intermediate	ENSG00000290790	5.57774e-195	1.85507	0.163	0.044	2.14949e-190
Mic-intermediate	RHBDF2	1.68541e-194	0.909426	0.528	0.285	6.49506e-190
Mic-intermediate	MFSD1	5.57674e-194	1.32017	0.332	0.144	2.14911e-189
Mic-intermediate	TGFBR1	2.97685e-193	1.03253	0.508	0.276	1.14719e-188
Mic-intermediate	CPVL	5.67953e-193	1.16729	0.411	0.202	2.18872e-188
Mic-intermediate	ENSG00000286153	1.68543e-191	1.91021	0.184	0.055	6.49515e-187
Mic-intermediate	PDK4	4.31002e-191	1.96337	0.261	0.101	1.66095e-186
Mic-intermediate	CHST11	2.94651e-189	0.725483	0.788	0.55	1.1355e-184
Mic-intermediate	PRKD3	8.63111e-189	1.31473	0.306	0.127	3.32617e-184
Mic-intermediate	SRGAP1	9.68773e-188	1.14133	0.547	0.329	3.73336e-183
Mic-intermediate	REL	8.70739e-187	1.51437	0.347	0.161	3.35557e-182
Mic-intermediate	MITF	1.33476e-186	1.50267	0.319	0.14	5.14376e-182
Mic-intermediate	XPO1	9.75051e-186	0.989206	0.432	0.216	3.75755e-181
Mic-intermediate	ATF6	4.06608e-185	0.99841	0.504	0.276	1.56694e-180
Mic-intermediate	ETV6	1.30119e-184	0.845024	0.66	0.418	5.01439e-180
Mic-intermediate	HSP90B1	4.48843e-184	1.73017	0.402	0.212	1.72971e-179
Mic-intermediate	SPATS2L	8.44976e-184	1.08241	0.432	0.222	3.25628e-179
Mic-intermediate	ATP11A	1.37857e-183	1.12224	0.362	0.167	5.31258e-179
Mic-intermediate	KLHL6	1.55983e-182	1.6869	0.233	0.086	6.01111e-178
Mic-intermediate	TBC1D8	1.95089e-182	1.9756	0.155	0.042	7.51814e-178
Mic-intermediate	CHSY1	9.78533e-182	1.33344	0.346	0.159	3.77097e-177
Mic-intermediate	CERS6	1.88483e-181	1.1214	0.382	0.183	7.26358e-177
Mic-intermediate	TNFRSF1B	3.83733e-177	1.30573	0.347	0.162	1.47879e-172
Mic-intermediate	PTPRC	3.26616e-175	0.667402	0.681	0.44	1.25868e-170
Mic-intermediate	CTSB	1.2318e-172	0.979413	0.615	0.388	4.74699e-168
Mic-intermediate	JDP2	1.84426e-172	1.82501	0.209	0.074	7.10723e-168
Mic-intermediate	GRB2	1.69573e-171	1.01964	0.567	0.343	6.53483e-167
Mic-intermediate	SKAP2	2.27386e-171	0.900375	0.562	0.337	8.76278e-167
Mic-intermediate	ATP2C1	1.29406e-170	0.941049	0.605	0.389	4.98693e-166
Mic-intermediate	NEDD4L	1.35127e-170	0.966554	0.498	0.281	5.20738e-166
Mic-intermediate	SLC5A3	4.42945e-170	1.49955	0.153	0.043	1.70698e-165
Mic-intermediate	RBM47	1.86715e-169	0.870717	0.581	0.35	7.19542e-165
Mic-intermediate	UBE2E2	2.2958e-169	0.612391	0.804	0.586	8.84731e-165
Mic-intermediate	SEL1L	5.27607e-169	1.25436	0.339	0.159	2.03324e-164
Mic-intermediate	LIMK2	6.78857e-168	1.91725	0.165	0.05	2.61611e-163
Mic-intermediate	NUFIP2	2.40574e-167	1.07138	0.359	0.172	9.27102e-163
Mic-intermediate	STARD13	8.89305e-167	1.05564	0.297	0.128	3.42712e-162
Mic-intermediate	KCNMA1	2.77511e-166	1.13161	0.468	0.262	1.06945e-161
Mic-intermediate	VMP1	8.77989e-166	1.14742	0.403	0.208	3.38351e-161
Mic-intermediate	RB1	1.31891e-164	0.848992	0.572	0.348	5.08267e-160
Mic-intermediate	ELOVL5	1.47724e-164	1.30937	0.262	0.107	5.69282e-160
Mic-intermediate	CYTH1	2.90777e-164	1.11602	0.34	0.16	1.12057e-159
Mic-intermediate	HERPUD1	1.49203e-163	1.26489	0.34	0.163	5.74985e-159
Mic-intermediate	DNAJB1	1.50465e-163	1.01371	0.296	0.129	5.79845e-159
Mic-intermediate	NAA16	3.42715e-162	1.33207	0.253	0.102	1.32072e-157
Mic-intermediate	UBXN2B	1.54414e-161	1.54348	0.214	0.078	5.95065e-157
Mic-intermediate	PPARG	2.33199e-160	1.5715	0.213	0.079	8.98679e-156
Mic-intermediate	SND1	9.11449e-160	1.00377	0.444	0.24	3.51245e-155
Mic-intermediate	HDAC4	1.1652e-159	1.16269	0.291	0.127	4.49033e-155
Mic-intermediate	E2F3	2.32808e-159	1.20971	0.283	0.122	8.97172e-155
Mic-intermediate	ANKS1A	6.98158e-159	0.885655	0.518	0.3	2.69049e-154
Mic-intermediate	CTTNBP2	1.5296e-158	0.973394	0.479	0.271	5.89461e-154
Mic-intermediate	FXR1	6.06876e-158	1.01781	0.365	0.181	2.33872e-153
Mic-intermediate	MAML2	4.24914e-157	0.570497	0.852	0.635	1.63749e-152
Mic-intermediate	ZFAND3	7.157e-157	0.601125	0.755	0.528	2.75809e-152
Mic-intermediate	RALGAPA2	1.1177e-154	1.03365	0.458	0.26	4.30729e-150
Mic-intermediate	ENSG00000257258	2.03008e-154	1.3361	0.233	0.092	7.82334e-150
Mic-intermediate	OPRM1	2.62722e-154	1.44429	0.263	0.112	1.01245e-149
Mic-intermediate	ENSG00000285534	8.64039e-154	0.910657	0.497	0.285	3.32975e-149
Mic-intermediate	RANBP9	1.18518e-153	0.950777	0.426	0.23	4.56732e-149
Mic-intermediate	ENSG00000265987	1.86339e-153	1.68005	0.193	0.069	7.18093e-149
Mic-intermediate	FNIP2	4.04444e-153	1.23522	0.396	0.211	1.55861e-148
Mic-intermediate	RAB31	3.58827e-152	0.898863	0.546	0.334	1.38281e-147
Mic-intermediate	HSPA4	4.41605e-152	1.29768	0.257	0.108	1.70181e-147
Mic-intermediate	MGAT5	6.49146e-152	0.798128	0.618	0.399	2.50162e-147
Mic-intermediate	RAPGEF2	3.91673e-151	0.883965	0.496	0.287	1.50939e-146
Mic-intermediate	DOCK11	1.40131e-149	0.834107	0.464	0.258	5.40023e-145
Mic-intermediate	PLSCR1	1.77498e-149	1.23615	0.283	0.127	6.84022e-145
Mic-intermediate	RANBP2	8.54623e-149	1.4266	0.335	0.166	3.29346e-144
Mic-intermediate	SLC25A37	2.67282e-148	0.950328	0.395	0.205	1.03003e-143
Mic-intermediate	MYO1E	5.36197e-148	1.46929	0.276	0.123	2.06634e-143
Mic-intermediate	DNAJC13	5.55296e-148	0.929826	0.385	0.195	2.13995e-143
Mic-intermediate	KMT2C	2.08549e-145	0.685078	0.633	0.414	8.03684e-141
Mic-intermediate	RGL1	2.98246e-144	1.05658	0.345	0.173	1.14935e-139
Mic-intermediate	PSTPIP2	5.57685e-144	1.98153	0.121	0.033	2.14915e-139
Mic-intermediate	PIP4K2A	6.67692e-144	0.721012	0.53	0.313	2.57308e-139
Mic-intermediate	TSIX	7.95241e-144	1.91449	0.107	0.026	3.06462e-139
Mic-intermediate	ENSG00000288819	9.33261e-144	2.40066	0.108	0.027	3.59651e-139
Mic-intermediate	PHACTR2	1.21121e-143	1.10642	0.324	0.158	4.66765e-139
Mic-intermediate	PER1	2.2558e-142	2.05954	0.145	0.045	8.69317e-138
Mic-intermediate	RBMS1	3.99757e-142	1.03085	0.36	0.185	1.54054e-137
Mic-intermediate	SMAP2	8.1191e-142	0.878015	0.579	0.377	3.12886e-137
Mic-intermediate	PDE4B	2.06805e-141	0.761021	0.567	0.358	7.96965e-137
Mic-intermediate	PIAS2	3.08358e-141	1.03326	0.322	0.154	1.18832e-136
Mic-intermediate	PDIA4	3.58968e-141	2.10526	0.153	0.05	1.38336e-136
Mic-intermediate	SH3RF3	1.65871e-140	0.817422	0.637	0.437	6.39215e-136
Mic-intermediate	ENSG00000288928	7.68316e-140	2.42723	0.111	0.029	2.96086e-135
Mic-intermediate	CEMIP2	9.98393e-140	1.69387	0.19	0.071	3.84751e-135
Mic-intermediate	STT3B	1.06932e-139	1.09758	0.306	0.145	4.12083e-135
Mic-intermediate	CLTC	1.47974e-139	0.864919	0.411	0.222	5.70248e-135
Mic-intermediate	OGFRL1	1.60961e-139	0.93059	0.398	0.212	6.20297e-135
Mic-intermediate	HSPD1	2.49816e-139	1.13948	0.323	0.161	9.62716e-135
Mic-intermediate	AFF1	3.28526e-139	0.684161	0.584	0.364	1.26604e-134
Mic-intermediate	INSIG2	4.48921e-139	1.91074	0.18	0.065	1.73001e-134
Mic-intermediate	PDE8A	5.09656e-139	1.44352	0.342	0.176	1.96406e-134
Mic-intermediate	MAGT1	7.36963e-139	1.59085	0.189	0.07	2.84003e-134
Mic-intermediate	PPP6R3	2.04105e-138	0.745223	0.523	0.313	7.86561e-134
Mic-intermediate	SLC2A5	3.86473e-138	1.11495	0.341	0.172	1.48935e-133
Mic-intermediate	CUL1	1.16349e-137	1.11747	0.346	0.177	4.48373e-133
Mic-intermediate	STAT1	1.4554e-137	1.02141	0.294	0.136	5.60867e-133
Mic-intermediate	ATP13A3	2.38321e-137	1.26848	0.327	0.164	9.18417e-133
Mic-intermediate	IFNAR2	8.57822e-137	1.1598	0.264	0.117	3.30579e-132
Mic-intermediate	C1QB	9.947e-137	1.28985	0.499	0.314	3.83328e-132
Mic-intermediate	ACER3	1.32937e-136	1.10409	0.316	0.155	5.12301e-132
Mic-intermediate	TBC1D5	7.98723e-136	0.632304	0.708	0.502	3.07804e-131
Mic-intermediate	DCAF6	3.71976e-135	0.93188	0.362	0.187	1.43348e-130
Mic-intermediate	BACH1	5.33094e-135	0.884043	0.506	0.312	2.05438e-130
Mic-intermediate	BLTP1	1.84672e-134	0.810193	0.469	0.273	7.11669e-130
Mic-intermediate	CTSC	2.00428e-134	0.912178	0.444	0.254	7.7239e-130
Mic-intermediate	TGFBR2	2.40331e-134	0.701755	0.536	0.326	9.26164e-130
Mic-intermediate	RNASET2	7.81782e-134	0.694045	0.663	0.453	3.01275e-129
Mic-intermediate	PPARD	9.72386e-134	1.14579	0.313	0.153	3.74728e-129
Mic-intermediate	STIP1	1.04902e-133	1.34204	0.213	0.086	4.04261e-129
Mic-intermediate	CEP350	7.22977e-133	0.851878	0.444	0.253	2.78614e-128
Mic-intermediate	LINC02246	3.88258e-132	1.60925	0.142	0.045	1.49623e-127
Mic-intermediate	RAP1A	3.98946e-132	0.748314	0.6	0.402	1.53742e-127
Mic-intermediate	ADAM7-AS1	1.9273e-131	1.17071	0.451	0.27	7.42724e-127
Mic-intermediate	UBE2F	3.10784e-130	1.4896	0.269	0.127	1.19767e-125
Mic-intermediate	LIMD1	3.9774e-130	1.31399	0.172	0.062	1.53277e-125
Mic-intermediate	LPP	9.06131e-130	0.613441	0.668	0.458	3.49196e-125
Mic-intermediate	SPTLC2	9.38412e-130	0.9525	0.421	0.24	3.61636e-125
Mic-intermediate	DNAJA4	3.25416e-129	1.66385	0.132	0.041	1.25405e-124
Mic-intermediate	RASA1	3.60254e-129	0.749851	0.49	0.29	1.38831e-124
Mic-intermediate	NIPBL	5.41417e-129	0.61862	0.63	0.419	2.08646e-124
Mic-intermediate	RAB1A	7.59269e-129	0.856822	0.507	0.314	2.926e-124
Mic-intermediate	TICAM2	9.19644e-129	1.59122	0.126	0.037	3.54403e-124
Mic-intermediate	MIR223HG	9.64409e-129	1.4751	0.258	0.119	3.71654e-124
Mic-intermediate	ERC2	3.55988e-128	1.38482	0.248	0.112	1.37187e-123
Mic-intermediate	PELI1	3.77564e-128	0.936508	0.461	0.274	1.45502e-123
Mic-intermediate	PHC2	6.37214e-128	0.926191	0.368	0.196	2.45563e-123
Mic-intermediate	IGF2BP3	1.13691e-127	1.30216	0.224	0.095	4.38131e-123
Mic-intermediate	ABI1	2.44203e-127	0.868353	0.483	0.294	9.41087e-123
Mic-intermediate	ETS2	3.56343e-127	1.26134	0.248	0.111	1.37324e-122
Mic-intermediate	SNX13	9.79176e-127	0.742999	0.485	0.287	3.77345e-122
Mic-intermediate	HIPK3	5.2062e-126	0.972605	0.315	0.157	2.00631e-121
Mic-intermediate	RIN3	2.85168e-125	0.716002	0.507	0.307	1.09895e-120
Mic-intermediate	WNT5A	1.10152e-124	1.93865	0.105	0.028	4.24495e-120
Mic-intermediate	IFNGR2	1.32528e-124	0.840848	0.399	0.221	5.10725e-120
Mic-intermediate	ARL17B	2.24001e-124	1.04208	0.202	0.08	8.63231e-120
Mic-intermediate	RAPGEF1	2.40253e-124	0.88353	0.574	0.381	9.25864e-120
Mic-intermediate	LPCAT1	6.05876e-124	1.63649	0.174	0.066	2.33486e-119
Mic-intermediate	RIPK2	3.73128e-123	1.54738	0.16	0.058	1.43792e-118
Mic-intermediate	PLTP	8.60546e-123	1.67185	0.155	0.055	3.31629e-118
Mic-intermediate	ENSG00000261684	1.30015e-122	1.54339	0.16	0.058	5.0104e-118
Mic-intermediate	BRWD3	2.31103e-122	1.03345	0.267	0.125	8.906e-118
Mic-intermediate	H2AC6	4.42927e-122	1.18744	0.282	0.137	1.70691e-117
Mic-intermediate	COP1	8.33995e-122	0.643697	0.53	0.326	3.21397e-117
Mic-intermediate	ANKUB1	1.10585e-121	1.23456	0.239	0.107	4.26161e-117
Mic-intermediate	RPS6KA3	1.43467e-121	0.850963	0.406	0.229	5.52878e-117
Mic-intermediate	ATF7IP2	1.49123e-121	0.989474	0.351	0.187	5.74674e-117
Mic-intermediate	PVT1	4.44558e-120	1.68008	0.135	0.044	1.7132e-115
Mic-intermediate	CCNY	5.97507e-120	0.730884	0.513	0.319	2.30261e-115
Mic-intermediate	HCLS1	1.20988e-119	0.994781	0.316	0.163	4.66252e-115
Mic-intermediate	PIK3R1	1.4446e-119	0.784164	0.498	0.312	5.56707e-115
Mic-intermediate	PCSK5	5.46712e-119	1.47254	0.156	0.056	2.10686e-114
Mic-intermediate	SORT1	6.38947e-119	1.01359	0.347	0.186	2.46231e-114
Mic-intermediate	WAC	3.48037e-118	0.671335	0.507	0.313	1.34123e-113
Mic-intermediate	CYRIB	1.26251e-117	0.544222	0.775	0.595	4.86534e-113
Mic-intermediate	MIB1	1.44939e-117	0.976629	0.306	0.155	5.58553e-113
Mic-intermediate	CCNH	1.87909e-117	0.720962	0.488	0.3	7.24145e-113
Mic-intermediate	PIAS1	2.30096e-117	0.631707	0.566	0.364	8.86722e-113
Mic-intermediate	HELZ	2.54841e-117	0.743787	0.458	0.272	9.82082e-113
Mic-intermediate	MED13L	9.63435e-117	0.488614	0.788	0.587	3.71279e-112
Mic-intermediate	PICALM	1.6545e-116	0.423137	0.777	0.561	6.37596e-112
Mic-intermediate	TBL1XR1	2.19423e-116	0.690933	0.555	0.359	8.45591e-112
Mic-intermediate	KDM4C	2.55869e-116	0.693538	0.438	0.252	9.86042e-112
Mic-intermediate	DTNA	6.67642e-116	0.980965	0.369	0.205	2.57289e-111
Mic-intermediate	MGAT4A	7.36206e-116	0.585441	0.623	0.417	2.83712e-111
Mic-intermediate	SEC24D	2.05033e-115	1.25452	0.215	0.093	7.90134e-111
Mic-intermediate	ATP2A2	2.67657e-115	0.955014	0.324	0.171	1.03147e-110
Mic-intermediate	CD14	4.93081e-115	1.11581	0.269	0.131	1.90019e-110
Mic-intermediate	ALPK1	3.08215e-114	0.811643	0.339	0.178	1.18777e-109
Mic-intermediate	MRTFA	1.11683e-113	0.748119	0.399	0.225	4.30394e-109
Mic-intermediate	AKAP13	4.77192e-113	0.506841	0.76	0.564	1.83896e-108
Mic-intermediate	HMBOX1	1.1479e-112	0.766761	0.357	0.191	4.42365e-108
Mic-intermediate	NFATC2	2.03085e-112	0.708754	0.452	0.271	7.8263e-108
Mic-intermediate	TYMP	2.77253e-112	1.37167	0.202	0.087	1.06845e-107
Mic-intermediate	TCF12	4.34454e-112	0.487478	0.795	0.603	1.67425e-107
Mic-intermediate	ABHD15-AS1	4.95621e-112	1.23919	0.184	0.074	1.90998e-107
Mic-intermediate	TFEC	1.37445e-111	0.826656	0.352	0.191	5.29673e-107
Mic-intermediate	IL1RAP	1.54554e-111	1.1345	0.306	0.162	5.95603e-107
Mic-intermediate	TMEM165	2.31249e-111	0.840959	0.343	0.185	8.91165e-107
Mic-intermediate	LHFPL2	2.52499e-111	0.600877	0.595	0.399	9.73054e-107
Mic-intermediate	BMP2K	3.95626e-111	0.649566	0.664	0.473	1.52462e-106
Mic-intermediate	DYM	4.27472e-111	0.738608	0.425	0.25	1.64735e-106
Mic-intermediate	SCFD2	4.93706e-111	0.977709	0.337	0.183	1.90259e-106
Mic-intermediate	NUMB	7.05285e-111	0.710059	0.481	0.299	2.71796e-106
Mic-intermediate	UBA6	3.32443e-110	1.32203	0.257	0.124	1.28113e-105
Mic-intermediate	EDEM1	6.74545e-110	1.5938	0.122	0.039	2.5995e-105
Mic-intermediate	ITGB3BP	1.09256e-109	1.26086	0.164	0.062	4.21038e-105
Mic-intermediate	VSIG4	5.86844e-109	0.709911	0.348	0.186	2.26152e-104
Mic-intermediate	TAOK3	6.52139e-109	0.694543	0.549	0.361	2.51315e-104
Mic-intermediate	FAM157C	1.11315e-108	1.63406	0.105	0.031	4.28973e-104
Mic-intermediate	CDYL	1.47899e-108	0.75338	0.42	0.245	5.6996e-104
Mic-intermediate	UBE2G2	2.13764e-108	1.07653	0.228	0.104	8.23782e-104
Mic-intermediate	PADI2	2.70148e-108	1.99095	0.135	0.047	1.04107e-103
Mic-intermediate	PIK3AP1	4.08528e-108	0.840395	0.394	0.23	1.57434e-103
Mic-intermediate	ZNG1E	1.55727e-107	1.04031	0.224	0.101	6.00127e-103
Mic-intermediate	UBE2W	2.92808e-107	0.730024	0.448	0.272	1.12839e-102
Mic-intermediate	ITGAV	1.48106e-106	0.88426	0.321	0.172	5.70758e-102
Mic-intermediate	VTI1A	1.99688e-106	0.648747	0.52	0.334	7.69536e-102
Mic-intermediate	RNF145	2.50011e-106	0.762303	0.379	0.215	9.63467e-102
Mic-intermediate	ENSG00000286071	2.98234e-106	1.47547	0.13	0.045	1.14931e-101
Mic-intermediate	ZBTB16	4.72014e-106	1.54218	0.117	0.037	1.819e-101
Mic-intermediate	DUSP16	5.564e-106	0.972883	0.243	0.114	2.1442e-101
Mic-intermediate	FKBP4	7.95285e-105	1.43092	0.13	0.045	3.06479e-100
Mic-intermediate	WSB1	1.30629e-104	1.17643	0.573	0.415	5.03404e-100
Mic-intermediate	IL4R	8.95311e-104	1.18198	0.2	0.088	3.45026e-99
Mic-intermediate	ETNK1	3.60513e-103	0.708326	0.403	0.235	1.38931e-98
Mic-intermediate	CMIP	5.28092e-103	0.549231	0.594	0.4	2.03511e-98
Mic-intermediate	WDFY3	6.4e-103	0.542732	0.597	0.396	2.46637e-98
Mic-intermediate	KLHL2	6.52254e-103	1.11871	0.218	0.1	2.51359e-98
Mic-intermediate	FHIT	8.11242e-103	0.509417	0.658	0.459	3.12628e-98
Mic-intermediate	BANP	8.86091e-102	0.973011	0.238	0.113	3.41473e-97
Mic-intermediate	PRDM1	1.88289e-101	1.47443	0.193	0.086	7.2561e-97
Mic-intermediate	MAN2A1	2.02478e-101	0.944268	0.369	0.211	7.80288e-97
Mic-intermediate	H3-7	2.11631e-101	1.3503	0.158	0.062	8.15563e-97
Mic-intermediate	ENSG00000284959	4.75424e-101	1.04912	0.207	0.092	1.83214e-96
Mic-intermediate	RAB20	5.12644e-101	1.33476	0.212	0.099	1.97557e-96
Mic-intermediate	RALGPS2	1.01979e-100	0.872236	0.243	0.117	3.92995e-96
Mic-intermediate	PAPOLG	1.21653e-100	1.59198	0.164	0.067	4.68812e-96
Mic-intermediate	SUSD6	4.32339e-100	0.617281	0.493	0.313	1.66611e-95
Mic-intermediate	UGCG	4.95819e-100	1.44763	0.2	0.091	1.91074e-95
Mic-intermediate	CHD1	5.98015e-100	0.847896	0.393	0.234	2.30457e-95
Mic-intermediate	ENSG00000234162	6.71847e-100	1.60841	0.105	0.033	2.5891e-95
Mic-intermediate	RBPJ	1.25769e-99	0.931063	0.36	0.21	4.84675e-95
Mic-intermediate	STK3	1.45148e-99	0.655883	0.42	0.25	5.59357e-95
Mic-intermediate	CLASP1	1.77542e-99	0.598975	0.467	0.288	6.84195e-95
Mic-intermediate	CREM	2.2673e-99	1.34671	0.248	0.126	8.73749e-95
Mic-intermediate	IPCEF1	3.21205e-99	0.569451	0.714	0.523	1.23783e-94
Mic-intermediate	FAM110B	5.84874e-99	1.51944	0.182	0.079	2.25393e-94
Mic-intermediate	ARHGAP12	8.40645e-99	0.569578	0.556	0.369	3.2396e-94
Mic-intermediate	SBF2	8.66612e-99	0.604097	0.586	0.402	3.33966e-94
Mic-intermediate	KANSL1	1.08554e-98	0.549315	0.59	0.403	4.18336e-94
Mic-intermediate	SETD5	1.12845e-98	0.700523	0.42	0.253	4.34872e-94
Mic-intermediate	SLC11A2	1.23363e-98	0.936126	0.248	0.122	4.75404e-94
Mic-intermediate	ZNG1A	1.6729e-98	1.09207	0.184	0.078	6.44685e-94
Mic-intermediate	COG5	1.82562e-98	0.593073	0.459	0.28	7.03538e-94
Mic-intermediate	ACSL4	4.35062e-98	0.897549	0.293	0.154	1.6766e-93
Mic-intermediate	MRPS6	1.06588e-97	1.03838	0.192	0.085	4.10756e-93
Mic-intermediate	ATP6V0A1	3.08014e-97	0.876808	0.33	0.185	1.18699e-92
Mic-intermediate	DISC1	4.10203e-97	0.504553	0.695	0.498	1.5808e-92
Mic-intermediate	ENSG00000290441	5.42831e-97	1.72429	0.166	0.07	2.09191e-92
Mic-intermediate	COPA	1.28623e-96	0.865569	0.284	0.149	4.95673e-92
Mic-intermediate	ZNF292	1.35933e-96	0.783531	0.466	0.297	5.23846e-92
Mic-intermediate	RPS6KA2	1.83222e-96	0.813234	0.367	0.214	7.06083e-92
Mic-intermediate	GK	3.06239e-96	1.70051	0.133	0.049	1.18015e-91
Mic-intermediate	SMCHD1	4.27021e-96	0.643949	0.369	0.212	1.64561e-91
Mic-intermediate	ATG5	4.56703e-96	0.977392	0.263	0.135	1.76e-91
Mic-intermediate	GBE1	1.16143e-95	1.43311	0.282	0.152	4.4758e-91
Mic-intermediate	ENSG00000274441	1.30893e-95	1.5983	0.126	0.045	5.04424e-91
Mic-intermediate	RBMS3	2.74239e-95	1.28447	0.208	0.098	1.05684e-90
Mic-intermediate	SOD2	2.96022e-95	0.994629	0.237	0.117	1.14078e-90
Mic-intermediate	SCAF11	3.90079e-95	0.575691	0.513	0.332	1.50325e-90
Mic-intermediate	CASP4	5.01237e-95	1.41806	0.146	0.057	1.93162e-90
Mic-intermediate	ATG7	6.22797e-95	0.682083	0.475	0.306	2.40007e-90
Mic-intermediate	ASAP1	9.60991e-95	0.753787	0.375	0.221	3.70337e-90
Mic-intermediate	CXCR4	1.44075e-94	2.40131	0.101	0.032	5.55221e-90
Mic-intermediate	CPM	1.48693e-94	1.61781	0.159	0.066	5.73019e-90
Mic-intermediate	ERO1A	2.25939e-94	1.79981	0.153	0.063	8.707e-90
Mic-intermediate	SOAT1	2.72375e-94	0.934138	0.248	0.124	1.04965e-89
Mic-intermediate	RRP7BP	2.88354e-94	0.962836	0.18	0.077	1.11123e-89
Mic-intermediate	GPBP1	3.23478e-94	0.621964	0.437	0.27	1.24659e-89
Mic-intermediate	PDIA3	3.2913e-94	1.02553	0.299	0.166	1.26837e-89
Mic-intermediate	NT5C2	4.99577e-94	0.736338	0.362	0.209	1.92522e-89
Mic-intermediate	EPS8	1.5549e-93	0.679995	0.398	0.239	5.99211e-89
Mic-intermediate	MKLN1	6.1336e-93	0.545621	0.566	0.378	2.36371e-88
Mic-intermediate	ASCC3	7.91567e-93	0.736002	0.332	0.186	3.05046e-88
Mic-intermediate	UBE2D3	1.3933e-92	0.631682	0.471	0.302	5.36936e-88
Mic-intermediate	TFRC	2.07474e-92	1.90372	0.133	0.051	7.99543e-88
Mic-intermediate	CLK1	7.45598e-92	0.819054	0.31	0.171	2.87331e-87
Mic-intermediate	GOLPH3	1.08813e-91	0.941654	0.234	0.115	4.19333e-87
Mic-intermediate	MAT2A	1.15721e-91	1.26277	0.189	0.087	4.45953e-87
Mic-intermediate	METTL21A	1.21685e-91	1.10951	0.18	0.079	4.68938e-87
Mic-intermediate	MBOAT7	1.44824e-91	1.44709	0.136	0.052	5.58107e-87
Mic-intermediate	ARHGEF7	1.51537e-91	0.917054	0.349	0.203	5.83977e-87
Mic-intermediate	SLA	1.53686e-91	0.90127	0.266	0.138	5.9226e-87
Mic-intermediate	TSC22D2	1.65861e-91	0.769737	0.365	0.215	6.39179e-87
Mic-intermediate	DNAJB11	2.76525e-91	1.5257	0.157	0.066	1.06565e-86
Mic-intermediate	CHN2	3.50612e-91	0.784974	0.438	0.281	1.35115e-86
Mic-intermediate	MSN	4.24557e-91	0.977648	0.294	0.163	1.63612e-86
Mic-intermediate	UBR5	7.32561e-91	0.707063	0.405	0.248	2.82307e-86
Mic-intermediate	TMIGD3	1.13846e-90	0.789176	0.316	0.177	4.38728e-86
Mic-intermediate	PDIA6	1.27745e-90	1.13023	0.252	0.133	4.92291e-86
Mic-intermediate	KIF16B	1.4237e-90	0.814153	0.307	0.169	5.48651e-86
Mic-intermediate	ENSG00000225313	1.47189e-90	1.65812	0.123	0.045	5.67223e-86
Mic-intermediate	BIRC6	1.50319e-90	0.518388	0.562	0.376	5.79283e-86
Mic-intermediate	BTAF1	1.95366e-90	0.844869	0.345	0.2	7.52881e-86
Mic-intermediate	JAZF1	2.18557e-90	0.545472	0.597	0.408	8.42252e-86
Mic-intermediate	EDEM3	4.01376e-90	0.996751	0.2	0.092	1.54678e-85
Mic-intermediate	IL17RA	6.61384e-90	0.804901	0.317	0.178	2.54878e-85
Mic-intermediate	ARHGAP31	1.04605e-89	0.880431	0.283	0.154	4.03117e-85
Mic-intermediate	QKI	1.11624e-89	0.362255	0.872	0.699	4.30166e-85
Mic-intermediate	LY96	1.35392e-89	1.04781	0.248	0.129	5.21761e-85
Mic-intermediate	PYGL	6.25508e-89	1.19515	0.161	0.068	2.41052e-84
Mic-intermediate	ERP44	2.28449e-88	0.76419	0.324	0.185	8.80374e-84
Mic-intermediate	UBR2	3.44643e-88	0.701973	0.333	0.188	1.32815e-83
Mic-intermediate	LCP1	3.73738e-88	0.961702	0.275	0.15	1.44027e-83
Mic-intermediate	EPS15	5.31691e-88	0.637773	0.422	0.26	2.04898e-83
Mic-intermediate	INTS6	8.93726e-88	0.808389	0.278	0.148	3.44415e-83
Mic-intermediate	LINC03009	9.50312e-88	0.614002	0.381	0.225	3.66222e-83
Mic-intermediate	PIKFYVE	1.44963e-87	0.697599	0.29	0.155	5.58644e-83
Mic-intermediate	ARID1B	1.49248e-87	0.457797	0.653	0.469	5.75157e-83
Mic-intermediate	RLF	1.49825e-87	0.921161	0.316	0.181	5.77382e-83
Mic-intermediate	FAM210A	2.97561e-87	1.69545	0.111	0.039	1.14671e-82
Mic-intermediate	ANOS1	3.05416e-87	0.891049	0.255	0.133	1.17698e-82
Mic-intermediate	WNK1	4.98077e-87	0.584126	0.438	0.274	1.91944e-82
Mic-intermediate	TMEM131	1.00939e-86	0.632423	0.39	0.236	3.88987e-82
Mic-intermediate	NF1	1.07313e-86	0.477308	0.562	0.378	4.13554e-82
[truncated: 7,529 more rows]
