# Supplementary material for: A consensus atlas of human brain development defines cell type-specific maturation trajectories across the lifespan
Source: bioRxiv. 2026 Jul 17:2026.07.16.738788. Preprint. [Version 1] doi: 10.64898/2026.07.16.738788 (PMC13404730; doi:10.64898/2026.07.16.738788)
Supplement: Supplement 2 [file media-2.zip › supptables/Supplementary Table S8.xlsx]

## Sheet: markers.MicImmat.extraClean
Cluster	Gene	p_val	avg_log2FC	pct.1	pct.2	p_val_adj
MicImmature-1	AIF1	0	1.6085	0.851	0.475	0
MicImmature-1	FTL	0	1.26928	0.996	0.912	0
MicImmature-1	TPT1	1.98289e-287	1.51262	0.947	0.72	7.64148e-283
MicImmature-1	FTH1	1.12869e-249	1.08878	0.946	0.779	4.34965e-245
MicImmature-1	RPL28	2.12507e-238	1.02371	0.953	0.766	8.18939e-234
MicImmature-1	RPLP1	9.25073e-238	0.983708	0.97	0.835	3.56495e-233
MicImmature-1	RPS2	8.54368e-227	1.2409	0.886	0.656	3.29248e-222
MicImmature-1	RPL13	1.88261e-223	1.13089	0.922	0.752	7.25501e-219
MicImmature-1	RPL19	4.54801e-221	0.995983	0.955	0.764	1.75267e-216
MicImmature-1	RPS25	5.82722e-219	1.04695	0.931	0.707	2.24564e-214
MicImmature-1	RPL23A	1.79737e-208	1.0497	0.912	0.669	6.92654e-204
MicImmature-1	S100A11	5.33165e-208	1.52763	0.698	0.374	2.05466e-203
MicImmature-1	GPX1	6.62893e-196	1.26017	0.832	0.596	2.55459e-191
MicImmature-1	RPLP2	2.1042e-195	0.908053	0.959	0.777	8.10894e-191
MicImmature-1	PFN1	1.52734e-194	1.51951	0.651	0.341	5.8859e-190
MicImmature-1	RPL41	1.509e-189	0.904148	0.962	0.826	5.81523e-185
MicImmature-1	UBA52	3.97765e-180	1.04908	0.877	0.639	1.53287e-175
MicImmature-1	RPS11	1.92029e-175	0.939593	0.894	0.691	7.40023e-171
MicImmature-1	RPS6	8.01919e-174	1.02351	0.926	0.718	3.09035e-169
MicImmature-1	RPL27	9.33391e-165	1.09865	0.835	0.587	3.59701e-160
MicImmature-1	GAPDH	4.91397e-164	1.06234	0.865	0.671	1.8937e-159
MicImmature-1	RPL35	7.36777e-161	0.898773	0.9	0.686	2.83932e-156
MicImmature-1	OAZ1	8.1609e-161	1.18341	0.746	0.491	3.14496e-156
MicImmature-1	RGS10	1.41951e-160	1.32237	0.693	0.43	5.47036e-156
MicImmature-1	SERF2	1.42884e-156	1.02356	0.812	0.57	5.50632e-152
MicImmature-1	TYROBP	2.20104e-156	1.17251	0.744	0.469	8.48214e-152
MicImmature-1	ARPC3	2.21193e-150	1.26425	0.686	0.43	8.52411e-146
MicImmature-1	RPL23	9.99859e-149	0.957871	0.842	0.62	3.85316e-144
MicImmature-1	RPL17	4.82823e-148	0.928143	0.891	0.705	1.86065e-143
MicImmature-1	ATP5F1E	3.47922e-147	0.989998	0.85	0.631	1.34079e-142
MicImmature-1	RPL37	6.47879e-147	0.854143	0.936	0.735	2.49673e-142
MicImmature-1	TMSB4X	1.61438e-142	0.98942	0.991	0.913	6.22133e-138
MicImmature-1	RPS16	2.50871e-141	0.905352	0.874	0.68	9.66782e-137
MicImmature-1	RPS3	3.35938e-140	0.879683	0.888	0.73	1.29461e-135
MicImmature-1	RPL12	1.52145e-136	0.875754	0.911	0.728	5.8632e-132
MicImmature-1	RPL14	6.99334e-135	0.851846	0.875	0.665	2.69502e-130
MicImmature-1	RPL9	1.43766e-132	0.882351	0.876	0.705	5.54032e-128
MicImmature-1	RPS23	1.12626e-131	0.821828	0.924	0.774	4.34028e-127
MicImmature-1	RPS10	4.16551e-131	0.910517	0.871	0.681	1.60526e-126
MicImmature-1	UQCRB	1.25569e-130	1.2168	0.653	0.407	4.83904e-126
MicImmature-1	RPS12	2.09176e-130	0.8634	0.888	0.739	8.06102e-126
MicImmature-1	EEF1A1	2.20625e-129	0.912959	0.939	0.819	8.50224e-125
MicImmature-1	RPS15	1.96276e-128	0.685407	0.949	0.786	7.5639e-124
MicImmature-1	RPL15	8.82396e-128	0.856511	0.87	0.739	3.40049e-123
MicImmature-1	RPS20	1.04078e-127	1.07159	0.765	0.549	4.01084e-123
MicImmature-1	RPS24	1.308e-127	0.699348	0.961	0.802	5.04062e-123
MicImmature-1	RPS8	2.20668e-126	0.721482	0.943	0.775	8.5039e-122
MicImmature-1	FAU	1.0901e-125	0.760685	0.894	0.718	4.20093e-121
MicImmature-1	RPL11	1.71578e-124	0.694559	0.945	0.782	6.61208e-120
MicImmature-1	RPS18	3.88834e-124	0.740704	0.941	0.805	1.49845e-119
MicImmature-1	RPL26	2.57492e-122	0.776723	0.914	0.768	9.92299e-118
MicImmature-1	GABARAP	2.26027e-121	1.07435	0.709	0.481	8.7104e-117
MicImmature-1	RPL22	5.4619e-120	0.818838	0.854	0.649	2.10485e-115
MicImmature-1	RPS27A	2.12068e-118	0.697095	0.935	0.78	8.17247e-114
MicImmature-1	RPL3	7.04063e-118	0.78241	0.894	0.731	2.71325e-113
MicImmature-1	RPL18A	8.06269e-118	0.723168	0.911	0.757	3.10712e-113
MicImmature-1	ACTB	2.04167e-116	0.945833	0.916	0.815	7.868e-112
MicImmature-1	ARPC1B	1.34038e-115	1.31931	0.553	0.327	5.16543e-111
MicImmature-1	ARHGDIB	3.42288e-115	1.40075	0.519	0.293	1.31907e-110
MicImmature-1	RPL36A	1.131e-114	0.77166	0.903	0.715	4.35855e-110
MicImmature-1	APOC1	2.41454e-113	1.21039	0.648	0.4	9.30493e-109
MicImmature-1	RPS28	1.89378e-109	0.759373	0.908	0.777	7.29807e-105
MicImmature-1	RPS14	2.08108e-109	0.721929	0.913	0.766	8.01984e-105
MicImmature-1	RPL7A	9.1791e-107	0.837389	0.852	0.679	3.53735e-102
MicImmature-1	RPL8	5.35248e-106	0.725013	0.883	0.71	2.06269e-101
MicImmature-1	EEF1B2	7.90119e-106	0.974438	0.734	0.53	3.04488e-101
MicImmature-1	RPS27	3.29865e-104	0.636406	0.943	0.792	1.2712e-99
MicImmature-1	NACA	4.0888e-104	0.761182	0.853	0.674	1.5757e-99
MicImmature-1	RPL31	1.02134e-103	0.933717	0.825	0.634	3.93593e-99
MicImmature-1	MYL6	6.16837e-103	0.973934	0.729	0.524	2.37711e-98
MicImmature-1	RPS15A	1.11212e-102	0.739803	0.875	0.747	4.28577e-98
MicImmature-1	RPL27A	5.81889e-102	0.954371	0.822	0.629	2.24242e-97
MicImmature-1	COTL1	8.10635e-102	1.22325	0.547	0.334	3.12394e-97
MicImmature-1	RPL24	2.94307e-100	0.657702	0.888	0.708	1.13417e-95
MicImmature-1	RPL10A	2.2011e-98	0.803265	0.812	0.652	8.48238e-94
MicImmature-1	RPS3A	4.72416e-98	0.706546	0.87	0.764	1.82055e-93
MicImmature-1	RPS7	1.1554e-97	0.845661	0.814	0.653	4.45257e-93
MicImmature-1	RPL13A	1.9968e-97	0.820526	0.899	0.727	7.69508e-93
MicImmature-1	RPL32	4.1088e-96	0.610423	0.949	0.787	1.58341e-91
MicImmature-1	CHCHD10	6.25925e-95	1.71668	0.35	0.163	2.41213e-90
MicImmature-1	RPL37A	8.0344e-95	0.588328	0.951	0.812	3.09622e-90
MicImmature-1	RPL10	1.88468e-94	0.593168	0.925	0.812	7.263e-90
MicImmature-1	RPL5	2.10319e-94	0.748581	0.845	0.69	8.10506e-90
MicImmature-1	RACK1	5.34933e-92	0.829571	0.785	0.621	2.06147e-87
MicImmature-1	YBX1	7.9409e-91	0.753459	0.77	0.558	3.06018e-86
MicImmature-1	RPL6	5.39488e-90	0.638786	0.893	0.736	2.07902e-85
MicImmature-1	VAMP8	1.12728e-89	1.55327	0.383	0.195	4.34418e-85
MicImmature-1	RPL38	1.9021e-88	0.687541	0.874	0.697	7.33012e-84
MicImmature-1	RPL30	3.66096e-88	0.678039	0.888	0.73	1.41083e-83
MicImmature-1	RPL29	4.00068e-88	0.701407	0.859	0.725	1.54174e-83
MicImmature-1	RPS9	1.54772e-87	0.734411	0.837	0.686	5.96444e-83
MicImmature-1	RPL18	3.79096e-87	0.686883	0.866	0.73	1.46092e-82
MicImmature-1	RPSA	3.93064e-87	0.837445	0.741	0.567	1.51475e-82
MicImmature-1	RPL21	7.95269e-87	0.743254	0.884	0.766	3.06473e-82
MicImmature-1	BIN1	7.83585e-86	1.17001	0.579	0.386	3.0197e-81
MicImmature-1	APOE	1.50599e-85	0.696718	0.748	0.534	5.80363e-81
MicImmature-1	RPL4	1.72689e-84	0.84695	0.709	0.516	6.65493e-80
MicImmature-1	RPS19	6.64019e-83	0.542382	0.955	0.828	2.55893e-78
MicImmature-1	GPX4	2.58048e-82	1.02135	0.615	0.439	9.9444e-78
MicImmature-1	NME2	2.03532e-80	0.937634	0.605	0.411	7.84352e-76
MicImmature-1	RPL36	4.21175e-80	0.635355	0.879	0.73	1.62308e-75
MicImmature-1	RPLP0	9.12607e-80	0.87129	0.703	0.535	3.51691e-75
MicImmature-1	RPS29	3.12616e-79	0.712687	0.853	0.738	1.20473e-74
MicImmature-1	EEF1G	1.85464e-78	0.76961	0.786	0.634	7.14722e-74
MicImmature-1	EIF1	1.68497e-75	0.695565	0.827	0.64	6.49339e-71
MicImmature-1	GYPC	4.61319e-75	1.44338	0.398	0.226	1.77778e-70
MicImmature-1	BRI3	3.1932e-74	1.31869	0.418	0.239	1.23056e-69
MicImmature-1	CSTB	1.37378e-73	1.24176	0.456	0.275	5.29415e-69
MicImmature-1	RPL35A	7.58232e-73	0.596765	0.863	0.722	2.922e-68
MicImmature-1	FCER1G	2.02017e-70	1.0629	0.478	0.296	7.78514e-66
MicImmature-1	PFDN5	7.53827e-69	0.699087	0.733	0.559	2.90502e-64
MicImmature-1	RPS5	2.43896e-68	0.632957	0.814	0.673	9.39903e-64
MicImmature-1	PIH1D1	9.96416e-65	1.40266	0.369	0.211	3.83989e-60
MicImmature-1	TMIGD3	1.43117e-64	1.39874	0.374	0.218	5.51529e-60
MicImmature-1	RPS26	2.3728e-64	0.760645	0.702	0.527	9.14404e-60
MicImmature-1	S100A9	2.46495e-64	2.30067	0.174	0.061	9.49917e-60
MicImmature-1	RPS17	3.2639e-63	0.782862	0.741	0.572	1.25781e-58
MicImmature-1	ATP5MC2	5.54738e-63	0.933648	0.574	0.42	2.13779e-58
MicImmature-1	MIF	2.96461e-62	0.774019	0.617	0.441	1.14247e-57
MicImmature-1	BTF3	1.03367e-61	0.666529	0.672	0.505	3.98346e-57
MicImmature-1	CLIC1	1.12546e-61	1.28532	0.369	0.215	4.33718e-57
MicImmature-1	B2M	1.89637e-61	0.568489	0.819	0.618	7.30804e-57
MicImmature-1	RAC1	2.07251e-61	0.872366	0.601	0.448	7.98685e-57
MicImmature-1	VDAC1	1.0785e-60	1.12228	0.481	0.329	4.15622e-56
MicImmature-1	RPS13	2.33442e-59	0.553639	0.843	0.718	8.99617e-55
MicImmature-1	NPM1	2.79568e-59	0.827026	0.577	0.408	1.07737e-54
MicImmature-1	TUBA1B	8.95651e-59	0.610587	0.71	0.545	3.45157e-54
MicImmature-1	OST4	2.20658e-58	0.934262	0.504	0.34	8.50348e-54
MicImmature-1	COX4I1	3.04116e-58	0.771024	0.617	0.462	1.17197e-53
MicImmature-1	PYCARD	4.60432e-58	1.52573	0.307	0.167	1.77437e-53
MicImmature-1	RPS4X	9.10176e-58	0.473227	0.891	0.753	3.50754e-53
MicImmature-1	RPL36AL	1.34106e-57	0.850775	0.553	0.394	5.16804e-53
MicImmature-1	COX7C	4.45218e-57	0.66497	0.702	0.542	1.71574e-52
MicImmature-1	RPL7	5.97265e-56	0.622747	0.809	0.658	2.30168e-51
MicImmature-1	ARPC2	1.08383e-55	0.919222	0.532	0.386	4.17676e-51
MicImmature-1	CYBA	1.21051e-54	0.803667	0.521	0.347	4.66492e-50
MicImmature-1	SH3BGRL3	1.4471e-54	1.05612	0.453	0.304	5.5767e-50
MicImmature-1	MYL12A	2.34911e-54	1.34662	0.328	0.187	9.05276e-50
MicImmature-1	C1QA	3.23613e-53	0.785751	0.557	0.394	1.24711e-48
MicImmature-1	C1QB	1.34833e-52	0.65471	0.62	0.455	5.19607e-48
MicImmature-1	SNX3	1.77042e-52	0.998524	0.447	0.299	6.82265e-48
MicImmature-1	EEF1D	4.81047e-52	0.888316	0.537	0.393	1.85381e-47
MicImmature-1	ATP6V1F	3.93642e-51	0.949275	0.504	0.358	1.51698e-46
MicImmature-1	APOC2	1.02833e-49	1.0439	0.395	0.242	3.96287e-45
MicImmature-1	COX6B1	8.886e-49	0.811386	0.554	0.411	3.4244e-44
MicImmature-1	PPIA	5.7645e-48	0.698447	0.621	0.488	2.22146e-43
MicImmature-1	FKBP1A	1.18588e-46	1.12282	0.376	0.24	4.57004e-42
MicImmature-1	SH3BGRL	1.26881e-46	0.891335	0.492	0.361	4.88963e-42
MicImmature-1	PRDX1	6.30654e-46	0.804203	0.553	0.412	2.43035e-41
MicImmature-1	TOMM7	1.09303e-45	0.705293	0.573	0.429	4.21222e-41
MicImmature-1	LST1	1.24861e-45	1.22492	0.353	0.223	4.81178e-41
MicImmature-1	TPI1	1.95626e-43	0.91435	0.461	0.33	7.53883e-39
MicImmature-1	RPS21	4.10786e-43	0.436991	0.81	0.661	1.58305e-38
MicImmature-1	GNG5	1.71523e-42	1.03805	0.393	0.265	6.60996e-38
MicImmature-1	LGALS1	6.98628e-42	1.30571	0.318	0.194	2.6923e-37
MicImmature-1	ANXA5	1.04225e-41	1.11446	0.363	0.24	4.01651e-37
MicImmature-1	SPI1	5.48515e-41	1.26789	0.296	0.179	2.11381e-36
MicImmature-1	RPL39	8.78432e-40	0.352163	0.911	0.761	3.38521e-35
MicImmature-1	RPS4Y1	2.19892e-39	0.921863	0.426	0.304	8.47396e-35
MicImmature-1	TMA7	7.24723e-39	0.55544	0.61	0.472	2.79286e-34
MicImmature-1	BRK1	1.3255e-38	0.841391	0.446	0.322	5.1081e-34
MicImmature-1	SLC25A5	1.45695e-38	1.02133	0.359	0.236	5.61464e-34
MicImmature-1	NOP10	1.68489e-38	0.929965	0.418	0.29	6.49306e-34
MicImmature-1	LDHA	2.49978e-38	1.08832	0.331	0.209	9.63341e-34
MicImmature-1	CAPG	4.97339e-38	1.42888	0.268	0.159	1.9166e-33
MicImmature-1	CLTA	5.82611e-38	0.950013	0.401	0.282	2.24521e-33
MicImmature-1	TMSB10	9.63422e-37	0.250806	0.932	0.807	3.71274e-32
MicImmature-1	GTF3A	1.25003e-36	1.25952	0.255	0.145	4.81723e-32
MicImmature-1	MNDA	1.42522e-36	1.04536	0.386	0.267	5.49238e-32
MicImmature-1	RNASEK	2.5424e-36	0.702432	0.522	0.401	9.79763e-32
MicImmature-1	SAT1	2.30091e-35	0.280461	0.794	0.623	8.86701e-31
MicImmature-1	LAPTM5	3.8539e-35	0.680921	0.494	0.372	1.48518e-30
MicImmature-1	SLC25A6	4.17431e-35	0.737133	0.533	0.423	1.60865e-30
MicImmature-1	ARPC5	1.93056e-34	0.962997	0.407	0.298	7.43981e-30
MicImmature-1	C4orf3	5.70159e-34	1.09768	0.314	0.205	2.19722e-29
MicImmature-1	CD68	5.85915e-33	0.781933	0.419	0.3	2.25794e-28
MicImmature-1	ATP5MG	6.64188e-33	0.583813	0.595	0.479	2.55958e-28
MicImmature-1	GLRX	8.29406e-33	1.18528	0.283	0.18	3.19628e-28
MicImmature-1	TREM2	3.37468e-32	0.720307	0.442	0.319	1.3005e-27
MicImmature-1	SELENOH	7.01026e-32	0.806655	0.442	0.333	2.70154e-27
MicImmature-1	CAPZB	9.22078e-32	0.526316	0.638	0.527	3.55341e-27
MicImmature-1	RHOA	1.32502e-31	0.854053	0.418	0.312	5.10622e-27
MicImmature-1	UQCR10	2.92131e-31	0.67425	0.489	0.372	1.12579e-26
MicImmature-1	ACTG1	4.43643e-31	0.4656	0.716	0.63	1.70967e-26
MicImmature-1	HSPB1	5.43944e-31	0.961915	0.356	0.238	2.0962e-26
MicImmature-1	EDF1	7.34518e-31	0.646903	0.478	0.357	2.83061e-26
MicImmature-1	SNHG31	1.19523e-30	1.01953	0.348	0.237	4.60605e-26
MicImmature-1	S100A8	4.86594e-30	1.87245	0.115	0.048	1.87519e-25
MicImmature-1	RPL34	8.32014e-30	0.340295	0.888	0.779	3.20633e-25
MicImmature-1	NDUFB2	8.73362e-30	0.719098	0.449	0.336	3.36567e-25
MicImmature-1	IFITM3	4.3203e-29	1.58436	0.125	0.055	1.66491e-24
MicImmature-1	SERP1	4.73172e-29	0.965567	0.339	0.239	1.82346e-24
MicImmature-1	GGTA1	8.70731e-29	1.34021	0.229	0.139	3.35554e-24
MicImmature-1	PTMA	1.34195e-28	0.235061	0.897	0.78	5.17147e-24
MicImmature-1	EIF3F	1.53021e-28	0.924421	0.332	0.23	5.89698e-24
MicImmature-1	NPC2	1.65202e-28	0.972025	0.377	0.278	6.3664e-24
MicImmature-1	SLC27A4	2.33185e-28	2.17868	0.256	0.16	8.98624e-24
MicImmature-1	CORO1A	4.1276e-28	1.00433	0.317	0.22	1.59065e-23
MicImmature-1	MZT2B	5.13502e-28	0.860078	0.343	0.238	1.97888e-23
MicImmature-1	SEC11A	1.20258e-27	0.97302	0.338	0.243	4.63437e-23
MicImmature-1	C12orf75	1.24035e-27	1.01017	0.329	0.231	4.77995e-23
MicImmature-1	C1QC	1.28507e-27	0.411243	0.616	0.479	4.95227e-23
MicImmature-1	LAMTOR2	2.8421e-27	1.01836	0.279	0.182	1.09526e-22
MicImmature-1	CFL1	3.79009e-27	0.480081	0.633	0.535	1.46059e-22
MicImmature-1	EIF3K	6.61578e-27	0.756763	0.409	0.31	2.54952e-22
MicImmature-1	LAMTOR4	1.01273e-26	0.843187	0.346	0.247	3.90277e-22
MicImmature-1	RAB32	1.27062e-26	1.46681	0.215	0.132	4.89658e-22
MicImmature-1	GMFG	3.21133e-26	1.2201	0.241	0.153	1.23755e-21
MicImmature-1	PCED1B-AS1	3.6882e-26	1.26726	0.221	0.136	1.42132e-21
MicImmature-1	SNHG5	5.67478e-26	0.927659	0.358	0.263	2.18689e-21
MicImmature-1	HIGD2A	1.75818e-25	1.13204	0.263	0.175	6.7755e-21
MicImmature-1	EIF3G	1.04347e-24	1.09621	0.252	0.163	4.02123e-20
MicImmature-1	NOP53	1.19548e-24	1.08355	0.266	0.178	4.60704e-20
MicImmature-1	ARL6IP4	1.36831e-24	1.01565	0.279	0.19	5.27307e-20
MicImmature-1	S100A1	2.10666e-24	1.70382	0.154	0.083	8.11843e-20
MicImmature-1	AP2S1	3.12188e-24	0.89193	0.331	0.239	1.20308e-19
MicImmature-1	ATP5MF	6.52767e-24	0.575551	0.454	0.349	2.51557e-19
MicImmature-1	NAA20	1.38248e-23	0.874954	0.362	0.275	5.32767e-19
MicImmature-1	ITM2B	3.2798e-23	0.391345	0.721	0.619	1.26393e-18
MicImmature-1	APOO	3.56859e-23	0.80229	0.4	0.312	1.37523e-18
MicImmature-1	C19orf53	4.38652e-23	0.923141	0.296	0.207	1.69043e-18
MicImmature-1	ATP5ME	6.33732e-23	0.544753	0.489	0.389	2.44221e-18
MicImmature-1	TOMM6	6.65152e-23	0.946904	0.302	0.214	2.5633e-18
MicImmature-1	RHOG	8.16936e-23	1.33622	0.21	0.133	3.14823e-18
MicImmature-1	ISCU	1.34292e-22	1.27213	0.191	0.115	5.1752e-18
MicImmature-1	MYL12B	2.16137e-22	0.703875	0.393	0.302	8.32928e-18
MicImmature-1	EIF3E	4.82386e-22	0.65062	0.437	0.351	1.85897e-17
MicImmature-1	COX7B	6.72588e-22	0.681026	0.384	0.291	2.59195e-17
MicImmature-1	COX6C	6.85455e-22	0.550869	0.506	0.417	2.64154e-17
MicImmature-1	CD63	7.78479e-22	0.400254	0.53	0.411	3.00002e-17
MicImmature-1	CRYBB1	2.08345e-21	1.42198	0.178	0.107	8.02899e-17
MicImmature-1	COX8A	2.56872e-21	0.698009	0.387	0.297	9.89907e-17
MicImmature-1	ATP5PD	3.77838e-21	0.808556	0.296	0.207	1.45607e-16
MicImmature-1	IFITM2	4.0339e-21	1.61159	0.116	0.058	1.55454e-16
MicImmature-1	TMEM14C	4.45707e-21	1.21014	0.231	0.155	1.71762e-16
MicImmature-1	PSME1	4.72363e-21	1.21763	0.207	0.132	1.82034e-16
MicImmature-1	SLC25A3	9.0454e-21	0.757871	0.359	0.277	3.48582e-16
MicImmature-1	SPP1	9.55245e-21	0.269708	0.856	0.744	3.68123e-16
MicImmature-1	CST3	2.22358e-20	0.656655	0.408	0.323	8.569e-16
MicImmature-1	RAB5C	2.25541e-20	0.88845	0.315	0.236	8.69166e-16
MicImmature-1	NINJ1	4.54708e-20	0.937365	0.314	0.239	1.75231e-15
MicImmature-1	EIF3H	5.04158e-20	0.615416	0.413	0.328	1.94288e-15
MicImmature-1	PGLS	8.15648e-20	1.04303	0.245	0.169	3.14326e-15
MicImmature-1	LINC01736	1.53826e-19	1.45536	0.147	0.084	5.92798e-15
MicImmature-1	BLVRB	4.48249e-19	1.23907	0.206	0.136	1.72742e-14
MicImmature-1	ATP5F1D	4.86796e-19	0.811042	0.306	0.224	1.87596e-14
MicImmature-1	ATP5MC3	5.14267e-19	0.721753	0.355	0.274	1.98183e-14
MicImmature-1	UBL5	6.03847e-19	0.525601	0.456	0.367	2.32704e-14
MicImmature-1	ENO1	7.41699e-19	0.683117	0.367	0.287	2.85828e-14
MicImmature-1	CD37	1.16862e-18	0.965677	0.252	0.178	4.50351e-14
MicImmature-1	PSMA7	1.34824e-18	0.618306	0.393	0.313	5.19571e-14
MicImmature-1	LY86	2.8725e-18	0.577238	0.422	0.346	1.10697e-13
MicImmature-1	POLD4	2.91869e-18	1.17411	0.221	0.153	1.12478e-13
MicImmature-1	SNRPD2	3.69576e-18	0.629587	0.371	0.288	1.42423e-13
MicImmature-1	RTRAF	5.25058e-18	0.794914	0.268	0.19	2.02342e-13
MicImmature-1	YWHAH	5.54074e-18	0.703759	0.359	0.282	2.13524e-13
MicImmature-1	COX5A	5.97867e-18	0.783579	0.286	0.206	2.304e-13
MicImmature-1	CHCHD7	7.32542e-18	1.14632	0.188	0.12	2.823e-13
MicImmature-1	MICOS10	7.54599e-18	0.558465	0.41	0.329	2.908e-13
MicImmature-1	TRAPPC5	9.40115e-18	0.843912	0.23	0.156	3.62292e-13
MicImmature-1	LAMTOR1	1.01402e-17	0.97727	0.259	0.188	3.90774e-13
MicImmature-1	DBNDD2	1.28339e-17	1.49504	0.145	0.086	4.9458e-13
MicImmature-1	SNHG29	1.66825e-17	0.333445	0.662	0.596	6.42893e-13
MicImmature-1	EIF4A1	2.05141e-17	0.41303	0.571	0.493	7.9055e-13
MicImmature-1	HMGN1	2.61207e-17	0.632532	0.418	0.346	1.00661e-12
MicImmature-1	DNPH1	2.62454e-17	1.48394	0.164	0.103	1.01142e-12
MicImmature-1	UQCR11	2.91079e-17	0.493917	0.473	0.391	1.12173e-12
MicImmature-1	RAN	2.94866e-17	0.600566	0.355	0.274	1.13632e-12
MicImmature-1	GNG10	4.25397e-17	0.970916	0.24	0.17	1.63935e-12
MicImmature-1	COMMD6	5.2191e-17	0.451258	0.529	0.453	2.01128e-12
MicImmature-1	NDUFS6	6.6751e-17	0.79518	0.275	0.2	2.57238e-12
MicImmature-1	ALOX5AP	9.72031e-17	0.78802	0.278	0.206	3.74592e-12
MicImmature-1	GUK1	1.09034e-16	0.727157	0.305	0.228	4.20183e-12
MicImmature-1	EEF2	1.09125e-16	0.52282	0.481	0.416	4.20536e-12
MicImmature-1	NDUFA1	1.41769e-16	0.617436	0.364	0.286	5.46337e-12
MicImmature-1	GATM	1.44416e-16	0.97655	0.232	0.165	5.56536e-12
MicImmature-1	PARK7	5.09055e-16	0.538648	0.407	0.327	1.96174e-11
MicImmature-1	ATOX1	5.75566e-16	0.71913	0.332	0.262	2.21806e-11
MicImmature-1	CREG1	5.99971e-16	0.800757	0.294	0.225	2.31211e-11
MicImmature-1	DRAP1	7.11309e-16	0.766083	0.29	0.218	2.74117e-11
MicImmature-1	UQCRH	1.00638e-15	0.505688	0.461	0.392	3.87829e-11
MicImmature-1	PSMB10	1.03342e-15	1.1603	0.181	0.12	3.98248e-11
MicImmature-1	OSTF1	1.5079e-15	0.828494	0.29	0.224	5.811e-11
MicImmature-1	LAP3	1.52031e-15	0.87867	0.233	0.165	5.85883e-11
MicImmature-1	NDUFA4	1.70945e-15	0.310548	0.536	0.457	6.5877e-11
MicImmature-1	ANP32B	1.77062e-15	0.948814	0.238	0.173	6.82345e-11
MicImmature-1	TRIR	1.78454e-15	0.692636	0.32	0.247	6.87709e-11
MicImmature-1	APRT	2.69483e-15	0.969664	0.204	0.14	1.03851e-10
MicImmature-1	DYNLL1	3.70081e-15	0.333146	0.568	0.488	1.42618e-10
MicImmature-1	GPSM3	6.50187e-15	1.4411	0.154	0.1	2.50562e-10
MicImmature-1	RAB5IF	1.31822e-14	1.13079	0.172	0.114	5.08001e-10
MicImmature-1	GIMAP4	1.40797e-14	1.3452	0.133	0.081	5.42589e-10
MicImmature-1	LGALS3	1.90843e-14	1.18467	0.179	0.121	7.35453e-10
MicImmature-1	NDUFA2	2.00751e-14	0.75911	0.266	0.198	7.73634e-10
MicImmature-1	GADD45GIP1	3.10802e-14	0.786771	0.213	0.148	1.19774e-09
MicImmature-1	S100A13	3.68061e-14	1.44608	0.129	0.079	1.4184e-09
MicImmature-1	UXT	3.95275e-14	0.761502	0.247	0.18	1.52327e-09
MicImmature-1	SSR3	4.58367e-14	0.940722	0.214	0.153	1.76641e-09
MicImmature-1	NSA2	4.74657e-14	0.830385	0.235	0.17	1.82918e-09
MicImmature-1	PRR13	5.60261e-14	1.08155	0.186	0.129	2.15908e-09
MicImmature-1	AKR1B1	5.71721e-14	0.959715	0.238	0.178	2.20324e-09
MicImmature-1	FCGR1A	9.12491e-14	0.570932	0.336	0.268	3.51646e-09
MicImmature-1	CALM1	9.96277e-14	0.390106	0.516	0.446	3.83935e-09
MicImmature-1	CHCHD2	1.33783e-13	0.379694	0.496	0.426	5.1556e-09
MicImmature-1	BBLN	2.25682e-13	0.737235	0.295	0.231	8.69709e-09
MicImmature-1	NEDD8	2.4506e-13	0.509327	0.371	0.302	9.44389e-09
MicImmature-1	NME4	2.53568e-13	1.31653	0.148	0.097	9.77177e-09
MicImmature-1	CAP1	3.99181e-13	0.79522	0.282	0.224	1.53832e-08
MicImmature-1	EIF3L	4.1752e-13	0.784431	0.294	0.234	1.609e-08
MicImmature-1	POLR2L	4.80732e-13	0.745083	0.269	0.204	1.8526e-08
MicImmature-1	UFC1	5.38391e-13	0.773001	0.242	0.179	2.0748e-08
MicImmature-1	CD74	5.68027e-13	0.546789	0.333	0.262	2.189e-08
MicImmature-1	PTGES3	6.31597e-13	0.512511	0.453	0.403	2.43398e-08
MicImmature-1	SMDT1	6.46778e-13	0.64142	0.295	0.229	2.49249e-08
MicImmature-1	ACY3	9.08952e-13	1.31825	0.129	0.081	3.50283e-08
MicImmature-1	PLAAT3	9.7788e-13	1.28077	0.157	0.106	3.76846e-08
MicImmature-1	ATP6V0E1	1.43934e-12	0.635023	0.368	0.309	5.5468e-08
MicImmature-1	TYMP	1.75272e-12	0.854248	0.211	0.154	6.75445e-08
MicImmature-1	PSMB3	1.77416e-12	0.740947	0.27	0.21	6.83708e-08
MicImmature-1	ARRB2	2.06799e-12	0.737008	0.28	0.223	7.9694e-08
MicImmature-1	HCST	2.0923e-12	1.08605	0.152	0.101	8.0631e-08
MicImmature-1	LTC4S	2.92981e-12	1.04284	0.19	0.137	1.12906e-07
MicImmature-1	LYL1	3.70241e-12	1.33656	0.139	0.092	1.4268e-07
MicImmature-1	GSTO1	3.89507e-12	0.966145	0.198	0.144	1.50104e-07
MicImmature-1	RNASE1	4.18113e-12	0.732031	0.226	0.164	1.61128e-07
MicImmature-1	MRPL12	4.7132e-12	1.13196	0.107	0.063	1.81633e-07
MicImmature-1	AKR1A1	4.85707e-12	0.733831	0.303	0.249	1.87177e-07
MicImmature-1	UQCRQ	5.99667e-12	0.456685	0.383	0.317	2.31093e-07
MicImmature-1	UCP2	6.48961e-12	1.05509	0.213	0.161	2.5009e-07
MicImmature-1	VSIG4	9.63602e-12	0.404619	0.413	0.344	3.71343e-07
MicImmature-1	TSPO	1.84452e-11	0.868192	0.221	0.166	7.10821e-07
MicImmature-1	LDHB	1.97401e-11	0.402729	0.394	0.328	7.60723e-07
MicImmature-1	ATP5MJ	2.02627e-11	0.460732	0.43	0.37	7.80862e-07
MicImmature-1	CHMP2A	2.4219e-11	0.874421	0.206	0.152	9.33328e-07
MicImmature-1	TMEM256	2.45272e-11	1.02483	0.172	0.122	9.45206e-07
MicImmature-1	MRPL34	2.49244e-11	1.13243	0.137	0.09	9.60511e-07
MicImmature-1	ATP5IF1	2.88492e-11	0.592312	0.314	0.258	1.11176e-06
MicImmature-1	GSTP1	2.9434e-11	0.44822	0.405	0.344	1.1343e-06
MicImmature-1	COX5B	3.62752e-11	0.496562	0.388	0.328	1.39794e-06
MicImmature-1	REX1BD	3.99667e-11	0.855866	0.214	0.162	1.5402e-06
MicImmature-1	POMP	5.26355e-11	0.468705	0.425	0.367	2.02841e-06
MicImmature-1	CASP1	5.67099e-11	1.08776	0.136	0.09	2.18543e-06
MicImmature-1	COX14	6.22447e-11	1.0717	0.161	0.112	2.39872e-06
MicImmature-1	RNF181	7.86413e-11	0.923924	0.192	0.141	3.0306e-06
MicImmature-1	C20orf27	8.72385e-11	1.15903	0.155	0.109	3.36191e-06
MicImmature-1	HMGA1	1.11719e-10	1.03747	0.165	0.118	4.3053e-06
MicImmature-1	HNRNPA1	1.17065e-10	0.345135	0.598	0.545	4.51133e-06
MicImmature-1	PPIB	1.51658e-10	0.526383	0.335	0.28	5.84445e-06
MicImmature-1	SNHG32	1.55846e-10	0.891052	0.213	0.162	6.00582e-06
MicImmature-1	FCGRT	1.75977e-10	0.420487	0.4	0.341	6.78164e-06
MicImmature-1	SPCS1	1.85561e-10	0.662752	0.255	0.201	7.15095e-06
MicImmature-1	GSN	2.57485e-10	0.581074	0.321	0.271	9.92269e-06
MicImmature-1	NDUFAF8	3.07859e-10	0.965941	0.127	0.084	1.1864e-05
MicImmature-1	SNHG6	3.47055e-10	0.469926	0.413	0.358	1.33745e-05
MicImmature-1	ANAPC11	3.84312e-10	0.550555	0.3	0.244	1.48102e-05
MicImmature-1	ALKBH7	3.90232e-10	0.878793	0.203	0.153	1.50384e-05
MicImmature-1	ATP5MK	4.521e-10	0.334616	0.439	0.377	1.74226e-05
MicImmature-1	PSME2	4.5453e-10	1.02233	0.145	0.1	1.75162e-05
MicImmature-1	ST13	4.58018e-10	0.522062	0.338	0.283	1.76507e-05
MicImmature-1	MSRB2	4.59105e-10	1.07605	0.124	0.082	1.76925e-05
MicImmature-1	SERPINB6	8.17705e-10	0.765495	0.245	0.198	3.15119e-05
MicImmature-1	ATP6V0C	8.81932e-10	0.474639	0.355	0.302	3.3987e-05
MicImmature-1	GAS5	1.25835e-09	0.493908	0.406	0.353	4.84931e-05
MicImmature-1	BLOC1S1	1.40925e-09	0.648547	0.252	0.199	5.43083e-05
MicImmature-1	SMIM30	1.46429e-09	1.07808	0.147	0.104	5.64295e-05
MicImmature-1	CORO1B	2.00608e-09	1.15002	0.127	0.087	7.73083e-05
MicImmature-1	MRPL51	2.36386e-09	0.676823	0.208	0.158	9.10961e-05
MicImmature-1	NDUFB3	2.57124e-09	0.764155	0.189	0.14	9.9088e-05
MicImmature-1	SEC61B	2.81798e-09	0.457306	0.356	0.304	0.000108596
MicImmature-1	KDELR2	2.89279e-09	1.03179	0.16	0.116	0.000111479
MicImmature-1	NENF	4.32734e-09	1.12535	0.128	0.088	0.000166763
MicImmature-1	RGS19	4.62301e-09	1.09316	0.158	0.117	0.000178157
MicImmature-1	HLA-DRA	5.93219e-09	0.864888	0.131	0.089	0.000228609
MicImmature-1	CCDC85B	6.08341e-09	0.977466	0.147	0.105	0.000234436
MicImmature-1	SERPINB1	7.06664e-09	1.00646	0.153	0.112	0.000272327
MicImmature-1	ANAPC16	7.1869e-09	0.669724	0.279	0.233	0.000276962
MicImmature-1	PRELID1	7.46274e-09	0.742224	0.186	0.14	0.000287592
MicImmature-1	SRSF9	7.81584e-09	0.742773	0.216	0.17	0.000301199
MicImmature-1	SMS	8.77771e-09	0.576132	0.323	0.278	0.000338267
MicImmature-1	TRMT112	1.092e-08	0.611413	0.268	0.22	0.000420826
MicImmature-1	SDHC	1.32443e-08	1.05207	0.156	0.115	0.000510396
MicImmature-1	HPGDS	1.46402e-08	0.101779	0.395	0.333	0.000564189
MicImmature-1	EIF5A	1.63628e-08	0.737917	0.178	0.134	0.000630573
MicImmature-1	SSR4	1.7581e-08	0.503582	0.304	0.254	0.000677517
MicImmature-1	PKM	1.79981e-08	0.626705	0.293	0.248	0.000693592
MicImmature-1	GAMT	2.39637e-08	1.04627	0.112	0.075	0.000923491
MicImmature-1	FUOM	2.46254e-08	1.20382	0.12	0.084	0.000948989
MicImmature-1	DDT	4.28665e-08	0.690412	0.217	0.173	0.00165195
MicImmature-1	SRP14	4.81772e-08	0.187749	0.603	0.542	0.00185661
MicImmature-1	GDI2	5.07842e-08	0.571462	0.292	0.248	0.00195707
MicImmature-1	CALM3	5.75708e-08	0.464357	0.305	0.256	0.0022186
MicImmature-1	PSMC4	6.3424e-08	0.875625	0.166	0.125	0.00244417
MicImmature-1	AP2M1	7.10412e-08	0.576658	0.271	0.226	0.00273771
MicImmature-1	NDUFB1	7.32454e-08	0.508883	0.322	0.277	0.00282266
MicImmature-1	ANP32A	7.63375e-08	0.596746	0.289	0.248	0.00294182
MicImmature-1	NDUFA3	8.27492e-08	0.461906	0.299	0.25	0.00318891
MicImmature-1	MRPL52	8.43874e-08	0.688065	0.195	0.151	0.00325204
MicImmature-1	MRPL20	8.67682e-08	0.696729	0.193	0.15	0.00334379
MicImmature-1	COX7A2L	9.25809e-08	0.622158	0.255	0.211	0.00356779
MicImmature-1	CNBP	1.02302e-07	0.684673	0.237	0.195	0.00394243
MicImmature-1	FCGR3A	1.04405e-07	0.593728	0.25	0.208	0.00402345
MicImmature-1	GPR34	1.25263e-07	0.431998	0.371	0.333	0.00482727
MicImmature-1	ATP5PB	1.30716e-07	0.736832	0.217	0.175	0.0050374
MicImmature-1	NUDT14	1.31171e-07	0.989264	0.142	0.105	0.00505495
MicImmature-1	PSMA2	1.34182e-07	0.633646	0.24	0.198	0.00517097
MicImmature-1	SSBP1	1.39911e-07	0.556828	0.254	0.21	0.00539174
MicImmature-1	SNU13	1.40613e-07	0.57213	0.262	0.219	0.00541882
MicImmature-1	BST2	1.42493e-07	0.85952	0.148	0.11	0.00549127
MicImmature-1	NDUFAF3	1.50874e-07	0.814678	0.159	0.12	0.00581425
MicImmature-1	MOB1A	1.61224e-07	0.780612	0.202	0.163	0.0062131
MicImmature-1	GNAS	1.6475e-07	0.377988	0.561	0.547	0.00634896
MicImmature-1	FSCN1	2.88715e-07	0.736845	0.221	0.183	0.0111262
MicImmature-1	SF3B5	3.04366e-07	0.613749	0.245	0.203	0.0117293
MicImmature-1	PABPC1	3.43012e-07	0.288149	0.523	0.479	0.0132187
MicImmature-1	SDHD	3.84747e-07	1.14744	0.104	0.072	0.014827
MicImmature-1	GHITM	4.00575e-07	0.706936	0.192	0.152	0.0154369
MicImmature-1	PRDX6	4.04871e-07	0.810302	0.159	0.121	0.0156025
MicImmature-1	MRPS34	4.59173e-07	0.925811	0.138	0.102	0.0176951
MicImmature-1	RPS27L	4.66232e-07	0.556729	0.229	0.186	0.0179672
MicImmature-1	ELOB	4.79795e-07	0.273559	0.443	0.396	0.0184899
MicImmature-1	COX17	5.05683e-07	0.639482	0.211	0.172	0.0194875
MicImmature-1	POLR2J	5.70062e-07	0.646806	0.178	0.138	0.0219685
MicImmature-1	MICOS13	6.02027e-07	0.685038	0.186	0.146	0.0232003
MicImmature-1	ATP5PF	6.62052e-07	0.268478	0.394	0.344	0.0255135
MicImmature-1	CNPY3	7.5388e-07	0.679837	0.262	0.227	0.0290523
MicImmature-1	TMEM230	7.61042e-07	0.672811	0.195	0.155	0.0293283
MicImmature-1	NDUFS7	8.34561e-07	0.668499	0.209	0.171	0.0321615
MicImmature-1	PHB1	1.05105e-06	0.77735	0.166	0.13	0.0405043
MicImmature-1	RNASET2	1.1481e-06	0.213853	0.497	0.447	0.0442441
MicImmature-1	METTL26	1.16186e-06	0.70377	0.154	0.117	0.0447745
MicImmature-1	C1QBP	1.23484e-06	0.736004	0.165	0.127	0.0475871
MicImmature-1	TMEM219	1.27026e-06	0.780869	0.175	0.14	0.0489519
MicImmature-1	TIMM8B	1.33933e-06	0.615664	0.223	0.183	0.0516137
MicImmature-1	NDUFB7	1.42699e-06	0.460666	0.265	0.224	0.0549921
MicImmature-1	CACYBP	1.58831e-06	0.518645	0.21	0.17	0.0612088
MicImmature-1	PPP1R18	1.96074e-06	0.981577	0.15	0.116	0.0755609
MicImmature-1	ZFAS1	1.98929e-06	0.339533	0.423	0.391	0.0766614
MicImmature-1	BAX	2.25821e-06	0.884581	0.173	0.139	0.0870246
MicImmature-1	ATP5PO	2.2722e-06	0.304276	0.378	0.332	0.0875636
MicImmature-1	SUMO2	2.40562e-06	0.162168	0.519	0.473	0.0927053
MicImmature-1	HSBP1	2.46363e-06	0.31685	0.355	0.312	0.0949407
MicImmature-1	NDUFA11	3.08811e-06	0.410378	0.32	0.278	0.119007
MicImmature-1	TMEM163	3.15277e-06	0.578634	0.118	0.084	0.121498
MicImmature-1	JTB	4.00747e-06	0.744763	0.188	0.153	0.154436
MicImmature-1	GNB2	4.03927e-06	0.676077	0.173	0.138	0.155661
MicImmature-1	LSM10	4.11677e-06	0.841547	0.12	0.089	0.158648
MicImmature-1	UBXN1	5.51242e-06	0.544783	0.258	0.223	0.212432
MicImmature-1	PRDX5	5.62487e-06	0.379461	0.31	0.269	0.216766
MicImmature-1	FIS1	5.64408e-06	0.593311	0.233	0.197	0.217506
MicImmature-1	COPS9	6.83544e-06	0.425674	0.294	0.257	0.263417
MicImmature-1	RWDD1	7.52717e-06	0.779923	0.16	0.127	0.290075
MicImmature-1	KRT10	8.45704e-06	0.694082	0.167	0.134	0.325909
MicImmature-1	CD14	8.74792e-06	0.471856	0.268	0.23	0.337119
MicImmature-1	LMO2	8.78189e-06	0.997258	0.113	0.084	0.338428
MicImmature-1	SLC25A11	8.80237e-06	1.01595	0.101	0.073	0.339217
MicImmature-1	DMAC1	1.12795e-05	0.767369	0.12	0.09	0.434679
MicImmature-1	UBE2L3	1.13554e-05	0.607709	0.228	0.196	0.437603
MicImmature-1	SDF2L1	1.13563e-05	0.655105	0.136	0.104	0.437637
MicImmature-1	EIF2S2	1.19507e-05	0.623934	0.225	0.193	0.460545
MicImmature-1	CASP4	1.25719e-05	1.07101	0.103	0.075	0.484484
MicImmature-1	PA2G4	1.27955e-05	0.592851	0.209	0.174	0.4931
MicImmature-1	RANBP1	1.31719e-05	0.520845	0.204	0.168	0.507607
MicImmature-1	VMA21	1.32163e-05	0.881647	0.113	0.084	0.509318
MicImmature-1	NDUFB5	1.54112e-05	0.811657	0.166	0.135	0.593901
MicImmature-1	POLR2G	1.73733e-05	0.713876	0.151	0.119	0.669514
MicImmature-1	FKBP4	1.75968e-05	0.66501	0.113	0.083	0.678128
MicImmature-1	LSM3	1.99367e-05	0.447187	0.216	0.179	0.7683
MicImmature-1	ARF1	2.00359e-05	0.494871	0.258	0.225	0.772125
MicImmature-1	CHCHD1	2.37863e-05	0.82686	0.12	0.091	0.916654
MicImmature-1	MANF	2.3825e-05	0.704585	0.126	0.096	0.918145
MicImmature-1	SAP18	2.48758e-05	0.387879	0.29	0.255	0.958638
MicImmature-1	UBE2L6	2.52556e-05	0.780867	0.117	0.088	0.973277
MicImmature-1	LINC01235	2.65054e-05	1.14861	0.1	0.074	1
MicImmature-1	GNAI2	2.76143e-05	0.59565	0.271	0.245	1
MicImmature-1	GTF2H5	2.80978e-05	0.568143	0.168	0.136	1
MicImmature-1	TIMM13	2.92713e-05	0.561634	0.21	0.177	1
MicImmature-1	PEPD	2.9576e-05	0.983692	0.137	0.11	1
MicImmature-1	MRPS15	2.96409e-05	0.821091	0.12	0.091	1
MicImmature-1	CSNK2B	3.10067e-05	0.568103	0.202	0.17	1
MicImmature-1	TWF2	3.18624e-05	1.03916	0.121	0.095	1
MicImmature-1	COPE	3.26136e-05	0.498389	0.288	0.26	1
MicImmature-1	BACH1	3.44535e-05	0.10341	0.193	0.253	1
MicImmature-1	ARPC4	3.47364e-05	0.817013	0.166	0.138	1
MicImmature-1	PDCD5	3.48288e-05	0.550988	0.17	0.136	1
MicImmature-1	ADI1	4.00443e-05	0.937054	0.116	0.089	1
MicImmature-1	ZNF706	4.01951e-05	0.544014	0.237	0.208	1
MicImmature-1	ATP6V1G1	4.05988e-05	0.329052	0.338	0.306	1
MicImmature-1	HMGN2	4.37905e-05	0.243494	0.438	0.406	1
MicImmature-1	MGST3	4.69666e-05	0.342615	0.362	0.331	1
MicImmature-1	MEA1	5.7182e-05	0.710824	0.126	0.098	1
MicImmature-1	WDR83OS	5.83177e-05	0.512746	0.251	0.221	1
MicImmature-1	GPN3	6.10077e-05	0.809279	0.149	0.122	1
MicImmature-1	MDH2	6.40472e-05	0.535818	0.207	0.176	1
MicImmature-1	MAGOH	6.62e-05	0.70487	0.138	0.109	1
MicImmature-1	VPS29	6.70009e-05	0.471425	0.282	0.255	1
MicImmature-1	NDUFB10	6.91004e-05	0.472356	0.233	0.201	1
MicImmature-1	HSD17B14	7.14101e-05	1.11843	0.114	0.09	1
MicImmature-1	COPZ1	7.5451e-05	0.797733	0.123	0.096	1
MicImmature-1	RBX1	7.99693e-05	0.358391	0.322	0.293	1
MicImmature-1	GCA	8.07937e-05	0.659406	0.145	0.117	1
MicImmature-1	SUB1	8.39996e-05	0.301061	0.398	0.376	1
MicImmature-1	ENY2	8.50347e-05	0.562018	0.234	0.205	1
MicImmature-1	SERBP1	9.10451e-05	0.425062	0.319	0.295	1
MicImmature-1	FKBP5	9.26042e-05	0.332998	0.192	0.157	1
MicImmature-1	NDUFA13	9.53625e-05	0.248227	0.408	0.381	1
MicImmature-1	COX6A1	9.61191e-05	0.188391	0.429	0.394	1
MicImmature-1	MCTS1	9.96442e-05	0.653839	0.137	0.109	1
MicImmature-1	SMIM29	0.000115226	0.884242	0.121	0.096	1
MicImmature-1	TXNDC17	0.000121507	0.696508	0.144	0.116	1
MicImmature-1	HINT1	0.000124147	0.172431	0.477	0.443	1
MicImmature-1	EIF4EBP1	0.000129527	0.706886	0.14	0.112	1
MicImmature-1	SNX17	0.000138156	0.997112	0.103	0.079	1
MicImmature-1	SERPINA1	0.000138747	0.930124	0.123	0.098	1
MicImmature-1	BAIAP2L1	0.000140582	0.634282	0.141	0.114	1
MicImmature-1	PPP1CA	0.000146829	0.762288	0.167	0.141	1
MicImmature-1	ZCRB1	0.000147544	0.836269	0.105	0.08	1
MicImmature-1	SOD1	0.000167869	0.320074	0.301	0.27	1
MicImmature-1	PSMD8	0.000176818	0.517446	0.221	0.193	1
MicImmature-1	DBI	0.000177647	0.221702	0.325	0.291	1
MicImmature-1	LINC02712	0.000179216	0.419294	0.281	0.254	1
MicImmature-1	LSM4	0.00018772	0.567351	0.172	0.144	1
MicImmature-1	ATP5F1C	0.000199933	0.393967	0.275	0.246	1
MicImmature-1	TOMM5	0.000205519	0.440098	0.201	0.17	1
MicImmature-1	USF2	0.000205774	0.730048	0.14	0.115	1
MicImmature-1	CCT8	0.000206293	0.472838	0.26	0.234	1
MicImmature-1	POLR2E	0.000211243	0.652123	0.141	0.114	1
MicImmature-1	DUT	0.000226382	0.65333	0.167	0.14	1
MicImmature-1	NDUFB4	0.000226405	0.326276	0.281	0.248	1
MicImmature-1	NAP1L1	0.000233504	0.424528	0.369	0.353	1
MicImmature-1	GABARAPL2	0.000244117	0.385122	0.301	0.276	1
MicImmature-1	FIBP	0.000253341	0.628415	0.137	0.11	1
MicImmature-1	LINC01094	0.000263676	0.722594	0.151	0.126	1
MicImmature-1	NDUFA7	0.000263985	0.603341	0.155	0.128	1
MicImmature-1	TMEM160	0.00026686	0.65703	0.142	0.116	1
MicImmature-1	LY96	0.000285566	0.545349	0.228	0.204	1
MicImmature-1	LGALS9	0.000290322	0.79107	0.119	0.095	1
MicImmature-1	NCF4	0.000293456	0.879027	0.112	0.088	1
MicImmature-1	TMEM258	0.000308657	0.359721	0.314	0.286	1
MicImmature-1	TCEAL3	0.000316117	0.802611	0.153	0.129	1
MicImmature-1	FAM50A	0.00031733	0.9516	0.11	0.088	1
MicImmature-1	STXBP2	0.000340129	1.00144	0.122	0.1	1
MicImmature-1	RPS19BP1	0.00035627	0.700447	0.144	0.119	1
MicImmature-1	CKB	0.000361092	0.281594	0.38	0.355	1
MicImmature-1	UQCC2	0.00038142	0.573465	0.147	0.121	1
MicImmature-1	MRPS16	0.000389604	0.704526	0.127	0.103	1
MicImmature-1	H2AJ	0.000453118	0.975006	0.11	0.088	1
MicImmature-1	NOL7	0.00050171	0.665074	0.186	0.163	1
MicImmature-1	DYNLRB1	0.000509248	0.365814	0.256	0.229	1
MicImmature-1	RNF7	0.000522191	0.571412	0.167	0.142	1
MicImmature-1	LAGE3	0.00053863	0.772092	0.123	0.1	1
MicImmature-1	RBIS	0.000558878	0.605094	0.15	0.125	1
MicImmature-1	TRAPPC1	0.000592254	0.593416	0.177	0.152	1
MicImmature-1	CHMP4A	0.000606123	0.666034	0.181	0.159	1
MicImmature-1	HSPH1	0.000642366	0.281778	0.205	0.261	1
MicImmature-1	DBNL	0.000658533	0.861896	0.131	0.109	1
MicImmature-1	MPC2	0.000737927	0.520661	0.175	0.15	1
MicImmature-1	NME1	0.0008015	0.376113	0.192	0.163	1
MicImmature-1	SVBP	0.000809151	0.521538	0.192	0.168	1
MicImmature-1	SMCO4	0.000869142	0.904905	0.112	0.091	1
MicImmature-1	COX16	0.000903448	0.462141	0.193	0.167	1
MicImmature-1	EIF3M	0.000915838	0.542073	0.183	0.159	1
MicImmature-1	SPATS2L	0.000965273	0.299385	0.334	0.311	1
MicImmature-1	MRPL41	0.0010025	0.537844	0.159	0.135	1
MicImmature-1	NDUFA12	0.00128768	0.313027	0.208	0.18	1
MicImmature-1	TALDO1	0.00142176	0.501164	0.202	0.179	1
MicImmature-1	PSMB6	0.00149382	0.359199	0.236	0.211	1
MicImmature-1	ACP1	0.00149585	0.681478	0.136	0.114	1
MicImmature-1	TPD52L2	0.00155627	0.141539	0.08	0.109	1
MicImmature-1	PPP1R7	0.00158974	0.652413	0.121	0.1	1
MicImmature-1	TOMM22	0.00161732	0.500589	0.14	0.116	1
MicImmature-1	SEM1	0.00162944	0.271222	0.293	0.269	1
MicImmature-1	CTSD	0.00164299	0.355835	0.286	0.264	1
MicImmature-1	SUMO3	0.00166163	0.691599	0.133	0.111	1
MicImmature-1	CKLF	0.00168672	0.533849	0.197	0.177	1
MicImmature-1	PSMD4	0.00169617	0.542933	0.179	0.157	1
MicImmature-1	MRPL18	0.00171235	0.595985	0.15	0.128	1
MicImmature-1	PGK1	0.00174761	0.284039	0.289	0.267	1
MicImmature-1	NDUFC1	0.00199621	0.408743	0.227	0.205	1
MicImmature-1	ATP5F1A	0.00200997	0.40581	0.261	0.24	1
MicImmature-1	IFI27L2	0.00208581	0.604639	0.151	0.13	1
MicImmature-1	ATP5F1B	0.00219908	0.383419	0.27	0.251	1
MicImmature-1	ABCG2	0.0022207	0.876478	0.133	0.114	1
MicImmature-1	THOC7	0.00224128	0.708856	0.13	0.109	1
MicImmature-1	MPV17	0.00229285	0.863701	0.102	0.083	1
MicImmature-1	EIF3D	0.00229404	0.657148	0.19	0.172	1
MicImmature-1	LRPAP1	0.00235463	0.112129	0.108	0.141	1
MicImmature-1	HCK	0.00243259	0.486269	0.231	0.213	1
MicImmature-1	IL18	0.00266644	0.627188	0.159	0.139	1
MicImmature-1	NUDT5	0.00274576	0.696022	0.124	0.104	1
MicImmature-1	SNRPD3	0.00279448	0.480717	0.165	0.143	1
MicImmature-1	UBC	0.00281423	0.135294	0.627	0.595	1
MicImmature-1	PGAM1	0.00302743	0.576146	0.141	0.12	1
MicImmature-1	ARL5A	0.00306946	0.461681	0.247	0.232	1
MicImmature-1	NUDT1	0.00315773	0.590874	0.103	0.084	1
MicImmature-1	GSTM3	0.00315952	0.567969	0.112	0.092	1
MicImmature-1	FBL	0.00382942	0.718064	0.114	0.095	1
MicImmature-1	SF3B6	0.00385223	0.276218	0.23	0.206	1
MicImmature-1	CIR1	0.00405003	0.126663	0.089	0.116	1
MicImmature-1	PTMS	0.00472529	0.23365	0.314	0.295	1
MicImmature-1	NDUFS3	0.00481236	0.583823	0.144	0.125	1
MicImmature-1	EFHD2	0.00515314	0.814614	0.128	0.111	1
MicImmature-1	NDUFS8	0.00518025	0.416619	0.176	0.155	1
MicImmature-1	SLC25A39	0.00527947	0.942183	0.1	0.084	1
MicImmature-1	TXNL4A	0.00541807	0.46014	0.15	0.129	1
MicImmature-1	SNX2	0.00550088	0.341145	0.291	0.28	1
MicImmature-1	FKBP8	0.00556152	0.546719	0.184	0.166	1
MicImmature-1	CYSTM1	0.00559526	0.217048	0.093	0.122	1
MicImmature-1	TBCA	0.00586125	0.270774	0.363	0.348	1
MicImmature-1	CIAO2A	0.00620085	0.851428	0.127	0.111	1
MicImmature-1	PARP1	0.00627015	0.124815	0.116	0.147	1
MicImmature-1	NDUFS5	0.00651284	0.176006	0.384	0.36	1
MicImmature-1	GLIPR1	0.00655153	0.153672	0.1	0.129	1
MicImmature-1	NSMCE1	0.00697652	0.675289	0.102	0.085	1
MicImmature-1	CWC15	0.00698842	0.485026	0.176	0.157	1
MicImmature-1	ECH1	0.00704381	0.558072	0.161	0.144	1
MicImmature-1	LSM6	0.00739171	0.629735	0.11	0.093	1
MicImmature-1	EIF3I	0.00748005	0.456373	0.171	0.152	1
MicImmature-1	SNRPG	0.00752641	0.352508	0.259	0.242	1
MicImmature-1	HNRNPA3	0.00770133	0.287499	0.369	0.363	1
MicImmature-1	CDV3	0.00782885	0.115972	0.105	0.134	1
MicImmature-1	MRPL14	0.00803598	0.663435	0.162	0.146	1
MicImmature-1	MRPL57	0.00824187	0.462914	0.156	0.137	1
MicImmature-1	PSME3IP1	0.00852418	0.162011	0.099	0.127	1
MicImmature-1	IMMT	0.00877509	0.107507	0.082	0.106	1
MicImmature-1	PDPN	0.00900675	0.187763	0.134	0.168	1
MicImmature-1	LAMTOR5	0.00916447	0.322881	0.246	0.228	1
MicImmature-1	SNF8	0.00933903	0.596847	0.114	0.097	1
MicImmature-1	TXNRD1	0.00996614	0.326849	0.314	0.301	1
MicImmature-2	FKBP5	1.95884e-225	2.15417	0.436	0.123	7.54878e-221
MicImmature-2	KCNMA1	5.86515e-199	2.25516	0.43	0.137	2.26025e-194
MicImmature-2	LNCAROD	7.60826e-199	2.10683	0.583	0.271	2.93199e-194
MicImmature-2	DISC1	2.34063e-190	1.91674	0.564	0.255	9.02008e-186
MicImmature-2	DISP1	2.08062e-180	1.97557	0.55	0.247	8.01809e-176
MicImmature-2	FGD4	6.95665e-174	1.83637	0.522	0.223	2.68088e-169
MicImmature-2	CPED1	1.04462e-172	2.01866	0.484	0.195	4.02567e-168
MicImmature-2	ELMO1	2.53183e-168	1.65554	0.649	0.379	9.7569e-164
MicImmature-2	LRMDA	3.78667e-167	1.31074	0.709	0.418	1.45927e-162
MicImmature-2	SRGAP2	1.1375e-159	1.27925	0.65	0.353	4.3836e-155
MicImmature-2	MEF2A	1.62774e-159	1.25832	0.703	0.418	6.27281e-155
MicImmature-2	ARHGAP24	4.27728e-158	1.60739	0.538	0.244	1.64834e-153
MicImmature-2	PLXDC2	2.70022e-151	1.01107	0.816	0.569	1.04058e-146
MicImmature-2	SSH2	9.72542e-150	1.61674	0.583	0.306	3.74788e-145
MicImmature-2	ENSG00000285534	5.04095e-147	2.03187	0.41	0.155	1.94263e-142
MicImmature-2	ITPR2	1.41618e-146	1.1832	0.688	0.409	5.45753e-142
MicImmature-2	TBC1D5	4.69397e-146	1.61986	0.576	0.302	1.80891e-141
MicImmature-2	EPB41L2	3.77161e-143	1.47682	0.604	0.336	1.45347e-138
MicImmature-2	TBXAS1	2.95999e-141	1.62513	0.548	0.282	1.14069e-136
MicImmature-2	ENSG00000286044	1.1238e-140	3.13322	0.235	0.056	4.33078e-136
MicImmature-2	ST6GAL1	1.13027e-140	1.23063	0.636	0.349	4.35572e-136
MicImmature-2	ENSG00000284959	3.37887e-137	2.56572	0.221	0.05	1.30211e-132
MicImmature-2	MBNL1	2.10499e-136	1.48902	0.568	0.299	8.112e-132
MicImmature-2	SLC9A9	3.67365e-136	1.19878	0.662	0.391	1.41572e-131
MicImmature-2	SPECC1	5.65745e-136	1.89898	0.46	0.213	2.18021e-131
MicImmature-2	NEAT1	7.52562e-136	1.25283	0.709	0.453	2.90015e-131
MicImmature-2	FYB1	1.10191e-135	1.55974	0.58	0.328	4.24644e-131
MicImmature-2	ATP2C1	1.34206e-135	1.7859	0.522	0.271	5.17191e-131
MicImmature-2	CELF2	5.95206e-134	1.247	0.733	0.516	2.29375e-129
MicImmature-2	ACSL1	1.37231e-132	1.67047	0.366	0.133	5.28846e-128
MicImmature-2	ANKS1A	1.10602e-130	1.69222	0.432	0.182	4.26226e-126
MicImmature-2	PREX1	1.29594e-130	1.76801	0.448	0.2	4.99416e-126
MicImmature-2	RUBCNL	1.46635e-128	1.90783	0.372	0.142	5.65086e-124
MicImmature-2	INPP5D	2.21872e-128	1.4387	0.528	0.26	8.5503e-124
MicImmature-2	GNAQ	4.321e-128	1.35519	0.634	0.393	1.66518e-123
MicImmature-2	LINC02798	4.64333e-128	1.82166	0.43	0.188	1.7894e-123
MicImmature-2	AFF1	4.93284e-128	1.6173	0.464	0.21	1.90097e-123
MicImmature-2	FLI1	2.95155e-127	1.69772	0.44	0.193	1.13744e-122
MicImmature-2	CHST11	1.80769e-126	1.26199	0.609	0.348	6.96628e-122
MicImmature-2	MAML2	3.65051e-126	1.20381	0.667	0.421	1.4068e-121
MicImmature-2	CMIP	1.39825e-125	1.54638	0.502	0.247	5.38845e-121
MicImmature-2	UBE2E2	1.19955e-123	1.36496	0.624	0.391	4.6227e-119
MicImmature-2	FMN1	1.99981e-122	1.74398	0.451	0.21	7.70667e-118
MicImmature-2	CSGALNACT1	1.30952e-117	1.86571	0.423	0.191	5.04649e-113
MicImmature-2	ITPR1	9.23359e-116	2.24083	0.219	0.056	3.55835e-111
MicImmature-2	IGSF21	2.34234e-115	1.8408	0.284	0.089	9.02666e-111
MicImmature-2	SRGAP2B	2.55666e-115	1.28847	0.523	0.269	9.85261e-111
MicImmature-2	HERC4	3.40853e-115	1.8504	0.425	0.198	1.31355e-110
MicImmature-2	SORL1	3.73905e-115	1.2829	0.53	0.277	1.44092e-110
MicImmature-2	RUNX1	4.97362e-115	1.15717	0.605	0.355	1.91668e-110
MicImmature-2	MGAT4A	2.73953e-113	1.35689	0.494	0.245	1.05573e-108
MicImmature-2	SLC1A3	9.00353e-113	1.14746	0.628	0.383	3.46969e-108
MicImmature-2	MRC1	5.38077e-112	1.91598	0.289	0.095	2.07359e-107
MicImmature-2	FOXP2	8.37682e-112	1.92158	0.35	0.137	3.22818e-107
MicImmature-2	CCND3	7.01293e-111	2.64783	0.219	0.059	2.70257e-106
MicImmature-2	LINC02246	1.52973e-110	2.6214	0.166	0.034	5.89511e-106
MicImmature-2	HIBCH	2.37205e-110	2.039	0.328	0.126	9.14118e-106
MicImmature-2	APBB1IP	3.83617e-110	1.13067	0.637	0.399	1.47834e-105
MicImmature-2	JAZF1	4.62758e-110	1.47926	0.481	0.242	1.78333e-105
MicImmature-2	ARHGAP26	1.02494e-109	1.10581	0.627	0.381	3.94981e-105
MicImmature-2	ENSG00000227531	7.46361e-108	2.77517	0.135	0.023	2.87625e-103
MicImmature-2	ETV6	7.74873e-108	1.32299	0.506	0.266	2.98613e-103
MicImmature-2	DOCK8	8.44065e-108	0.981228	0.643	0.385	3.25277e-103
MicImmature-2	LDLRAD4	2.94588e-107	1.10848	0.649	0.423	1.13525e-102
MicImmature-2	ABHD3	5.76869e-107	2.05927	0.325	0.126	2.22308e-102
MicImmature-2	MARCHF1	9.44061e-107	1.48298	0.494	0.262	3.63813e-102
MicImmature-2	IL6ST	1.01716e-106	1.56158	0.47	0.246	3.91983e-102
MicImmature-2	ZC3HAV1	1.37458e-106	1.50328	0.336	0.127	5.29721e-102
MicImmature-2	DIAPH2	3.37078e-106	1.3198	0.564	0.333	1.299e-101
MicImmature-2	MBNL2	2.75075e-105	1.82232	0.381	0.17	1.06006e-100
MicImmature-2	HDAC9	7.21951e-105	1.43693	0.502	0.267	2.78218e-100
MicImmature-2	P4HA1	1.12869e-104	1.39904	0.465	0.234	4.34963e-100
MicImmature-2	SFMBT2	1.53411e-104	0.923931	0.664	0.408	5.91199e-100
MicImmature-2	PLCG2	1.71066e-104	1.16837	0.472	0.228	6.59238e-100
MicImmature-2	TGFBR2	2.36773e-104	1.46932	0.435	0.208	9.12451e-100
MicImmature-2	MVB12B	4.39112e-104	1.84538	0.267	0.086	1.69221e-99
MicImmature-2	CIITA	6.96605e-104	2.36181	0.162	0.034	2.68451e-99
MicImmature-2	LIX1-AS1	7.62844e-104	2.43803	0.155	0.031	2.93977e-99
MicImmature-2	MED13L	2.51975e-103	1.08039	0.63	0.399	9.71037e-99
MicImmature-2	FRMD4A	5.23516e-103	0.9644	0.752	0.562	2.01747e-98
MicImmature-2	CYRIB	4.48153e-102	1.22869	0.647	0.465	1.72705e-97
MicImmature-2	NAV3	9.64306e-102	1.03687	0.672	0.453	3.71615e-97
MicImmature-2	ARHGAP22	1.29275e-100	1.60446	0.359	0.15	4.98186e-96
MicImmature-2	ABR	1.64757e-100	1.4022	0.498	0.273	6.34926e-96
MicImmature-2	NCK2	8.61417e-100	1.46659	0.464	0.243	3.31964e-95
MicImmature-2	IRAK3	1.02639e-99	1.7401	0.358	0.153	3.95541e-95
MicImmature-2	QKI	1.39084e-99	0.86691	0.715	0.491	5.35987e-95
MicImmature-2	TICAM2	2.94598e-99	2.60479	0.148	0.03	1.13529e-94
MicImmature-2	TMEM176B	2.03345e-98	2.20175	0.161	0.035	7.8363e-94
MicImmature-2	FHIT	5.36751e-98	1.31757	0.517	0.289	2.06848e-93
MicImmature-2	PHACTR2	2.50126e-97	2.02351	0.3	0.115	9.63911e-93
MicImmature-2	ENSG00000290441	3.10906e-97	2.32844	0.17	0.04	1.19814e-92
MicImmature-2	TBC1D14	4.27184e-97	1.73209	0.368	0.165	1.64624e-92
MicImmature-2	DOCK10	4.28945e-97	1.4331	0.506	0.289	1.65302e-92
MicImmature-2	ENSG00000259124	5.57605e-97	2.61456	0.157	0.035	2.14884e-92
MicImmature-2	PICALM	6.69123e-97	1.09496	0.6	0.372	2.5786e-92
MicImmature-2	ATM	7.81648e-97	1.38898	0.459	0.238	3.01224e-92
MicImmature-2	RBMS3	6.39754e-96	1.8788	0.231	0.07	2.46542e-91
MicImmature-2	DIP2B	6.96928e-96	1.29399	0.506	0.282	2.68575e-91
MicImmature-2	CD163L1	2.69787e-95	2.22532	0.185	0.048	1.03968e-90
MicImmature-2	ARHGAP15	2.91548e-95	1.76319	0.368	0.167	1.12354e-90
MicImmature-2	HSPH1	3.48758e-94	1.64252	0.438	0.227	1.34401e-89
MicImmature-2	DLEU1	4.46488e-94	1.20912	0.518	0.292	1.72063e-89
MicImmature-2	TCF12	8.67299e-92	1.02294	0.636	0.425	3.34231e-87
MicImmature-2	NRIP1	1.17079e-91	1.34881	0.5	0.287	4.51188e-87
MicImmature-2	TMEM163	1.704e-91	1.91486	0.225	0.07	6.56671e-87
MicImmature-2	AOAH	8.94919e-91	1.45433	0.443	0.231	3.44875e-86
MicImmature-2	MIR223HG	1.27171e-89	1.73028	0.218	0.067	4.90078e-85
MicImmature-2	DOCK2	1.78963e-89	1.41917	0.462	0.252	6.89671e-85
MicImmature-2	KANSL1	4.22285e-88	1.31383	0.477	0.266	1.62736e-83
MicImmature-2	PALD1	1.06238e-87	1.48577	0.409	0.206	4.0941e-83
MicImmature-2	LHFPL2	1.50752e-87	1.37473	0.472	0.264	5.80954e-83
MicImmature-2	CTTNBP2	1.74107e-87	1.49594	0.4	0.198	6.70958e-83
MicImmature-2	VTI1A	2.92318e-87	1.47584	0.425	0.221	1.12651e-82
MicImmature-2	JAK3	3.87993e-87	2.23263	0.191	0.055	1.49521e-82
MicImmature-2	DENND3	9.40194e-87	1.41605	0.372	0.171	3.62323e-82
MicImmature-2	NAIP	1.24054e-86	1.43892	0.428	0.225	4.78066e-82
MicImmature-2	RUNX2	1.35107e-85	1.54872	0.34	0.149	5.20663e-81
MicImmature-2	PIP4K2A	2.04288e-85	1.39176	0.396	0.192	7.87263e-81
MicImmature-2	XIST	5.24986e-85	1.43949	0.364	0.165	2.02314e-80
MicImmature-2	BLTP1	1.27088e-84	1.54556	0.386	0.19	4.8976e-80
MicImmature-2	TAB2	1.83564e-84	1.43324	0.427	0.225	7.074e-80
MicImmature-2	SYK	3.89464e-84	1.41705	0.432	0.23	1.50088e-79
MicImmature-2	CHORDC1	5.06861e-84	1.75766	0.312	0.134	1.95329e-79
MicImmature-2	ENSG00000287616	1.10258e-83	1.74536	0.261	0.096	4.24901e-79
MicImmature-2	DOCK4	4.44385e-83	0.495942	0.787	0.54	1.71253e-78
MicImmature-2	DOCK11	5.77806e-83	1.54117	0.372	0.18	2.22669e-78
MicImmature-2	MIB1	2.29486e-82	1.6617	0.298	0.123	8.8437e-78
MicImmature-2	MS4A14	1.40486e-81	2.57777	0.114	0.022	5.41391e-77
MicImmature-2	FCHSD2	4.19344e-81	1.00927	0.568	0.355	1.61603e-76
MicImmature-2	SRGAP1	5.47996e-81	1.48424	0.474	0.283	2.11181e-76
MicImmature-2	MKLN1	8.62456e-81	1.37295	0.46	0.26	3.32365e-76
MicImmature-2	SKAP2	1.51474e-80	1.52666	0.432	0.24	5.83734e-76
MicImmature-2	PARP8	1.73361e-80	1.60283	0.325	0.144	6.68082e-76
MicImmature-2	SLCO2B1	4.18462e-80	1.21519	0.483	0.277	1.61263e-75
MicImmature-2	ST6GALNAC3	4.07954e-79	1.10361	0.452	0.242	1.57213e-74
MicImmature-2	KANSL1L	4.17258e-79	1.85535	0.253	0.096	1.60799e-74
MicImmature-2	SPATA6	4.44255e-79	1.69972	0.3	0.128	1.71203e-74
MicImmature-2	ZBTB16	5.77576e-79	2.31713	0.14	0.033	2.2258e-74
MicImmature-2	DENND1A	1.11853e-78	1.39167	0.436	0.24	4.31047e-74
MicImmature-2	RIN3	1.22604e-78	1.49962	0.395	0.207	4.72477e-74
MicImmature-2	SLC5A3	8.04227e-78	2.03291	0.163	0.044	3.09925e-73
MicImmature-2	PTPRE	9.76957e-78	1.16807	0.485	0.283	3.7649e-73
MicImmature-2	USP53	3.02946e-77	1.47562	0.335	0.154	1.16746e-72
MicImmature-2	ARL17B	3.58399e-77	2.08532	0.194	0.061	1.38116e-72
MicImmature-2	EIF4G3	6.45478e-76	1.17663	0.506	0.305	2.48748e-71
MicImmature-2	C3	1.05039e-75	1.00748	0.583	0.373	4.04788e-71
MicImmature-2	HS3ST4	2.16489e-75	1.59657	0.28	0.115	8.34284e-71
MicImmature-2	ZFHX3	7.36289e-75	1.09532	0.536	0.34	2.83744e-70
MicImmature-2	PRKAG2	1.1855e-74	1.61644	0.291	0.125	4.56857e-70
MicImmature-2	ARID1B	7.12527e-74	1.12646	0.526	0.331	2.74587e-69
MicImmature-2	TLR2	2.03929e-73	1.39184	0.289	0.121	7.85882e-69
MicImmature-2	MAML3	2.46344e-73	1.10083	0.489	0.289	9.49335e-69
MicImmature-2	MAN2A1	5.36741e-73	1.29337	0.291	0.124	2.06844e-68
MicImmature-2	PTPRJ	2.51598e-72	0.9784	0.54	0.333	9.69582e-68
MicImmature-2	DSCAM	3.52852e-72	1.34299	0.474	0.288	1.35979e-67
MicImmature-2	SH3RF3	4.46155e-72	1.3908	0.464	0.28	1.71935e-67
MicImmature-2	IKZF1	6.90134e-72	1.35508	0.393	0.209	2.65957e-67
MicImmature-2	VPS13C	1.09609e-71	1.27663	0.434	0.247	4.22399e-67
MicImmature-2	FOXN3	1.17593e-71	0.831673	0.664	0.482	4.53168e-67
MicImmature-2	SETX	1.49355e-71	1.39313	0.383	0.201	5.75568e-67
MicImmature-2	SLC8A1	1.88269e-71	0.929645	0.626	0.44	7.25533e-67
MicImmature-2	NFATC2	3.37495e-71	1.46952	0.369	0.192	1.30061e-66
MicImmature-2	MYCBP2	4.41981e-71	1.09468	0.509	0.316	1.70326e-66
MicImmature-2	SMARCA2	6.46841e-71	1.50841	0.339	0.166	2.49273e-66
MicImmature-2	CUL1	1.38552e-70	1.58213	0.315	0.147	5.33939e-66
MicImmature-2	ENSG00000287684	2.27964e-69	1.60897	0.196	0.065	8.78503e-65
MicImmature-2	TAOK3	2.71573e-69	1.32345	0.449	0.271	1.04656e-64
MicImmature-2	USP6NL	5.87837e-69	1.44762	0.34	0.167	2.26535e-64
MicImmature-2	SHOC1	1.47841e-68	1.65068	0.233	0.089	5.69734e-64
MicImmature-2	NAA16	2.84003e-68	1.77789	0.234	0.091	1.09446e-63
MicImmature-2	ADCY7	2.94774e-68	1.76728	0.249	0.102	1.13597e-63
MicImmature-2	ZDHHC14	4.79809e-68	1.52177	0.271	0.115	1.84904e-63
MicImmature-2	AKAP13	9.69032e-68	0.878133	0.594	0.404	3.73436e-63
MicImmature-2	LPCAT2	1.64678e-67	1.37451	0.381	0.206	6.3462e-63
MicImmature-2	JAK2	1.8125e-67	1.44995	0.341	0.17	6.98485e-63
MicImmature-2	KIF16B	8.07514e-67	1.60382	0.252	0.104	3.11192e-62
MicImmature-2	RHBDF2	8.31554e-67	1.24824	0.398	0.217	3.20456e-62
MicImmature-2	SPTLC2	1.02955e-66	1.29102	0.349	0.175	3.96757e-62
MicImmature-2	CDYL	1.19382e-66	1.52438	0.324	0.157	4.60063e-62
MicImmature-2	TFEC	1.23363e-66	1.64151	0.289	0.133	4.75405e-62
MicImmature-2	GLS	1.40294e-65	1.3822	0.374	0.199	5.40651e-61
MicImmature-2	TALAM1	1.588e-65	0.742288	0.463	0.266	6.11969e-61
MicImmature-2	ENSG00000286533	2.99448e-65	2.56491	0.101	0.021	1.15398e-60
MicImmature-2	ATF7IP2	6.56101e-65	1.67071	0.283	0.129	2.52842e-60
MicImmature-2	FTX	8.17152e-65	0.95494	0.534	0.339	3.14906e-60
MicImmature-2	PDE4B	1.20029e-64	1.20694	0.446	0.264	4.62554e-60
MicImmature-2	RERE	2.90019e-64	0.905808	0.549	0.359	1.11765e-59
MicImmature-2	ANKRD22	3.01e-64	1.80873	0.134	0.035	1.15996e-59
MicImmature-2	WDFY3	3.21863e-64	1.08422	0.455	0.269	1.24036e-59
MicImmature-2	FGD2	4.607e-64	1.52166	0.297	0.14	1.7754e-59
MicImmature-2	ALPK1	7.28682e-64	1.50471	0.28	0.126	2.80812e-59
MicImmature-2	MAP3K5	1.25312e-63	1.15436	0.434	0.251	4.82916e-59
MicImmature-2	DNAJC13	2.07935e-63	1.60175	0.293	0.137	8.01317e-59
MicImmature-2	SCFD2	6.74228e-63	1.65344	0.27	0.122	2.59827e-58
MicImmature-2	TBC1D8	7.75046e-63	1.90447	0.159	0.05	2.98679e-58
MicImmature-2	LINC00486	1.5986e-62	0.687448	0.903	0.673	6.16054e-58
MicImmature-2	SNAP23	2.21072e-62	1.71483	0.257	0.113	8.51944e-58
MicImmature-2	NIPBL	3.5518e-62	1.06842	0.481	0.302	1.36876e-57
MicImmature-2	SYT17	4.76994e-62	1.6112	0.219	0.086	1.83819e-57
MicImmature-2	SNX13	6.3773e-62	1.29031	0.351	0.183	2.45762e-57
MicImmature-2	ENSG00000257258	1.21631e-61	1.78243	0.192	0.069	4.68729e-57
MicImmature-2	MPZL1	3.35058e-61	1.72024	0.265	0.12	1.29121e-56
MicImmature-2	SP100	1.1233e-60	1.33881	0.368	0.204	4.32888e-56
MicImmature-2	WIPF1	1.21807e-60	1.55054	0.296	0.144	4.69407e-56
MicImmature-2	SDCCAG8	4.84491e-60	1.04002	0.538	0.379	1.86708e-55
MicImmature-2	MOB1B	9.33415e-60	1.5267	0.257	0.114	3.5971e-55
MicImmature-2	BAZ2B	1.05295e-59	1.08774	0.455	0.281	4.05775e-55
MicImmature-2	SOS1	1.31409e-59	1.28428	0.34	0.175	5.0641e-55
MicImmature-2	PARP14	1.54569e-59	1.64378	0.251	0.111	5.95663e-55
MicImmature-2	BLNK	1.6068e-59	1.46448	0.304	0.15	6.19211e-55
MicImmature-2	ANKRD44	1.62797e-59	0.921155	0.488	0.303	6.27372e-55
MicImmature-2	PTPRC	2.48135e-59	0.984753	0.519	0.342	9.56239e-55
MicImmature-2	NLRC5	2.85874e-59	2.18701	0.1	0.022	1.10167e-54
MicImmature-2	CHN2	3.57543e-59	1.38891	0.379	0.217	1.37786e-54
MicImmature-2	CPM	3.8587e-59	2.2219	0.163	0.055	1.48703e-54
MicImmature-2	KDM4C	1.13323e-58	1.38538	0.319	0.162	4.36711e-54
MicImmature-2	BACH1	1.313e-58	1.29747	0.389	0.225	5.05989e-54
MicImmature-2	MERTK	2.97891e-58	0.917522	0.47	0.286	1.14798e-53
MicImmature-2	SSBP2	3.41032e-58	0.906479	0.543	0.372	1.31424e-53
MicImmature-2	LPP	7.86434e-58	1.04201	0.493	0.33	3.03068e-53
MicImmature-2	IFI44L	8.2583e-58	2.13682	0.127	0.035	3.1825e-53
MicImmature-2	MEF2C	9.38642e-58	0.632366	0.799	0.677	3.61724e-53
MicImmature-2	LPAR6	1.18843e-57	1.0921	0.458	0.283	4.57986e-53
MicImmature-2	WDFY4	1.22343e-57	1.46671	0.315	0.164	4.71475e-53
MicImmature-2	PARP9	2.10676e-57	1.95429	0.168	0.058	8.11883e-53
MicImmature-2	PACS1	4.87705e-57	1.41505	0.34	0.185	1.87947e-52
MicImmature-2	BMP2K	7.80307e-57	0.757619	0.497	0.312	3.00707e-52
MicImmature-2	TBC1D22A	1.13338e-56	0.888885	0.487	0.31	4.36769e-52
MicImmature-2	VPS13B	1.37613e-56	1.15157	0.414	0.247	5.30321e-52
MicImmature-2	AAK1	2.65872e-56	1.22674	0.404	0.242	1.02459e-51
MicImmature-2	STK3	2.79371e-56	1.3162	0.332	0.176	1.07661e-51
MicImmature-2	CACNA1A	4.0639e-56	1.62615	0.208	0.083	1.5661e-51
MicImmature-2	DYM	4.86171e-56	1.29628	0.342	0.185	1.87356e-51
MicImmature-2	IKZF2	6.01282e-56	2.0024	0.13	0.038	2.31716e-51
MicImmature-2	SIPA1L2	6.08051e-56	0.819431	0.52	0.344	2.34325e-51
MicImmature-2	ITPRIPL2	8.23095e-56	1.92645	0.154	0.051	3.17196e-51
MicImmature-2	PIK3AP1	1.22541e-55	1.39811	0.326	0.175	4.72235e-51
MicImmature-2	NEDD4L	2.1194e-55	1.12474	0.435	0.269	8.16753e-51
MicImmature-2	CLASP1	2.73237e-55	1.21195	0.366	0.206	1.05297e-50
MicImmature-2	NHSL1	3.50872e-55	1.95499	0.253	0.117	1.35216e-50
MicImmature-2	ENSG00000232884	5.29184e-55	1.32781	0.312	0.161	2.03932e-50
MicImmature-2	KMT2C	5.47548e-55	0.916969	0.49	0.319	2.11008e-50
MicImmature-2	ZFAND3	6.00085e-55	0.805131	0.571	0.399	2.31255e-50
MicImmature-2	NUFIP2	7.22385e-55	1.35437	0.319	0.17	2.78386e-50
MicImmature-2	COG5	7.31547e-55	1.2747	0.349	0.193	2.81916e-50
MicImmature-2	LRCH1	1.13517e-54	1.15774	0.409	0.247	4.37461e-50
MicImmature-2	C17orf67	1.72345e-54	2.3392	0.109	0.028	6.64165e-50
MicImmature-2	PKN2	3.0625e-54	1.15723	0.405	0.243	1.1802e-49
MicImmature-2	HCLS1	4.28253e-54	1.43909	0.306	0.159	1.65036e-49
MicImmature-2	CAMKMT	5.90412e-54	1.67004	0.23	0.101	2.27527e-49
MicImmature-2	ARL15	6.56609e-54	1.20785	0.395	0.236	2.53037e-49
MicImmature-2	ANKRD17	1.03766e-53	1.16496	0.425	0.265	3.99882e-49
MicImmature-2	FAM149A	1.31271e-53	1.4402	0.276	0.135	5.05877e-49
MicImmature-2	MGAT5	1.52247e-53	1.08564	0.442	0.279	5.86716e-49
MicImmature-2	COP1	4.2488e-53	1.18447	0.4	0.242	1.63736e-48
MicImmature-2	ERC2	4.34011e-53	1.39787	0.251	0.114	1.67255e-48
MicImmature-2	SPIDR	1.04369e-52	1.26325	0.391	0.238	4.02207e-48
MicImmature-2	SUSD6	1.05926e-52	1.13081	0.364	0.206	4.08208e-48
MicImmature-2	SRGAP2C	1.60696e-52	0.961494	0.406	0.24	6.19275e-48
MicImmature-2	LNPEP	1.74919e-52	1.57461	0.213	0.089	6.74086e-48
MicImmature-2	ENSG00000288932	3.17716e-52	2.23888	0.106	0.028	1.22438e-47
MicImmature-2	NEK10	8.58751e-52	1.77908	0.175	0.066	3.30937e-47
MicImmature-2	LRRC8D	9.77908e-52	1.5132	0.229	0.101	3.76857e-47
MicImmature-2	PDE3B	9.79612e-52	0.835586	0.428	0.259	3.77513e-47
MicImmature-2	MIR29B2CHG	1.17461e-51	1.53844	0.197	0.079	4.52659e-47
MicImmature-2	XAF1	1.49774e-51	2.00462	0.176	0.067	5.77183e-47
MicImmature-2	MIRLET7BHG	2.08338e-51	1.76818	0.151	0.052	8.02873e-47
MicImmature-2	DDX17	4.22948e-51	0.999679	0.464	0.306	1.62992e-46
MicImmature-2	HSPA1A	9.96616e-51	0.735811	0.579	0.408	3.84066e-46
MicImmature-2	PVT1	9.99752e-51	1.91387	0.137	0.044	3.85274e-46
MicImmature-2	ATP8B4	1.03019e-50	0.913364	0.46	0.291	3.97003e-46
MicImmature-2	SGMS1	2.09275e-50	1.17469	0.355	0.2	8.06484e-46
MicImmature-2	TGFBR1	2.85839e-50	1.13836	0.387	0.234	1.10154e-45
MicImmature-2	ZEB2	3.21961e-50	0.765243	0.59	0.434	1.24074e-45
MicImmature-2	MCF2L	3.25778e-50	1.35254	0.287	0.149	1.25545e-45
MicImmature-2	BMPR1A	3.5015e-50	1.42687	0.245	0.114	1.34937e-45
MicImmature-2	RAB31	3.85151e-50	1.00528	0.425	0.27	1.48426e-45
MicImmature-2	LINC00472	4.29543e-50	2.17039	0.119	0.035	1.65533e-45
MicImmature-2	SPRED1	5.59817e-50	0.894204	0.439	0.269	2.15737e-45
MicImmature-2	PRKCA	9.59312e-50	0.924947	0.504	0.337	3.6969e-45
MicImmature-2	USP15	1.21976e-49	1.04684	0.453	0.302	4.7006e-45
MicImmature-2	GAB1	1.24897e-49	1.64181	0.204	0.087	4.81316e-45
MicImmature-2	P2RX7	1.60136e-49	1.62803	0.218	0.096	6.17118e-45
MicImmature-2	METTL21A	1.95828e-49	1.60668	0.188	0.076	7.54661e-45
MicImmature-2	CGAS	2.22295e-49	1.98064	0.152	0.054	8.5666e-45
MicImmature-2	CAB39	2.63172e-49	1.2401	0.332	0.186	1.01419e-44
MicImmature-2	EPS15	3.10984e-49	1.22404	0.323	0.177	1.19844e-44
MicImmature-2	SLC2A9	7.30677e-49	2.13824	0.121	0.037	2.81581e-44
MicImmature-2	GRK3	9.18718e-49	1.27864	0.265	0.13	3.54046e-44
MicImmature-2	TBC1D1	9.39348e-49	1.45908	0.3	0.162	3.61996e-44
MicImmature-2	PDSS2	9.90344e-49	1.49543	0.248	0.119	3.81649e-44
MicImmature-2	FAF1	1.12114e-48	1.08521	0.398	0.245	4.32055e-44
MicImmature-2	IL17RA	1.1538e-48	1.50564	0.265	0.134	4.44639e-44
MicImmature-2	SMAP2	1.24926e-48	0.816717	0.436	0.271	4.81428e-44
MicImmature-2	SEL1L	1.54072e-48	1.4536	0.282	0.148	5.93745e-44
MicImmature-2	RAPGEF2	1.5861e-48	1.12597	0.378	0.225	6.11237e-44
MicImmature-2	MED28-DT	3.43184e-48	1.94483	0.11	0.031	1.32253e-43
MicImmature-2	CHD9	3.55655e-48	0.912755	0.521	0.373	1.37059e-43
MicImmature-2	NCOA2	4.11971e-48	1.21937	0.35	0.203	1.58761e-43
MicImmature-2	HDAC4	4.29608e-48	1.38116	0.236	0.11	1.65558e-43
MicImmature-2	PCGF3-AS1	4.88604e-48	1.72074	0.151	0.054	1.88293e-43
MicImmature-2	TLN2	5.07186e-48	1.09636	0.371	0.219	1.95454e-43
MicImmature-2	TSHZ1	7.02497e-48	2.10681	0.101	0.027	2.70721e-43
MicImmature-2	RNF216	1.47799e-47	1.40981	0.291	0.157	5.69574e-43
MicImmature-2	FAM13A	1.72333e-47	0.542286	0.346	0.19	6.64118e-43
MicImmature-2	SLC15A2	2.2435e-47	1.54464	0.173	0.067	8.64579e-43
MicImmature-2	RREB1	3.30195e-47	1.31445	0.286	0.15	1.27247e-42
MicImmature-2	CDK13	5.42612e-47	1.35952	0.302	0.164	2.09106e-42
MicImmature-2	ACAP2	5.43155e-47	1.09866	0.398	0.247	2.09316e-42
MicImmature-2	PRKCB	5.56837e-47	1.21699	0.367	0.224	2.14588e-42
MicImmature-2	SNCA	6.53524e-47	1.42921	0.319	0.182	2.51848e-42
MicImmature-2	XPO1	8.43357e-47	1.2387	0.341	0.198	3.25005e-42
MicImmature-2	TRAPPC8	8.51815e-47	1.43962	0.226	0.104	3.28264e-42
MicImmature-2	PDS5A	1.21941e-46	1.29095	0.332	0.193	4.69924e-42
MicImmature-2	ATF6	1.49937e-46	1.00995	0.37	0.219	5.77812e-42
MicImmature-2	TBC1D2B	1.70977e-46	1.69528	0.185	0.077	6.58895e-42
MicImmature-2	HSPA6	3.47587e-46	1.33175	0.166	0.063	1.3395e-41
MicImmature-2	DSE	3.7213e-46	1.66568	0.157	0.059	1.43408e-41
MicImmature-2	SP110	6.63769e-46	1.74815	0.204	0.091	2.55797e-41
MicImmature-2	PHF21A	1.12301e-45	1.22659	0.3	0.162	4.32776e-41
MicImmature-2	TMEM131	2.17396e-45	1.30884	0.304	0.169	8.37777e-41
MicImmature-2	ARHGAP6	5.42151e-45	1.26467	0.251	0.123	2.08929e-40
MicImmature-2	ARID1A	6.89096e-45	1.28195	0.31	0.175	2.65557e-40
MicImmature-2	LINC03009	7.35073e-45	1.22435	0.287	0.153	2.83275e-40
MicImmature-2	KATNAL2	7.38671e-45	2.04772	0.114	0.035	2.84662e-40
MicImmature-2	CPEB3	1.14606e-44	1.2567	0.302	0.166	4.41658e-40
MicImmature-2	UVRAG	2.00291e-44	1.12793	0.363	0.22	7.71861e-40
MicImmature-2	UTRN	2.24651e-44	1.48518	0.251	0.128	8.65739e-40
MicImmature-2	LRRK2	2.89609e-44	1.86816	0.141	0.051	1.11607e-39
MicImmature-2	BANP	3.09107e-44	1.52471	0.206	0.093	1.19121e-39
MicImmature-2	NFATC3	4.22059e-44	1.43283	0.241	0.12	1.62649e-39
MicImmature-2	KLHL2	5.77615e-44	1.52591	0.191	0.083	2.22596e-39
MicImmature-2	RB1	7.11518e-44	0.992153	0.46	0.323	2.74198e-39
MicImmature-2	HSPA1B	7.85021e-44	0.761382	0.431	0.266	3.02523e-39
MicImmature-2	CD163	9.30058e-44	1.88113	0.103	0.03	3.58417e-39
MicImmature-2	DNAJC3	1.03624e-43	1.47014	0.295	0.167	3.99337e-39
MicImmature-2	RASA1	1.20639e-43	0.996249	0.372	0.226	4.64906e-39
MicImmature-2	PMS1	1.23877e-43	1.53686	0.192	0.084	4.77383e-39
MicImmature-2	EAF2	1.47434e-43	1.70413	0.138	0.049	5.68166e-39
MicImmature-2	MAPK14	1.54099e-43	1.46357	0.204	0.092	5.93851e-39
MicImmature-2	IRAG2	1.60613e-43	1.43557	0.253	0.129	6.18954e-39
MicImmature-2	ZNF106	1.81246e-43	1.43937	0.248	0.126	6.98467e-39
MicImmature-2	MARK3	2.20579e-43	1.15123	0.338	0.2	8.50045e-39
MicImmature-2	CACNA1D	2.34652e-43	1.77409	0.229	0.114	9.0428e-39
MicImmature-2	HSPA4	2.97799e-43	1.35105	0.269	0.142	1.14763e-38
MicImmature-2	ENSG00000290790	3.60295e-43	1.6244	0.152	0.058	1.38847e-38
MicImmature-2	SPOPL	3.75985e-43	1.51266	0.199	0.089	1.44893e-38
MicImmature-2	CYFIP1	4.7552e-43	0.8948	0.493	0.349	1.83251e-38
MicImmature-2	EPB41L3	5.52263e-43	1.0944	0.305	0.169	2.12826e-38
MicImmature-2	NFIA	1.2215e-42	1.00643	0.422	0.275	4.7073e-38
MicImmature-2	PIK3R5	1.75326e-42	1.21391	0.316	0.182	6.75653e-38
MicImmature-2	LRBA	1.84037e-42	1.2013	0.275	0.146	7.09225e-38
MicImmature-2	SETD5	1.91549e-42	1.1809	0.334	0.198	7.38172e-38
MicImmature-2	TRIO	2.14615e-42	0.862623	0.462	0.315	8.2706e-38
MicImmature-2	CSF1R	2.34592e-42	0.784894	0.496	0.342	9.04047e-38
MicImmature-2	RYR1	2.94246e-42	1.1168	0.312	0.176	1.13394e-37
MicImmature-2	PRMT3	3.15956e-42	1.70898	0.146	0.055	1.2176e-37
MicImmature-2	SPOPL-DT	3.42369e-42	1.90966	0.114	0.037	1.31939e-37
MicImmature-2	ITSN2	5.10932e-42	1.25558	0.309	0.179	1.96898e-37
MicImmature-2	DLEU2	1.12714e-41	1.03324	0.443	0.305	4.34366e-37
MicImmature-2	ZNF710	1.36063e-41	1.23221	0.311	0.179	5.24348e-37
MicImmature-2	ARHGAP31	1.74515e-41	1.54658	0.223	0.11	6.72529e-37
MicImmature-2	PCNX2	1.75834e-41	1.18356	0.29	0.16	6.77611e-37
MicImmature-2	VAV1	1.82486e-41	1.51296	0.225	0.112	7.03247e-37
MicImmature-2	CPEB4	2.30446e-41	1.21396	0.318	0.187	8.88069e-37
MicImmature-2	BAG3	2.80027e-41	1.6837	0.18	0.078	1.07914e-36
MicImmature-2	MRTFA	2.85412e-41	1.18008	0.319	0.187	1.09989e-36
MicImmature-2	RABGAP1L	3.00353e-41	1.08229	0.406	0.268	1.15747e-36
MicImmature-2	TNRC18	3.10991e-41	1.14327	0.298	0.167	1.19847e-36
MicImmature-2	GAB2	3.61744e-41	0.801682	0.479	0.331	1.39405e-36
MicImmature-2	FLOT2	3.90674e-41	1.74476	0.147	0.057	1.50554e-36
MicImmature-2	ACSL4	4.14654e-41	1.33525	0.242	0.123	1.59795e-36
MicImmature-2	RPS6KA3	5.51478e-41	1.13853	0.292	0.161	2.12523e-36
MicImmature-2	NF1	7.04582e-41	0.904137	0.43	0.286	2.71525e-36
MicImmature-2	CHD7	8.11177e-41	0.935745	0.388	0.244	3.12603e-36
MicImmature-2	TBL1XR1	8.99274e-41	0.96846	0.408	0.267	3.46553e-36
MicImmature-2	LINC01176	1.40459e-40	1.80625	0.133	0.049	5.41285e-36
MicImmature-2	KCNQ3	1.51432e-40	0.703004	0.517	0.367	5.83573e-36
MicImmature-2	IPCEF1	1.80613e-40	0.734331	0.53	0.383	6.96027e-36
MicImmature-2	FARS2	2.15719e-40	1.21573	0.272	0.147	8.31317e-36
MicImmature-2	TNS3	2.45311e-40	1.19832	0.291	0.165	9.45355e-36
MicImmature-2	SIRPB2	2.67486e-40	1.93606	0.109	0.035	1.03081e-35
MicImmature-2	ZNF407	2.87012e-40	1.37121	0.244	0.126	1.10606e-35
MicImmature-2	ZCCHC7	3.16008e-40	1.18168	0.289	0.161	1.2178e-35
MicImmature-2	SND1	4.47583e-40	1.14542	0.321	0.191	1.72485e-35
MicImmature-2	FER	5.00509e-40	0.990285	0.4	0.262	1.92881e-35
MicImmature-2	ATP11A	5.84758e-40	1.28584	0.267	0.145	2.25348e-35
MicImmature-2	EDA	6.2797e-40	1.5741	0.138	0.052	2.42001e-35
MicImmature-2	TLR5	7.20527e-40	1.64169	0.159	0.066	2.77669e-35
MicImmature-2	RFX3	8.6895e-40	1.09148	0.321	0.187	3.34867e-35
MicImmature-2	MEF2C-AS1	1.07188e-39	1.432	0.219	0.107	4.13072e-35
MicImmature-2	PIAS1	2.08486e-39	0.91711	0.402	0.262	8.03443e-35
MicImmature-2	EPS8	2.10896e-39	1.11055	0.319	0.189	8.12729e-35
MicImmature-2	PAN3	2.12118e-39	0.937644	0.383	0.245	8.17439e-35
MicImmature-2	HMBOX1	2.29422e-39	1.26993	0.268	0.145	8.84124e-35
MicImmature-2	SLC39A11	4.15918e-39	1.40736	0.253	0.137	1.60282e-34
MicImmature-2	DMTF1	5.6702e-39	1.31261	0.212	0.101	2.18513e-34
MicImmature-2	TTC17	5.85025e-39	1.19045	0.321	0.193	2.25451e-34
MicImmature-2	EDEM3	7.40561e-39	1.55219	0.163	0.069	2.8539e-34
MicImmature-2	POLK	9.04448e-39	1.24979	0.256	0.137	3.48547e-34
MicImmature-2	SENP6	1.28572e-38	1.08767	0.35	0.22	4.95476e-34
MicImmature-2	ZNF638	1.64319e-38	0.95129	0.386	0.248	6.33236e-34
MicImmature-2	UBE2G2	2.91559e-38	1.4515	0.201	0.096	1.12358e-33
MicImmature-2	MTHFD1L	4.17867e-38	1.03466	0.366	0.235	1.61033e-33
MicImmature-2	USP34	4.27161e-38	0.928265	0.39	0.253	1.64615e-33
MicImmature-2	ENSG00000280441	4.81474e-38	0.893457	0.349	0.211	1.85546e-33
MicImmature-2	SLC2A5	5.75512e-38	1.08131	0.251	0.132	2.21785e-33
MicImmature-2	RNF144B	5.99576e-38	1.08478	0.194	0.09	2.31059e-33
MicImmature-2	HRH2	6.74369e-38	1.72668	0.153	0.063	2.59882e-33
MicImmature-2	POU2F2	9.20239e-38	1.48771	0.251	0.137	3.54633e-33
MicImmature-2	FAM168A	1.47915e-37	1.11591	0.306	0.18	5.70021e-33
MicImmature-2	VOPP1	1.51805e-37	1.2708	0.274	0.155	5.85009e-33
MicImmature-2	TRIM22	1.77645e-37	1.56959	0.16	0.068	6.8459e-33
MicImmature-2	EFCAB13	1.94738e-37	1.66668	0.153	0.064	7.50463e-33
MicImmature-2	ZNRF2	2.15958e-37	1.08947	0.307	0.179	8.32236e-33
MicImmature-2	SH3KBP1	3.0387e-37	0.952111	0.419	0.288	1.17102e-32
MicImmature-2	PPP3R1	4.28031e-37	1.08392	0.314	0.187	1.6495e-32
MicImmature-2	SLC37A1	4.52117e-37	1.86166	0.122	0.045	1.74232e-32
MicImmature-2	PAG1	5.89255e-37	0.632647	0.462	0.314	2.27081e-32
MicImmature-2	BNC2	6.3627e-37	0.795752	0.43	0.293	2.45199e-32
MicImmature-2	SPECC1L	6.38219e-37	1.20216	0.264	0.147	2.4595e-32
MicImmature-2	WWOX	1.18266e-36	1.20253	0.354	0.227	4.5576e-32
MicImmature-2	N4BP2L2	1.42544e-36	0.900393	0.464	0.339	5.49323e-32
MicImmature-2	BIRC6	1.66272e-36	0.848415	0.421	0.286	6.40762e-32
MicImmature-2	NCOA3	1.96939e-36	1.18318	0.304	0.181	7.58942e-32
MicImmature-2	CAMK2D	2.57384e-36	0.947511	0.396	0.264	9.9188e-32
MicImmature-2	HEATR5B	3.01497e-36	1.39393	0.191	0.09	1.16188e-31
MicImmature-2	DUSP16	3.95383e-36	1.47323	0.199	0.097	1.52369e-31
MicImmature-2	GALNT10	4.21926e-36	1.40641	0.21	0.105	1.62598e-31
MicImmature-2	CFLAR	5.79775e-36	1.23879	0.272	0.156	2.23428e-31
MicImmature-2	PRKACB	6.72776e-36	1.17183	0.229	0.118	2.59268e-31
MicImmature-2	NUMB	7.45148e-36	1.01545	0.355	0.227	2.87158e-31
MicImmature-2	WNK1	1.15655e-35	1.01988	0.346	0.218	4.457e-31
MicImmature-2	RCSD1	1.16706e-35	1.31671	0.269	0.155	4.49749e-31
MicImmature-2	CNTRL	1.23293e-35	1.34712	0.217	0.111	4.75132e-31
MicImmature-2	ASH1L	1.54823e-35	0.901212	0.406	0.278	5.96641e-31
MicImmature-2	SLC4A7	1.58891e-35	0.930725	0.365	0.233	6.12318e-31
MicImmature-2	RBM47	1.59162e-35	0.828411	0.423	0.289	6.13363e-31
MicImmature-2	PHC3	1.98603e-35	1.19983	0.247	0.134	7.65355e-31
MicImmature-2	LRP1	3.11071e-35	1.33522	0.251	0.141	1.19877e-30
MicImmature-2	TPK1	4.53932e-35	1.49249	0.214	0.11	1.74932e-30
MicImmature-2	TASOR2	4.86486e-35	1.3824	0.208	0.105	1.87477e-30
MicImmature-2	SLC25A37	5.9064e-35	1.08644	0.277	0.16	2.27615e-30
MicImmature-2	RASGEF1C	7.38453e-35	1.01145	0.264	0.145	2.84578e-30
MicImmature-2	MBD5	7.94733e-35	0.854811	0.409	0.276	3.06266e-30
MicImmature-2	SESN1	8.11807e-35	1.34231	0.195	0.095	3.12846e-30
MicImmature-2	TRIP12	1.13597e-34	1.03241	0.317	0.194	4.37771e-30
MicImmature-2	STAG1	1.22171e-34	0.771215	0.477	0.342	4.70809e-30
MicImmature-2	ARAP2	1.4932e-34	1.72042	0.105	0.036	5.75434e-30
MicImmature-2	LIMD1	1.51663e-34	1.54301	0.141	0.058	5.84464e-30
MicImmature-2	UBE2W	1.78152e-34	0.985989	0.351	0.226	6.86544e-30
MicImmature-2	SBF2	2.00013e-34	0.807171	0.436	0.305	7.70791e-30
MicImmature-2	PIK3CD	2.13762e-34	1.64883	0.175	0.083	8.23776e-30
MicImmature-2	KDM2A	2.24826e-34	1.01257	0.33	0.207	8.6641e-30
MicImmature-2	RANGAP1	2.76657e-34	1.64709	0.121	0.046	1.06615e-29
MicImmature-2	CLEC16A	2.79957e-34	1.34053	0.193	0.095	1.07887e-29
MicImmature-2	SHPRH	3.74451e-34	1.34789	0.204	0.103	1.44302e-29
MicImmature-2	VPS50	3.86455e-34	1.43533	0.193	0.095	1.48928e-29
MicImmature-2	ENSG00000286162	3.91586e-34	1.80314	0.127	0.05	1.50906e-29
MicImmature-2	ZSWIM6	4.43405e-34	0.555958	0.552	0.402	1.70875e-29
MicImmature-2	STT3B	4.43939e-34	1.20807	0.242	0.132	1.71081e-29
MicImmature-2	FNDC3B	4.63967e-34	1.02493	0.37	0.247	1.78799e-29
MicImmature-2	WASHC4	4.9518e-34	1.0813	0.304	0.184	1.90827e-29
MicImmature-2	ZNG1E	5.00203e-34	1.29404	0.177	0.082	1.92763e-29
MicImmature-2	AKAP10	5.24018e-34	1.11158	0.232	0.123	2.01941e-29
MicImmature-2	AHCYL2	5.26694e-34	1.43515	0.197	0.098	2.02972e-29
MicImmature-2	UBR2	6.24409e-34	1.2798	0.25	0.14	2.40628e-29
MicImmature-2	SACM1L	6.69534e-34	1.42694	0.165	0.075	2.58018e-29
MicImmature-2	FAM135A	7.19672e-34	1.12341	0.265	0.15	2.7734e-29
MicImmature-2	SAMHD1	7.58907e-34	1.41052	0.246	0.139	2.9246e-29
MicImmature-2	ASCC3	7.87709e-34	1.25091	0.246	0.136	3.03559e-29
MicImmature-2	ZNF124	8.04112e-34	1.31058	0.221	0.116	3.09881e-29
MicImmature-2	CLIP2	1.11839e-33	1.38559	0.214	0.111	4.30996e-29
MicImmature-2	TRPC4AP	1.24057e-33	1.17578	0.261	0.149	4.78077e-29
MicImmature-2	FAM20A	1.37303e-33	1.90482	0.109	0.04	5.29123e-29
MicImmature-2	MYO1F	1.39986e-33	1.3174	0.312	0.198	5.39466e-29
MicImmature-2	PTPN2	1.42829e-33	1.17282	0.257	0.145	5.50419e-29
MicImmature-2	PGS1	1.5185e-33	1.70891	0.138	0.058	5.85186e-29
MicImmature-2	GIT2	1.66835e-33	1.41933	0.204	0.105	6.42933e-29
MicImmature-2	CCDC144A	2.21431e-33	1.73667	0.105	0.037	8.53327e-29
MicImmature-2	ATR	2.5002e-33	1.47436	0.178	0.085	9.63504e-29
MicImmature-2	PTEN	2.66259e-33	1.00807	0.325	0.204	1.02608e-28
MicImmature-2	GARNL3	2.93748e-33	1.44634	0.159	0.071	1.13202e-28
MicImmature-2	FMNL2	3.85835e-33	0.483714	0.541	0.397	1.48689e-28
MicImmature-2	SFXN5	3.89978e-33	1.6267	0.14	0.059	1.50286e-28
MicImmature-2	TNRC6B	4.83699e-33	0.805726	0.421	0.29	1.86403e-28
MicImmature-2	ZNF846	4.96476e-33	1.65731	0.159	0.073	1.91327e-28
MicImmature-2	NLK	5.71455e-33	1.17208	0.212	0.109	2.20222e-28
MicImmature-2	ATXN1	6.24242e-33	0.948579	0.37	0.246	2.40564e-28
MicImmature-2	NCOR2	9.44078e-33	1.11945	0.285	0.173	3.63819e-28
MicImmature-2	TMEM165	1.0937e-32	1.14751	0.283	0.17	4.21481e-28
MicImmature-2	LAP3	1.26048e-32	1.14093	0.272	0.16	4.8575e-28
MicImmature-2	FGD3	1.30248e-32	1.51033	0.153	0.068	5.01938e-28
MicImmature-2	TENT4B	2.04563e-32	1.40804	0.15	0.066	7.88324e-28
MicImmature-2	LRRK1	3.2885e-32	1.04191	0.302	0.186	1.26729e-27
MicImmature-2	MAP2K5	3.46101e-32	1.24624	0.235	0.13	1.33377e-27
MicImmature-2	RELCH	3.63503e-32	1.13985	0.227	0.121	1.40083e-27
MicImmature-2	UMAD1	3.84269e-32	1.2984	0.254	0.148	1.48086e-27
MicImmature-2	GPHN	3.88191e-32	0.914775	0.305	0.182	1.49597e-27
MicImmature-2	ENSG00000290928	4.53483e-32	1.08127	0.278	0.163	1.74759e-27
MicImmature-2	HDAC8	4.69271e-32	1.1673	0.263	0.153	1.80843e-27
MicImmature-2	RASSF4	5.39322e-32	1.34867	0.236	0.133	2.07838e-27
MicImmature-2	TRPM2	5.69856e-32	1.35213	0.221	0.12	2.19606e-27
MicImmature-2	ZDHHC21	5.91022e-32	1.27323	0.187	0.092	2.27762e-27
MicImmature-2	CCNY	7.31576e-32	0.858333	0.352	0.227	2.81928e-27
MicImmature-2	RALGPS2	8.15797e-32	1.28698	0.204	0.106	3.14384e-27
MicImmature-2	FTO	9.221e-32	1.10984	0.28	0.168	3.5535e-27
MicImmature-2	USP24	1.30942e-31	1.18203	0.238	0.133	5.0461e-27
MicImmature-2	UGGT2	1.4405e-31	1.23898	0.206	0.107	5.55124e-27
MicImmature-2	DTNA	2.02766e-31	1.09714	0.253	0.144	7.814e-27
MicImmature-2	TRAPPC9	2.26856e-31	1.06645	0.302	0.189	8.74235e-27
MicImmature-2	ARHGAP12	2.33494e-31	0.814065	0.387	0.261	8.99817e-27
MicImmature-2	TMEM156	2.36934e-31	1.33943	0.182	0.089	9.13071e-27
MicImmature-2	CLTC	2.85243e-31	1.1112	0.328	0.215	1.09924e-26
MicImmature-2	YTHDC2	3.25002e-31	1.23648	0.248	0.142	1.25246e-26
MicImmature-2	NUTM2A-AS1	3.38097e-31	1.08925	0.272	0.16	1.30292e-26
MicImmature-2	ENSG00000249236	3.42608e-31	1.71781	0.103	0.037	1.32031e-26
MicImmature-2	USP32	4.37139e-31	1.10899	0.277	0.166	1.6846e-26
MicImmature-2	PLAGL1	4.83793e-31	1.37969	0.181	0.089	1.86439e-26
MicImmature-2	NIBAN1	5.01558e-31	1.5418	0.167	0.08	1.93285e-26
MicImmature-2	CCDC26	6.36728e-31	1.69466	0.11	0.042	2.45376e-26
MicImmature-2	SLC7A6	7.22896e-31	1.48741	0.177	0.088	2.78582e-26
MicImmature-2	FBXL17	8.36921e-31	1.0679	0.291	0.179	3.22524e-26
MicImmature-2	INVS	8.79452e-31	1.32962	0.219	0.12	3.38915e-26
MicImmature-2	CERS6	1.04292e-30	1.03561	0.331	0.217	4.01911e-26
MicImmature-2	TBC1D16	1.17523e-30	1.63908	0.161	0.076	4.52899e-26
MicImmature-2	DCAF6	1.35654e-30	1.0481	0.255	0.147	5.2277e-26
MicImmature-2	STAT1	1.44667e-30	1.25784	0.223	0.123	5.57504e-26
MicImmature-2	PYGL	1.53191e-30	1.50998	0.148	0.067	5.90352e-26
MicImmature-2	RBM26	1.62476e-30	1.06756	0.266	0.156	6.26133e-26
MicImmature-2	MSI2	2.16369e-30	0.978216	0.29	0.177	8.33822e-26
MicImmature-2	CELF1	2.59748e-30	0.969755	0.335	0.218	1.00099e-25
MicImmature-2	COMMD10	2.65176e-30	1.01054	0.323	0.207	1.02191e-25
MicImmature-2	EPC2	2.87651e-30	1.18329	0.208	0.11	1.10852e-25
MicImmature-2	PTK2	2.95843e-30	0.890049	0.323	0.205	1.14009e-25
MicImmature-2	MTAP	3.27839e-30	1.35426	0.191	0.099	1.26339e-25
MicImmature-2	CDK6	3.41941e-30	1.2756	0.212	0.115	1.31774e-25
MicImmature-2	DYRK1A	4.20052e-30	0.979217	0.34	0.224	1.61876e-25
MicImmature-2	BTRC	4.27561e-30	1.2618	0.207	0.11	1.64769e-25
MicImmature-2	PRIM2	4.79269e-30	1.25412	0.206	0.109	1.84696e-25
MicImmature-2	MORC3	4.85848e-30	1.22762	0.219	0.12	1.87231e-25
MicImmature-2	EXOC4	4.90696e-30	0.784106	0.442	0.322	1.89099e-25
MicImmature-2	ST8SIA4	5.76489e-30	1.08762	0.274	0.166	2.22162e-25
MicImmature-2	ANKAR	6.36503e-30	1.62634	0.109	0.042	2.45289e-25
MicImmature-2	TNFSF13B	6.64113e-30	1.60397	0.142	0.064	2.55929e-25
MicImmature-2	CEP350	6.66076e-30	0.954583	0.316	0.202	2.56686e-25
MicImmature-2	KAT6A	7.0473e-30	0.937272	0.323	0.207	2.71582e-25
MicImmature-2	UGGT1	7.07759e-30	1.43193	0.139	0.061	2.72749e-25
MicImmature-2	ATP2A2	7.80394e-30	1.13977	0.253	0.148	3.0074e-25
MicImmature-2	MAVS	8.47354e-30	1.72128	0.118	0.048	3.26545e-25
MicImmature-2	STAT3	9.22727e-30	1.04252	0.3	0.19	3.55591e-25
MicImmature-2	HELZ	1.04251e-29	0.872447	0.319	0.203	4.01751e-25
MicImmature-2	NCKAP5	1.2227e-29	0.905767	0.388	0.273	4.7119e-25
MicImmature-2	PIAS2	1.41281e-29	1.13376	0.232	0.131	5.44454e-25
MicImmature-2	PIKFYVE	1.43634e-29	1.22897	0.209	0.113	5.53522e-25
MicImmature-2	NCOA1	1.47032e-29	0.898076	0.357	0.24	5.66618e-25
MicImmature-2	SEC14L1	1.58616e-29	0.918794	0.283	0.173	6.11259e-25
MicImmature-2	ASXL2	1.8439e-29	1.28933	0.206	0.112	7.10583e-25
MicImmature-2	RP9P	2.15825e-29	1.58134	0.101	0.037	8.31725e-25
MicImmature-2	WDR70	2.27271e-29	0.930766	0.323	0.207	8.75834e-25
MicImmature-2	ABCC4	2.92533e-29	0.732882	0.338	0.218	1.12733e-24
MicImmature-2	PACSIN2	3.02261e-29	1.06845	0.309	0.203	1.16482e-24
MicImmature-2	RBMS1	3.12916e-29	1.21255	0.262	0.159	1.20589e-24
MicImmature-2	PRKD3	3.33471e-29	1.32594	0.235	0.136	1.2851e-24
MicImmature-2	NSMCE2	3.61483e-29	1.00261	0.349	0.238	1.39305e-24
MicImmature-2	DIP2A	3.67597e-29	0.947775	0.279	0.168	1.41661e-24
MicImmature-2	GKAP1	3.87022e-29	1.68717	0.103	0.039	1.49147e-24
MicImmature-2	CD86	4.80938e-29	0.992809	0.3	0.19	1.85339e-24
MicImmature-2	STARD13	5.10221e-29	1.39083	0.227	0.13	1.96624e-24
MicImmature-2	BCKDHB	6.21942e-29	1.57128	0.153	0.073	2.39678e-24
MicImmature-2	TTBK2	6.75787e-29	1.35453	0.178	0.09	2.60428e-24
MicImmature-2	UBR3	6.80468e-29	1.04349	0.257	0.152	2.62232e-24
MicImmature-2	INPP4A	7.12219e-29	1.08428	0.216	0.118	2.74468e-24
MicImmature-2	RPS6KA2	8.43195e-29	0.986398	0.25	0.145	3.24942e-24
MicImmature-2	STAU2	8.83092e-29	1.13855	0.275	0.17	3.40317e-24
MicImmature-2	PLA2G4A	9.20218e-29	1.00898	0.218	0.119	3.54624e-24
MicImmature-2	IMMP2L	9.36177e-29	0.654559	0.408	0.289	3.60775e-24
MicImmature-2	EPSTI1	1.02442e-28	1.44215	0.198	0.106	3.94781e-24
MicImmature-2	ZCCHC2	1.02729e-28	1.40694	0.164	0.08	3.95886e-24
MicImmature-2	AGTPBP1	1.04409e-28	1.04314	0.218	0.119	4.02362e-24
MicImmature-2	PCM1	1.21173e-28	0.867872	0.385	0.272	4.66965e-24
MicImmature-2	SORT1	1.32927e-28	1.00652	0.251	0.148	5.1226e-24
MicImmature-2	PPP6R3	1.3786e-28	0.801683	0.361	0.244	5.31272e-24
MicImmature-2	SETD2	1.69593e-28	1.02545	0.299	0.191	6.53562e-24
MicImmature-2	BRWD1	1.79433e-28	0.872129	0.299	0.188	6.9148e-24
MicImmature-2	TET2	1.82572e-28	1.03366	0.284	0.178	7.03579e-24
MicImmature-2	WWP1	2.20785e-28	1.35398	0.14	0.063	8.50839e-24
MicImmature-2	ZNF652	2.32181e-28	1.18379	0.206	0.112	8.94755e-24
MicImmature-2	ATG4C	2.46088e-28	1.2642	0.195	0.103	9.48348e-24
MicImmature-2	ETNK1	3.03255e-28	0.979421	0.304	0.195	1.16865e-23
MicImmature-2	NUDT3	3.03683e-28	0.713242	0.493	0.377	1.1703e-23
MicImmature-2	ATP11C	3.8184e-28	1.28055	0.176	0.089	1.4715e-23
MicImmature-2	TMEM106A	3.84659e-28	1.69617	0.128	0.056	1.48236e-23
MicImmature-2	ATP10D	4.50065e-28	1.56691	0.149	0.071	1.73442e-23
MicImmature-2	GALNT2	4.9502e-28	1.05882	0.258	0.155	1.90766e-23
MicImmature-2	DNAJA4	5.18296e-28	1.62105	0.125	0.054	1.99736e-23
MicImmature-2	LINC-PINT	6.1877e-28	0.637958	0.423	0.302	2.38455e-23
MicImmature-2	UBE3D	7.99396e-28	1.66809	0.12	0.051	3.08063e-23
MicImmature-2	ENSG00000286071	9.32995e-28	1.73124	0.103	0.04	3.59548e-23
MicImmature-2	OGFRL1	9.81814e-28	0.908147	0.305	0.195	3.78362e-23
MicImmature-2	EVI5	1.04147e-27	1.01344	0.292	0.185	4.0135e-23
MicImmature-2	RASSF8	1.18509e-27	1.14708	0.249	0.149	4.56699e-23
MicImmature-2	INTS6	1.35479e-27	1.20493	0.21	0.117	5.22095e-23
MicImmature-2	JMJD1C	1.36391e-27	0.61131	0.556	0.443	5.25611e-23
MicImmature-2	EMB	1.66833e-27	1.83201	0.123	0.054	6.42925e-23
MicImmature-2	RBM6	1.6781e-27	0.885543	0.353	0.239	6.46691e-23
MicImmature-2	LCOR	1.70189e-27	0.95833	0.324	0.216	6.55857e-23
MicImmature-2	UBE3C	1.85134e-27	1.14784	0.218	0.123	7.13452e-23
MicImmature-2	MCM9	1.94128e-27	1.56146	0.12	0.051	7.4811e-23
MicImmature-2	FXR1	1.9556e-27	0.950606	0.317	0.209	7.53631e-23
MicImmature-2	TBCK	2.03155e-27	1.11671	0.242	0.142	7.829e-23
MicImmature-2	ZNF780B	2.25181e-27	1.48992	0.131	0.058	8.67781e-23
MicImmature-2	ENSG00000267787	2.34392e-27	1.69048	0.108	0.044	9.03277e-23
MicImmature-2	RAPGEF6	2.54996e-27	0.841094	0.344	0.232	9.82678e-23
MicImmature-2	ARMH3	2.79879e-27	1.08009	0.254	0.154	1.07857e-22
MicImmature-2	WWC2	2.83253e-27	1.13702	0.189	0.1	1.09157e-22
MicImmature-2	IWS1	2.84601e-27	1.44482	0.176	0.092	1.09677e-22
MicImmature-2	WDR7	3.5919e-27	1.27448	0.224	0.13	1.38421e-22
MicImmature-2	PCCA	3.66167e-27	1.11959	0.26	0.159	1.4111e-22
MicImmature-2	FAM53B	3.90506e-27	1.21615	0.211	0.119	1.50489e-22
MicImmature-2	E2F3	3.90798e-27	1.30193	0.198	0.108	1.50602e-22
MicImmature-2	FAM172A	4.22456e-27	0.911853	0.354	0.246	1.62802e-22
MicImmature-2	ATXN7	5.02067e-27	1.26524	0.19	0.103	1.93482e-22
MicImmature-2	ROCK1	5.92417e-27	0.922824	0.312	0.204	2.283e-22
MicImmature-2	SNX27	6.72211e-27	1.41015	0.168	0.086	2.5905e-22
MicImmature-2	CHST15	8.16439e-27	1.39832	0.159	0.079	3.14631e-22
MicImmature-2	CCDC88A	9.84628e-27	0.884803	0.391	0.286	3.79446e-22
MicImmature-2	ARHGAP21	1.16927e-26	0.707557	0.395	0.274	4.50602e-22
MicImmature-2	PIGN	1.24925e-26	1.54584	0.142	0.067	4.81423e-22
MicImmature-2	SPG11	1.51632e-26	1.17741	0.214	0.122	5.84343e-22
MicImmature-2	S100Z	1.52333e-26	1.48933	0.142	0.067	5.87046e-22
MicImmature-2	GPBP1L1	1.54261e-26	1.07907	0.217	0.123	5.94477e-22
MicImmature-2	ADGRG1	1.62895e-26	1.17917	0.179	0.093	6.27749e-22
MicImmature-2	GMDS	1.64442e-26	1.15385	0.204	0.112	6.33708e-22
MicImmature-2	MYOF	1.83083e-26	1.28722	0.208	0.118	7.05548e-22
MicImmature-2	PHIP	2.45091e-26	0.868806	0.357	0.245	9.44507e-22
MicImmature-2	IFNAR2	2.92173e-26	1.21975	0.212	0.121	1.12595e-21
MicImmature-2	PRR14L	2.98577e-26	1.46245	0.161	0.082	1.15062e-21
MicImmature-2	GAREM1	3.91547e-26	0.997954	0.261	0.161	1.5089e-21
MicImmature-2	NT5C2	4.41739e-26	1.08189	0.275	0.176	1.70233e-21
MicImmature-2	DTNB	7.0522e-26	1.01134	0.287	0.187	2.71771e-21
MicImmature-2	CCNH	7.69176e-26	0.840237	0.396	0.291	2.96417e-21
MicImmature-2	ALG13	7.81882e-26	1.27501	0.216	0.125	3.01314e-21
MicImmature-2	KLHL5	9.95912e-26	1.07513	0.228	0.134	3.83795e-21
MicImmature-2	ENSG00000287100	9.96046e-26	1.62206	0.113	0.048	3.83846e-21
MicImmature-2	RAB33B-AS1	1.0054e-25	1.33053	0.172	0.09	3.87451e-21
MicImmature-2	VPS8	1.21656e-25	1.03839	0.242	0.146	4.68824e-21
MicImmature-2	LYST	1.25767e-25	0.753455	0.377	0.266	4.84667e-21
MicImmature-2	ME2	1.32935e-25	1.10551	0.243	0.148	5.12293e-21
MicImmature-2	SSH1	1.46977e-25	1.12502	0.217	0.125	5.66407e-21
MicImmature-2	THADA	1.50175e-25	1.20184	0.225	0.133	5.7873e-21
MicImmature-2	ENSG00000258168	1.53763e-25	1.26696	0.162	0.082	5.92556e-21
MicImmature-2	ANOS1	1.57579e-25	1.23943	0.2	0.112	6.07263e-21
MicImmature-2	CDKAL1	1.57925e-25	0.850781	0.361	0.254	6.08595e-21
MicImmature-2	AP3B1	1.89489e-25	0.946018	0.309	0.207	7.30234e-21
MicImmature-2	GIGYF2	1.99769e-25	0.942741	0.254	0.155	7.69851e-21
MicImmature-2	LARP4	2.1289e-25	1.29124	0.169	0.088	8.20416e-21
MicImmature-2	IRF2	2.35463e-25	1.2922	0.17	0.089	9.07403e-21
MicImmature-2	TPP2	2.4344e-25	1.23819	0.209	0.12	9.38143e-21
MicImmature-2	SEC24D	2.76675e-25	1.26521	0.167	0.087	1.06622e-20
MicImmature-2	ZFC3H1	3.10812e-25	1.16232	0.229	0.137	1.19778e-20
MicImmature-2	MAP4K4	3.14252e-25	0.617537	0.503	0.392	1.21103e-20
MicImmature-2	FRYL	4.23149e-25	0.88872	0.302	0.198	1.63069e-20
MicImmature-2	SNX1	4.28325e-25	1.15975	0.219	0.129	1.65064e-20
MicImmature-2	GTDC1	5.00796e-25	1.09617	0.235	0.141	1.92992e-20
MicImmature-2	CBL	5.07146e-25	1.08063	0.214	0.123	1.95439e-20
MicImmature-2	IFNGR2	6.59436e-25	0.885752	0.332	0.229	2.54127e-20
MicImmature-2	TRPS1	6.71694e-25	1.14074	0.194	0.107	2.58851e-20
MicImmature-2	PPP3CA	7.25667e-25	0.759753	0.391	0.281	2.7965e-20
MicImmature-2	NUTM2B-AS1	8.49287e-25	1.06991	0.213	0.123	3.2729e-20
MicImmature-2	TMEM50B	9.19822e-25	1.33229	0.146	0.071	3.54472e-20
MicImmature-2	GOLGA4	9.20178e-25	0.670439	0.394	0.284	3.54609e-20
MicImmature-2	DPYSL2	9.72401e-25	0.710898	0.395	0.281	3.74734e-20
MicImmature-2	PRKN	1.07681e-24	1.32295	0.199	0.113	4.14971e-20
MicImmature-2	PSTPIP2	1.38815e-24	1.6028	0.106	0.045	5.3495e-20
MicImmature-2	COLGALT1	1.46421e-24	1.26353	0.164	0.085	5.64264e-20
MicImmature-2	TRIM44	1.63677e-24	1.09965	0.253	0.159	6.30763e-20
MicImmature-2	L3MBTL4	1.64677e-24	1.23733	0.151	0.075	6.34614e-20
MicImmature-2	RAD51B	1.73478e-24	0.946195	0.34	0.242	6.6853e-20
MicImmature-2	ASPH	1.91563e-24	1.15593	0.167	0.088	7.38228e-20
MicImmature-2	ZMYM4	2.46808e-24	0.986156	0.276	0.178	9.51124e-20
MicImmature-2	ITGAM	2.61664e-24	1.24112	0.194	0.11	1.00837e-19
MicImmature-2	ATF7IP	2.63887e-24	1.01192	0.273	0.176	1.01694e-19
MicImmature-2	CLOCK	2.89073e-24	1.26099	0.161	0.083	1.114e-19
MicImmature-2	ZNF148	4.53313e-24	0.804555	0.347	0.243	1.74693e-19
MicImmature-2	MON2	4.60868e-24	1.03934	0.255	0.161	1.77605e-19
MicImmature-2	MAP3K1	4.9354e-24	1.11028	0.193	0.108	1.90196e-19
MicImmature-2	PPP6R2	5.20461e-24	0.951731	0.274	0.178	2.0057e-19
MicImmature-2	CCDC91	5.60831e-24	0.889749	0.295	0.196	2.16127e-19
MicImmature-2	KIAA0232	6.14553e-24	1.20016	0.212	0.125	2.3683e-19
MicImmature-2	RAB39A	6.58741e-24	1.46042	0.146	0.073	2.53859e-19
MicImmature-2	TMOD2	6.80977e-24	1.26918	0.152	0.077	2.62428e-19
MicImmature-2	BBS9	7.0431e-24	1.16558	0.197	0.111	2.7142e-19
MicImmature-2	SLX4IP	7.28678e-24	1.49782	0.158	0.083	2.80811e-19
MicImmature-2	MED13	8.13744e-24	1.02323	0.254	0.16	3.13592e-19
MicImmature-2	STAT2	9.23454e-24	1.42274	0.106	0.045	3.55872e-19
MicImmature-2	MCPH1	9.26925e-24	1.16743	0.179	0.097	3.57209e-19
MicImmature-2	MAP3K3	1.01992e-23	1.10452	0.199	0.114	3.93045e-19
MicImmature-2	GANC	1.10978e-23	1.57622	0.103	0.044	4.27677e-19
MicImmature-2	PIK3R1	1.17596e-23	0.741505	0.355	0.25	4.53181e-19
MicImmature-2	CARMIL1	1.39843e-23	1.4486	0.11	0.048	5.38913e-19
MicImmature-2	MRPS6	1.52266e-23	1.04971	0.224	0.134	5.86788e-19
MicImmature-2	ELOVL5	1.86379e-23	1.0576	0.221	0.133	7.18247e-19
MicImmature-2	RAP1GDS1	1.96513e-23	0.977572	0.234	0.142	7.57302e-19
MicImmature-2	STX16	2.29372e-23	1.16276	0.189	0.106	8.83933e-19
MicImmature-2	FAM120B	2.32957e-23	1.2212	0.178	0.098	8.97747e-19
MicImmature-2	PHYKPL	2.49251e-23	1.2536	0.172	0.093	9.60538e-19
MicImmature-2	HERC3	2.51955e-23	1.08504	0.184	0.101	9.70959e-19
MicImmature-2	ADAM28	2.55559e-23	0.357169	0.486	0.364	9.84847e-19
MicImmature-2	WAC	2.64642e-23	0.761302	0.365	0.263	1.01985e-18
MicImmature-2	CHSY1	2.95192e-23	0.775939	0.258	0.162	1.13758e-18
MicImmature-2	STAT6	3.08341e-23	1.37503	0.138	0.068	1.18825e-18
MicImmature-2	RAB11FIP2	3.12105e-23	1.54965	0.108	0.047	1.20276e-18
MicImmature-2	SOAT1	3.22067e-23	1.06777	0.197	0.113	1.24115e-18
MicImmature-2	SCAF11	3.55927e-23	0.798892	0.389	0.291	1.37164e-18
MicImmature-2	KLHL8	3.65903e-23	1.17728	0.138	0.067	1.41008e-18
MicImmature-2	SHMT1	4.74259e-23	1.34178	0.138	0.068	1.82765e-18
MicImmature-2	AIDA	4.94072e-23	1.16181	0.152	0.078	1.904e-18
MicImmature-2	CASP4	5.1189e-23	1.32395	0.141	0.07	1.97267e-18
MicImmature-2	TIAM1	5.36909e-23	0.808323	0.255	0.159	2.06909e-18
MicImmature-2	AP4E1	5.97903e-23	1.52582	0.107	0.047	2.30414e-18
MicImmature-2	RGL3	6.37528e-23	1.6452	0.102	0.044	2.45684e-18
MicImmature-2	ATAD2B	6.38231e-23	1.04016	0.227	0.139	2.45955e-18
MicImmature-2	PIBF1	6.87366e-23	1.17949	0.195	0.112	2.6489e-18
MicImmature-2	TFCP2	8.02458e-23	1.19895	0.182	0.102	3.09243e-18
MicImmature-2	CCDC7	8.83866e-23	1.24767	0.137	0.067	3.40616e-18
MicImmature-2	TLR1	9.68951e-23	1.16402	0.223	0.137	3.73405e-18
MicImmature-2	TET3	9.7435e-23	1.05075	0.208	0.123	3.75485e-18
MicImmature-2	TMEM131L	1.2379e-22	0.967343	0.191	0.107	4.77048e-18
MicImmature-2	BCL6	1.25438e-22	1.35776	0.135	0.067	4.83401e-18
MicImmature-2	KIAA2026	1.39558e-22	1.00826	0.228	0.14	5.37816e-18
MicImmature-2	FAM102B	1.45637e-22	0.987979	0.222	0.134	5.61242e-18
MicImmature-2	SMG1	1.72448e-22	1.14599	0.223	0.138	6.64562e-18
MicImmature-2	RBM33	1.73417e-22	1.02831	0.229	0.141	6.68298e-18
MicImmature-2	XPO6	1.87802e-22	1.2786	0.157	0.083	7.23732e-18
MicImmature-2	SUPT3H	2.3218e-22	0.991764	0.284	0.19	8.94752e-18
MicImmature-2	STAT5B	2.48179e-22	1.26289	0.15	0.078	9.56408e-18
MicImmature-2	RAPGEF1	2.7923e-22	0.510541	0.387	0.282	1.07607e-17
MicImmature-2	ATXN7L1	2.87488e-22	1.19169	0.182	0.102	1.10789e-17
MicImmature-2	SLC2A13	2.918e-22	0.981266	0.239	0.15	1.12451e-17
MicImmature-2	ALOX5	3.40426e-22	1.13905	0.186	0.106	1.3119e-17
MicImmature-2	TRIM56	3.51029e-22	1.53081	0.107	0.048	1.35276e-17
MicImmature-2	CCDC18-AS1	3.53956e-22	1.11562	0.198	0.116	1.36404e-17
MicImmature-2	HSP90AA1	3.81075e-22	0.427244	0.708	0.647	1.46855e-17
MicImmature-2	BRWD3	3.81662e-22	1.10134	0.191	0.109	1.47081e-17
MicImmature-2	RPTOR	4.2969e-22	1.14239	0.181	0.102	1.6559e-17
MicImmature-2	NSD1	4.36571e-22	1.0512	0.254	0.165	1.68241e-17
MicImmature-2	RANBP3	4.65879e-22	1.28088	0.123	0.058	1.79536e-17
MicImmature-2	RIC1	5.31168e-22	1.00237	0.206	0.122	2.04696e-17
MicImmature-2	TACC1	5.53861e-22	1.01217	0.25	0.162	2.13441e-17
MicImmature-2	RALGAPA2	7.19627e-22	0.669653	0.339	0.239	2.77322e-17
MicImmature-2	STAB1	7.21278e-22	1.24467	0.218	0.135	2.77959e-17
MicImmature-2	SKI	7.39578e-22	0.99728	0.244	0.155	2.85011e-17
MicImmature-2	CEP192	8.12944e-22	1.16761	0.161	0.086	3.13284e-17
MicImmature-2	RHBDD1	1.01963e-21	1.49928	0.128	0.063	3.92935e-17
MicImmature-2	WDFY2	1.11696e-21	0.909022	0.274	0.181	4.30444e-17
MicImmature-2	FCHO2	1.18861e-21	1.20291	0.155	0.082	4.58053e-17
MicImmature-2	ITGB3BP	1.26953e-21	1.25706	0.153	0.081	4.89239e-17
MicImmature-2	TASOR	1.50282e-21	1.17222	0.153	0.081	5.79143e-17
MicImmature-2	ENSG00000291175	1.52894e-21	1.53053	0.103	0.046	5.89209e-17
MicImmature-2	SCARB1	1.72858e-21	1.32969	0.161	0.088	6.66144e-17
MicImmature-2	TENT2	1.77507e-21	0.770314	0.321	0.225	6.84058e-17
MicImmature-2	OTULIN	2.03065e-21	1.34626	0.157	0.085	7.82553e-17
MicImmature-2	AKNA	2.04834e-21	1.46599	0.12	0.058	7.89367e-17
MicImmature-2	CCDC144BP	2.11761e-21	1.45734	0.127	0.063	8.16062e-17
MicImmature-2	ARHGEF6	2.25459e-21	1.27998	0.196	0.117	8.68852e-17
MicImmature-2	SLC23A2	2.47347e-21	1.04245	0.239	0.153	9.53201e-17
MicImmature-2	NECTIN3	2.58472e-21	1.3812	0.108	0.049	9.96073e-17
MicImmature-2	NSF	2.66411e-21	0.990521	0.219	0.134	1.02667e-16
MicImmature-2	MLLT10	2.67411e-21	0.840985	0.28	0.187	1.03052e-16
MicImmature-2	NR3C1	3.03803e-21	0.941458	0.283	0.194	1.17077e-16
MicImmature-2	TJP1	3.0689e-21	1.31415	0.105	0.047	1.18266e-16
MicImmature-2	DOP1A	3.09165e-21	1.19055	0.172	0.097	1.19143e-16
MicImmature-2	XKR6	3.1348e-21	1.08294	0.193	0.112	1.20806e-16
MicImmature-2	PLCL2	3.17287e-21	0.765038	0.329	0.231	1.22273e-16
MicImmature-2	AGO3	3.35911e-21	1.01376	0.251	0.164	1.2945e-16
MicImmature-2	PIEZO1	3.77096e-21	1.66332	0.108	0.05	1.45321e-16
MicImmature-2	PDS5B	4.32129e-21	0.796858	0.278	0.182	1.6653e-16
MicImmature-2	SCAF8	4.76765e-21	0.943116	0.251	0.162	1.83731e-16
MicImmature-2	EXOC2	4.83912e-21	1.31795	0.158	0.087	1.86485e-16
MicImmature-2	PHC2	5.24456e-21	0.833683	0.28	0.187	2.0211e-16
MicImmature-2	MIS18BP1	5.28738e-21	1.04418	0.262	0.175	2.0376e-16
MicImmature-2	KDM5A	5.33474e-21	1.07559	0.22	0.138	2.05585e-16
MicImmature-2	MAN1A2	5.3583e-21	1.08446	0.209	0.127	2.06493e-16
MicImmature-2	NCKAP1L	5.40006e-21	0.96022	0.273	0.185	2.08102e-16
MicImmature-2	CUX1	5.4651e-21	0.748452	0.372	0.276	2.10608e-16
MicImmature-2	GALK2	5.83811e-21	1.32409	0.158	0.087	2.24983e-16
MicImmature-2	LRRC8C	5.84066e-21	1.18522	0.218	0.137	2.25081e-16
MicImmature-2	ZNF592	5.87218e-21	1.38725	0.136	0.07	2.26296e-16
MicImmature-2	XPO7	6.0185e-21	1.31813	0.125	0.061	2.31935e-16
MicImmature-2	CYB5R4	6.53551e-21	1.12759	0.185	0.108	2.51859e-16
MicImmature-2	GARS1-DT	6.72342e-21	1.173	0.172	0.098	2.59101e-16
MicImmature-2	RAB12	7.01011e-21	1.1895	0.15	0.08	2.70149e-16
MicImmature-2	MTFR1	7.07131e-21	1.2943	0.113	0.053	2.72507e-16
MicImmature-2	RNPC3	9.0136e-21	1.2958	0.137	0.071	3.47357e-16
MicImmature-2	CEPT1	9.50751e-21	1.22936	0.16	0.088	3.66391e-16
MicImmature-2	SLC10A7	1.02896e-20	1.36413	0.146	0.078	3.96531e-16
MicImmature-2	ELF2	1.04993e-20	0.90843	0.311	0.22	4.04611e-16
MicImmature-2	KDM6A	1.05577e-20	0.928826	0.272	0.183	4.06863e-16
MicImmature-2	MACROD2	1.11786e-20	1.0792	0.196	0.115	4.30788e-16
MicImmature-2	ENSG00000261684	1.15971e-20	1.27747	0.13	0.065	4.46917e-16
MicImmature-2	DICER1	1.24115e-20	1.0116	0.195	0.116	4.78302e-16
MicImmature-2	ATE1	1.28587e-20	1.27009	0.179	0.104	4.95534e-16
MicImmature-2	YPEL2	1.45517e-20	1.43005	0.12	0.059	5.60777e-16
MicImmature-2	FNDC3A	1.47993e-20	0.908242	0.28	0.191	5.70319e-16
MicImmature-2	MLXIP	1.55108e-20	1.23657	0.168	0.095	5.97741e-16
MicImmature-2	BAZ2A	1.67989e-20	1.44281	0.11	0.052	6.4738e-16
MicImmature-2	ARRB1	1.73498e-20	1.19764	0.18	0.105	6.6861e-16
MicImmature-2	SLMAP	1.89115e-20	1.01918	0.203	0.123	7.28791e-16
MicImmature-2	RIPK2-DT	1.92827e-20	1.48534	0.118	0.057	7.43099e-16
MicImmature-2	ERBIN	2.02378e-20	0.806811	0.327	0.233	7.79905e-16
MicImmature-2	DDX60L	2.10528e-20	1.2888	0.168	0.095	8.11313e-16
MicImmature-2	LONP2	2.35683e-20	0.975923	0.224	0.141	9.08253e-16
MicImmature-2	TMEM243	2.46139e-20	1.38505	0.137	0.072	9.48545e-16
MicImmature-2	MIA2	2.57557e-20	1.22444	0.184	0.109	9.92548e-16
MicImmature-2	GMDS-DT	2.59668e-20	1.26749	0.193	0.116	1.00068e-15
MicImmature-2	JPX	3.02696e-20	0.847481	0.251	0.163	1.1665e-15
MicImmature-2	HCK	3.19824e-20	0.973821	0.293	0.205	1.23251e-15
MicImmature-2	DCP2	3.26891e-20	0.995309	0.193	0.115	1.25974e-15
MicImmature-2	SETD3	3.2998e-20	1.2122	0.189	0.114	1.27164e-15
MicImmature-2	TMEM170B	3.5008e-20	1.36964	0.105	0.049	1.3491e-15
MicImmature-2	RBM41	3.5861e-20	1.35682	0.125	0.063	1.38197e-15
MicImmature-2	FAM193A	4.33949e-20	0.99231	0.241	0.157	1.67231e-15
MicImmature-2	SDK1	4.82356e-20	0.681352	0.383	0.291	1.85885e-15
MicImmature-2	PCED1B	5.14425e-20	1.20208	0.178	0.104	1.98244e-15
MicImmature-2	STIM2	5.52387e-20	1.3304	0.15	0.082	2.12874e-15
MicImmature-2	GPBP1	5.57836e-20	0.769158	0.363	0.273	2.14973e-15
MicImmature-2	FIG4	6.04788e-20	1.41392	0.114	0.056	2.33067e-15
MicImmature-2	ZMYND8	6.36971e-20	1.06977	0.229	0.148	2.4547e-15
MicImmature-2	ALOX12-AS1	6.70211e-20	1.68895	0.129	0.068	2.58279e-15
MicImmature-2	CTNND1	6.82476e-20	0.829223	0.314	0.224	2.63006e-15
MicImmature-2	GRB2	7.00833e-20	0.506254	0.424	0.326	2.7008e-15
MicImmature-2	TLR6	7.36174e-20	1.60299	0.108	0.051	2.83699e-15
MicImmature-2	ERC1	7.48276e-20	0.803462	0.329	0.237	2.88363e-15
MicImmature-2	BCL2	7.81618e-20	0.976892	0.2	0.12	3.01212e-15
MicImmature-2	EMSY	8.58712e-20	1.11063	0.155	0.085	3.30922e-15
MicImmature-2	MAF	8.69895e-20	0.720073	0.425	0.335	3.35231e-15
MicImmature-2	RNF149	9.65634e-20	0.701315	0.343	0.249	3.72126e-15
MicImmature-2	MKNK1	1.00885e-19	0.765361	0.368	0.276	3.88781e-15
MicImmature-2	HIPK2	1.04617e-19	1.19971	0.182	0.108	4.03163e-15
MicImmature-2	GAB3	1.05105e-19	1.12661	0.2	0.123	4.05043e-15
MicImmature-2	RRP7BP	1.08417e-19	1.26654	0.135	0.07	4.17805e-15
MicImmature-2	GPRIN3	1.12982e-19	1.01078	0.174	0.1	4.35399e-15
MicImmature-2	IFI16	1.15939e-19	0.696806	0.444	0.355	4.46793e-15
MicImmature-2	PTAR1	1.22605e-19	1.32733	0.134	0.07	4.72484e-15
MicImmature-2	HTT	1.3562e-19	1.05016	0.199	0.121	5.2264e-15
MicImmature-2	HECTD2	1.35651e-19	1.08171	0.197	0.12	5.22758e-15
MicImmature-2	CTBP2	1.35734e-19	0.892769	0.277	0.189	5.2308e-15
MicImmature-2	ARL17A	1.41486e-19	1.02138	0.151	0.081	5.45243e-15
MicImmature-2	RAB3GAP1	1.44571e-19	0.962914	0.24	0.157	5.57134e-15
MicImmature-2	NHLRC2	1.52631e-19	1.29669	0.126	0.064	5.88196e-15
MicImmature-2	SIPA1L3	1.61002e-19	1.20612	0.176	0.104	6.20452e-15
MicImmature-2	WASF2	1.83254e-19	0.715022	0.368	0.276	7.06204e-15
MicImmature-2	C2CD5	1.84749e-19	0.959794	0.194	0.116	7.11968e-15
MicImmature-2	ENSG00000291203	1.8547e-19	1.26874	0.157	0.088	7.14745e-15
MicImmature-2	BTBD7	1.97304e-19	1.12481	0.21	0.132	7.60352e-15
MicImmature-2	SPEN	2.09613e-19	1.05099	0.229	0.149	8.07787e-15
MicImmature-2	ATG7	2.4975e-19	0.692028	0.357	0.263	9.62463e-15
MicImmature-2	MCU	2.76074e-19	1.37797	0.129	0.067	1.06391e-14
MicImmature-2	CARD8	2.86579e-19	1.15923	0.18	0.107	1.10439e-14
MicImmature-2	CD74	2.93903e-19	0.639585	0.351	0.26	1.13261e-14
MicImmature-2	TAF1	3.24495e-19	1.24379	0.156	0.088	1.25051e-14
MicImmature-2	FCGBP	3.35628e-19	1.26121	0.111	0.054	1.29341e-14
MicImmature-2	BBX	3.62907e-19	0.996309	0.245	0.164	1.39853e-14
MicImmature-2	MAP2K1	3.71404e-19	1.09855	0.176	0.103	1.43128e-14
MicImmature-2	FAM193B	3.754e-19	1.20585	0.117	0.058	1.44668e-14
MicImmature-2	ARHGEF11	3.93625e-19	1.19582	0.158	0.09	1.51691e-14
MicImmature-2	OSBPL3	4.27114e-19	1.20238	0.159	0.09	1.64597e-14
MicImmature-2	NRDC	4.40683e-19	0.926422	0.25	0.167	1.69826e-14
MicImmature-2	CREBBP	4.48985e-19	0.90654	0.289	0.204	1.73026e-14
MicImmature-2	GDAP2	4.50483e-19	1.34657	0.111	0.054	1.73603e-14
MicImmature-2	MAP3K14	4.56879e-19	1.33838	0.108	0.052	1.76068e-14
MicImmature-2	MACF1	4.69995e-19	0.597251	0.44	0.344	1.81122e-14
MicImmature-2	CMTM7	5.78553e-19	1.038	0.225	0.146	2.22957e-14
MicImmature-2	PELI1	5.90016e-19	0.731856	0.335	0.241	2.27375e-14
MicImmature-2	RC3H1	6.28714e-19	0.883531	0.259	0.175	2.42288e-14
MicImmature-2	ELP4	7.16489e-19	1.27206	0.176	0.105	2.76113e-14
MicImmature-2	CNOT6L	7.16548e-19	1.00427	0.193	0.117	2.76136e-14
MicImmature-2	KBTBD12	7.31423e-19	1.16074	0.13	0.068	2.81868e-14
MicImmature-2	PCNX1	8.06057e-19	0.808545	0.212	0.131	3.1063e-14
MicImmature-2	MYO15B	8.16347e-19	1.56172	0.124	0.065	3.14596e-14
MicImmature-2	SESN3	8.24479e-19	0.914335	0.294	0.211	3.1773e-14
MicImmature-2	PSPC1	8.59901e-19	0.972453	0.206	0.129	3.3138e-14
MicImmature-2	LRIG1	9.44235e-19	1.45874	0.12	0.061	3.6388e-14
MicImmature-2	DROSHA	9.64049e-19	1.14135	0.11	0.054	3.71516e-14
MicImmature-2	TMEM117	1.06832e-18	1.08176	0.231	0.153	4.117e-14
MicImmature-2	EXOC6B	1.10456e-18	0.835761	0.267	0.181	4.25666e-14
MicImmature-2	AEBP2	1.12162e-18	1.15294	0.182	0.11	4.32238e-14
MicImmature-2	FASTKD1	1.12225e-18	1.24231	0.117	0.059	4.32481e-14
MicImmature-2	IL18	1.12531e-18	1.07524	0.208	0.132	4.33661e-14
MicImmature-2	XRN1	1.12887e-18	1.0112	0.232	0.153	4.35032e-14
MicImmature-2	ZBTB1	1.19343e-18	1.17806	0.173	0.103	4.59912e-14
MicImmature-2	TMEM260	1.22783e-18	1.28944	0.115	0.057	4.7317e-14
MicImmature-2	MTMR3	1.34163e-18	0.99043	0.187	0.113	5.17025e-14
MicImmature-2	TUBGCP3	1.41607e-18	1.19826	0.136	0.073	5.45713e-14
MicImmature-2	FBXW7	1.5919e-18	0.864413	0.282	0.197	6.13469e-14
MicImmature-2	OXR1	1.71522e-18	0.806901	0.306	0.22	6.60993e-14
MicImmature-2	VPS13D	1.83275e-18	0.942095	0.242	0.161	7.06285e-14
MicImmature-2	ACBD6	1.86445e-18	0.936337	0.236	0.154	7.18503e-14
MicImmature-2	SUFU	1.91349e-18	1.17166	0.147	0.081	7.37401e-14
MicImmature-2	ANKHD1	1.9768e-18	0.964533	0.269	0.188	7.61798e-14
MicImmature-2	STAMBPL1	2.17962e-18	1.23209	0.15	0.084	8.39958e-14
MicImmature-2	TNRC6A	2.38255e-18	0.789979	0.277	0.19	9.18165e-14
MicImmature-2	NPIPB13	2.47818e-18	1.34134	0.113	0.057	9.55015e-14
MicImmature-2	STXBP5	2.8505e-18	1.16451	0.155	0.088	1.0985e-13
MicImmature-2	AMPD3	2.98649e-18	1.2927	0.106	0.051	1.1509e-13
MicImmature-2	DTX2	3.13714e-18	1.38242	0.101	0.049	1.20896e-13
MicImmature-2	AGPAT3	3.2879e-18	1.36714	0.125	0.066	1.26706e-13
MicImmature-2	EHMT1	3.41606e-18	0.918569	0.251	0.17	1.31645e-13
MicImmature-2	ANKFY1	3.55263e-18	1.10049	0.16	0.092	1.36908e-13
MicImmature-2	NFAT5	3.77731e-18	0.902945	0.282	0.201	1.45566e-13
MicImmature-2	VPS54	4.10952e-18	1.08891	0.168	0.099	1.58369e-13
MicImmature-2	PRAM1	4.15484e-18	1.50674	0.102	0.049	1.60115e-13
MicImmature-2	DNAJC5	4.33466e-18	1.09496	0.2	0.127	1.67045e-13
MicImmature-2	EML4	4.4987e-18	0.784248	0.33	0.244	1.73366e-13
MicImmature-2	ATG16L2	4.78418e-18	1.36818	0.127	0.067	1.84368e-13
MicImmature-2	RALGAPA1	5.13109e-18	0.888333	0.223	0.144	1.97737e-13
MicImmature-2	FAM120A	5.31364e-18	1.04933	0.214	0.139	2.04772e-13
MicImmature-2	CCNT2	5.65418e-18	1.03126	0.178	0.107	2.17895e-13
MicImmature-2	METTL15	6.09702e-18	1.09273	0.173	0.103	2.34961e-13
MicImmature-2	BMT2	6.19953e-18	1.13385	0.18	0.109	2.38911e-13
MicImmature-2	SUCLG2	6.60364e-18	0.954911	0.229	0.151	2.54484e-13
MicImmature-2	CNOT1	6.71583e-18	1.00914	0.191	0.118	2.58808e-13
MicImmature-2	HSPB1	7.64083e-18	0.905949	0.328	0.244	2.94455e-13
MicImmature-2	LPAR1	7.95186e-18	1.2286	0.142	0.079	3.06441e-13
MicImmature-2	HEATR5A	8.90113e-18	1.17855	0.136	0.074	3.43023e-13
MicImmature-2	PLXND1	9.02938e-18	1.45059	0.127	0.069	3.47965e-13
MicImmature-2	SP140L	9.26384e-18	1.25013	0.117	0.06	3.57001e-13
MicImmature-2	LINC01374	9.76981e-18	0.915109	0.27	0.19	3.76499e-13
MicImmature-2	CDC42SE2	1.00267e-17	0.853003	0.27	0.188	3.86399e-13
MicImmature-2	PUM2	1.16193e-17	0.638846	0.349	0.258	4.47774e-13
MicImmature-2	TENM4	1.20125e-17	0.714277	0.269	0.183	4.62925e-13
MicImmature-2	RPS6KC1	1.36103e-17	1.11311	0.192	0.12	5.24501e-13
MicImmature-2	ZNF609	1.40299e-17	0.759116	0.342	0.255	5.40669e-13
MicImmature-2	ELK4	1.50391e-17	1.40721	0.1	0.048	5.79563e-13
MicImmature-2	CDK8	1.50608e-17	0.976754	0.19	0.116	5.80399e-13
MicImmature-2	RNF169	1.51731e-17	1.1536	0.137	0.075	5.84724e-13
MicImmature-2	RNGTT	1.5354e-17	1.09786	0.199	0.127	5.91696e-13
MicImmature-2	DIAPH2-AS1	1.58119e-17	1.31208	0.124	0.066	6.09343e-13
MicImmature-2	NBAS	1.65173e-17	0.968811	0.221	0.145	6.36529e-13
MicImmature-2	IARS1	1.6586e-17	1.25849	0.135	0.074	6.39175e-13
MicImmature-2	UBR5	1.80521e-17	0.754968	0.295	0.211	6.95676e-13
MicImmature-2	IKBKB	1.86293e-17	1.05347	0.176	0.107	7.17916e-13
MicImmature-2	FMNL3	1.98911e-17	0.782849	0.282	0.198	7.66543e-13
MicImmature-2	ZMAT3	2.077e-17	1.27901	0.109	0.055	8.00412e-13
MicImmature-2	SQOR	2.179e-17	1.25605	0.118	0.061	8.3972e-13
MicImmature-2	ZBTB44	2.19868e-17	1.1982	0.117	0.06	8.47304e-13
MicImmature-2	R3HCC1L	2.31291e-17	1.15612	0.15	0.086	8.91327e-13
MicImmature-2	DEPTOR	2.39069e-17	1.24073	0.148	0.085	9.21301e-13
MicImmature-2	ZNF518A	2.41075e-17	1.08164	0.212	0.139	9.2903e-13
MicImmature-2	ITFG1	2.56284e-17	0.790525	0.309	0.226	9.87643e-13
MicImmature-2	SRBD1	2.82157e-17	1.20817	0.143	0.08	1.08735e-12
MicImmature-2	SEMA4D	2.93129e-17	1.15597	0.169	0.102	1.12963e-12
MicImmature-2	RIPK2	2.95933e-17	1.32564	0.135	0.074	1.14044e-12
MicImmature-2	DDX10	3.40083e-17	1.08595	0.182	0.112	1.31058e-12
MicImmature-2	PIK3CA	3.48487e-17	1.036	0.17	0.102	1.34296e-12
MicImmature-2	TCAIM	3.81434e-17	1.14883	0.118	0.061	1.46993e-12
MicImmature-2	PPM1D	4.12093e-17	1.3041	0.107	0.054	1.58808e-12
MicImmature-2	GLG1	4.52932e-17	0.969272	0.229	0.153	1.74546e-12
MicImmature-2	EYA3	4.59762e-17	1.05808	0.165	0.098	1.77179e-12
MicImmature-2	PCBP1-AS1	4.64238e-17	1.15765	0.144	0.082	1.78903e-12
MicImmature-2	ROCK2	4.6536e-17	0.821189	0.218	0.141	1.79336e-12
MicImmature-2	APAF1	4.80539e-17	0.925799	0.169	0.101	1.85185e-12
MicImmature-2	KTN1	4.87529e-17	0.759034	0.331	0.25	1.87879e-12
MicImmature-2	ZNF767P	5.02588e-17	1.19258	0.107	0.054	1.93682e-12
MicImmature-2	LARP4B	5.31359e-17	0.782727	0.257	0.176	2.0477e-12
MicImmature-2	STRN3	5.47482e-17	0.876355	0.218	0.142	2.10983e-12
MicImmature-2	CSNK1G1	5.64049e-17	1.09068	0.178	0.109	2.17367e-12
MicImmature-2	ENSG00000225689	5.71245e-17	1.16209	0.204	0.132	2.20141e-12
MicImmature-2	ITCH	6.05084e-17	0.864649	0.261	0.183	2.33181e-12
MicImmature-2	NFIC	6.46454e-17	0.917799	0.261	0.184	2.49124e-12
MicImmature-2	VWA8	6.89922e-17	1.18745	0.125	0.067	2.65875e-12
MicImmature-2	R3HDM1	6.92345e-17	0.837225	0.236	0.157	2.66809e-12
MicImmature-2	FAR1	7.16145e-17	0.952781	0.197	0.125	2.75981e-12
MicImmature-2	FCGR2A	7.38094e-17	0.965639	0.189	0.12	2.84439e-12
MicImmature-2	ATRX	7.72217e-17	0.585254	0.418	0.333	2.97589e-12
MicImmature-2	TLE4	8.19291e-17	0.746996	0.329	0.246	3.1573e-12
MicImmature-2	AGAP1	8.41605e-17	1.16964	0.138	0.077	3.24329e-12
MicImmature-2	ZNF562	9.85377e-17	1.14267	0.123	0.066	3.79735e-12
MicImmature-2	PPARD	1.03211e-16	0.858351	0.221	0.147	3.97744e-12
MicImmature-2	DCAF5	1.13159e-16	0.985051	0.176	0.107	4.36081e-12
MicImmature-2	UBE2K	1.13888e-16	0.765859	0.319	0.238	4.3889e-12
MicImmature-2	PTGES3	1.31845e-16	0.560536	0.475	0.401	5.08091e-12
MicImmature-2	RICTOR	1.44095e-16	0.748705	0.233	0.155	5.55299e-12
MicImmature-2	PIP5K1A	1.46933e-16	1.03943	0.174	0.107	5.66237e-12
MicImmature-2	SMC5	1.5307e-16	0.997021	0.208	0.136	5.89886e-12
MicImmature-2	USO1	1.74549e-16	1.05689	0.181	0.113	6.72661e-12
MicImmature-2	SCLT1	2.01926e-16	0.89001	0.225	0.15	7.78163e-12
MicImmature-2	KIF13B	2.08119e-16	1.13351	0.163	0.099	8.02027e-12
MicImmature-2	MAPKAP1	2.1202e-16	0.980277	0.223	0.151	8.17061e-12
MicImmature-2	RBM14	2.67933e-16	1.21778	0.113	0.059	1.03253e-11
MicImmature-2	VRK2	2.77426e-16	1.33991	0.136	0.077	1.06912e-11
MicImmature-2	CALCOCO2	2.83351e-16	1.21617	0.114	0.06	1.09195e-11
MicImmature-2	ZNF280D	3.00076e-16	0.958425	0.215	0.142	1.1564e-11
MicImmature-2	C1GALT1	3.28807e-16	1.15211	0.169	0.103	1.26712e-11
MicImmature-2	SLA	3.34016e-16	0.713468	0.256	0.175	1.2872e-11
MicImmature-2	MBTD1	3.70471e-16	1.11615	0.168	0.103	1.42768e-11
MicImmature-2	CDIN1	3.90246e-16	1.36032	0.111	0.058	1.50389e-11
MicImmature-2	NSL1	3.93281e-16	0.954935	0.205	0.134	1.51559e-11
MicImmature-2	RHOT1	4.1096e-16	0.84873	0.219	0.145	1.58372e-11
MicImmature-2	IDE	4.35597e-16	1.24554	0.103	0.052	1.67866e-11
MicImmature-2	TMEM181	4.38745e-16	1.15407	0.131	0.072	1.69079e-11
MicImmature-2	PPA2	4.7495e-16	0.95954	0.195	0.125	1.83032e-11
MicImmature-2	RECK	5.44891e-16	1.20259	0.147	0.086	2.09984e-11
MicImmature-2	TCF7L2	5.45598e-16	1.11389	0.197	0.13	2.10257e-11
MicImmature-2	TTC27	5.5738e-16	1.2877	0.107	0.055	2.14798e-11
MicImmature-2	HIPK3	5.71895e-16	0.987912	0.221	0.15	2.20391e-11
MicImmature-2	INTS10	5.83021e-16	1.09588	0.168	0.103	2.24679e-11
MicImmature-2	MED27	6.44828e-16	1.0437	0.163	0.098	2.48497e-11
MicImmature-2	SUMF1	6.61889e-16	0.972464	0.214	0.143	2.55072e-11
MicImmature-2	MAN1C1	6.78788e-16	1.26479	0.142	0.083	2.61584e-11
MicImmature-2	LINC01004	6.90718e-16	1.33518	0.127	0.071	2.66182e-11
MicImmature-2	PKD2	6.94395e-16	0.937545	0.213	0.141	2.67599e-11
MicImmature-2	PRKCE	7.25089e-16	0.953975	0.177	0.11	2.79427e-11
MicImmature-2	SERTAD2	8.09394e-16	1.41554	0.109	0.057	3.11916e-11
MicImmature-2	CLEC2D	8.67998e-16	1.31835	0.108	0.057	3.345e-11
MicImmature-2	LCORL	9.42807e-16	0.789014	0.274	0.196	3.6333e-11
MicImmature-2	TANGO6	9.68848e-16	1.30613	0.114	0.061	3.73365e-11
MicImmature-2	LAT2	9.79147e-16	0.907067	0.261	0.189	3.77334e-11
MicImmature-2	MSN	1.02872e-15	1.02041	0.243	0.172	3.96438e-11
MicImmature-2	KMT2E	1.08763e-15	0.549741	0.422	0.34	4.19142e-11
MicImmature-2	PARP4	1.14134e-15	1.19871	0.157	0.095	4.39838e-11
MicImmature-2	ARHGAP25	1.16782e-15	0.840688	0.278	0.204	4.50044e-11
MicImmature-2	FAR2	1.34495e-15	0.864529	0.218	0.145	5.18302e-11
MicImmature-2	RNF213	1.44908e-15	1.02726	0.272	0.2	5.58433e-11
MicImmature-2	SUGP2	1.46068e-15	1.01829	0.151	0.089	5.62904e-11
MicImmature-2	DENND4A	1.51843e-15	0.650977	0.323	0.243	5.85156e-11
MicImmature-2	HSPA5	1.53176e-15	0.823151	0.363	0.291	5.90294e-11
MicImmature-2	IL4R	1.59177e-15	1.06647	0.15	0.089	6.13421e-11
MicImmature-2	MBP	1.62421e-15	0.799028	0.281	0.204	6.25921e-11
MicImmature-2	SNX14	1.67295e-15	0.913987	0.214	0.143	6.44704e-11
MicImmature-2	BABAM2	2.11036e-15	0.854114	0.257	0.184	8.13269e-11
MicImmature-2	KMT2A	2.1549e-15	0.818723	0.214	0.142	8.30435e-11
MicImmature-2	LRRC37A3	2.33586e-15	1.11454	0.1	0.051	9.0017e-11
MicImmature-2	PHF3	2.92624e-15	0.913822	0.226	0.155	1.12768e-10
MicImmature-2	USP25	4.24209e-15	1.1049	0.178	0.114	1.63478e-10
MicImmature-2	FOXK1	4.34643e-15	1.22755	0.133	0.077	1.67498e-10
MicImmature-2	LINC00278	4.42435e-15	1.2518	0.144	0.086	1.70501e-10
MicImmature-2	AVL9	4.42995e-15	0.977696	0.176	0.112	1.70717e-10
MicImmature-2	PPP1R12A	4.77906e-15	0.745837	0.295	0.219	1.84171e-10
MicImmature-2	CHSY3	4.84049e-15	0.988148	0.22	0.151	1.86538e-10
MicImmature-2	LYN	4.90677e-15	0.495354	0.414	0.329	1.89092e-10
MicImmature-2	CNOT2	4.92107e-15	0.659221	0.297	0.219	1.89643e-10
MicImmature-2	IBTK	5.14942e-15	1.04863	0.193	0.127	1.98443e-10
MicImmature-2	PLAG1	5.19524e-15	1.16937	0.106	0.055	2.00209e-10
MicImmature-2	JDP2	5.4007e-15	0.982734	0.152	0.091	2.08127e-10
MicImmature-2	RALGAPB	5.50849e-15	1.10246	0.129	0.073	2.1228e-10
MicImmature-2	EEFSEC	5.69807e-15	1.22495	0.121	0.068	2.19586e-10
MicImmature-2	MAST3	5.91244e-15	1.35054	0.107	0.057	2.27848e-10
MicImmature-2	ACER3	6.03398e-15	0.811535	0.246	0.173	2.32532e-10
MicImmature-2	ARID2	6.7395e-15	0.810263	0.25	0.176	2.5972e-10
MicImmature-2	OGDH	6.82207e-15	1.21765	0.121	0.067	2.62902e-10
MicImmature-2	MAP3K20	7.18487e-15	1.2544	0.105	0.055	2.76883e-10
MicImmature-2	CBR4	8.06896e-15	0.987951	0.169	0.105	3.10953e-10
MicImmature-2	TMEM65	8.80766e-15	1.04254	0.167	0.105	3.39421e-10
MicImmature-2	GOLPH3	9.09115e-15	0.973735	0.185	0.12	3.50346e-10
MicImmature-2	TBC1D12	9.22922e-15	0.602553	0.32	0.239	3.55666e-10
MicImmature-2	MANBA	9.56741e-15	0.695968	0.293	0.216	3.68699e-10
MicImmature-2	H2AC6	1.03598e-14	0.613649	0.191	0.121	3.99237e-10
MicImmature-2	CRADD	1.07386e-14	1.20158	0.134	0.078	4.13834e-10
MicImmature-2	FBXO42	1.12192e-14	0.908963	0.174	0.11	4.32354e-10
MicImmature-2	SYNDIG1	1.12909e-14	0.751854	0.309	0.232	4.35118e-10
MicImmature-2	STXBP3	1.19791e-14	1.07481	0.155	0.096	4.61637e-10
MicImmature-2	NUDCD3	1.23141e-14	0.975086	0.163	0.1	4.7455e-10
MicImmature-2	ATG10	1.25635e-14	1.08289	0.165	0.104	4.8416e-10
MicImmature-2	MDM4	1.35869e-14	0.81851	0.227	0.156	5.23598e-10
MicImmature-2	CYRIA	1.38324e-14	0.722659	0.218	0.146	5.33057e-10
MicImmature-2	PUM1	1.42168e-14	0.662471	0.302	0.226	5.47873e-10
MicImmature-2	RHOH	1.43403e-14	1.32041	0.102	0.054	5.52631e-10
MicImmature-2	TAPT1	1.64996e-14	1.207	0.107	0.058	6.35844e-10
MicImmature-2	PRMT2	1.66359e-14	0.65937	0.308	0.231	6.41097e-10
MicImmature-2	GSK3B	1.67054e-14	0.737553	0.266	0.193	6.43777e-10
MicImmature-2	KHDRBS3	1.68114e-14	0.873289	0.156	0.094	6.4786e-10
MicImmature-2	ZXDC	1.80387e-14	1.19492	0.15	0.092	6.95157e-10
MicImmature-2	USPL1	1.87701e-14	1.08673	0.148	0.089	7.23345e-10
MicImmature-2	TTC13	1.88672e-14	1.16193	0.105	0.055	7.27084e-10
MicImmature-2	CHD6	1.94345e-14	0.884529	0.201	0.133	7.48947e-10
MicImmature-2	IQCB1	2.10386e-14	1.12474	0.156	0.096	8.10763e-10
MicImmature-2	NBEA	2.20029e-14	0.663359	0.265	0.186	8.47927e-10
MicImmature-2	TMEM168	2.26927e-14	1.23375	0.12	0.067	8.74507e-10
MicImmature-2	MLLT6	2.43624e-14	1.28485	0.11	0.06	9.38855e-10
MicImmature-2	HYCC2	2.4575e-14	0.924984	0.13	0.074	9.47046e-10
MicImmature-2	BLTP3A	2.49929e-14	1.3527	0.101	0.053	9.6315e-10
MicImmature-2	DGKD	2.52987e-14	0.970065	0.111	0.06	9.74935e-10
MicImmature-2	NPEPPSP1	2.57494e-14	1.21755	0.11	0.06	9.92306e-10
MicImmature-2	SNX18	2.58902e-14	1.18339	0.137	0.081	9.97729e-10
MicImmature-2	PDE7A	2.67321e-14	0.914744	0.204	0.137	1.03017e-09
MicImmature-2	PPM1B	2.71088e-14	1.03883	0.162	0.101	1.04469e-09
MicImmature-2	ANKIB1	2.74228e-14	0.931977	0.208	0.14	1.05679e-09
MicImmature-2	ABL1	2.99239e-14	0.99896	0.202	0.137	1.15318e-09
MicImmature-2	UBR1	3.07914e-14	1.02823	0.185	0.122	1.18661e-09
MicImmature-2	PIP5K1B	3.14786e-14	0.963907	0.195	0.13	1.21309e-09
MicImmature-2	SUPT20H	3.26985e-14	1.10693	0.123	0.07	1.2601e-09
MicImmature-2	ZNF292	3.2835e-14	0.46689	0.351	0.266	1.26536e-09
MicImmature-2	ENSG00000279168	3.32405e-14	0.938384	0.241	0.173	1.28099e-09
MicImmature-2	DMXL1	3.34188e-14	0.965534	0.176	0.113	1.28786e-09
MicImmature-2	USP3	3.3976e-14	0.738665	0.221	0.15	1.30933e-09
MicImmature-2	YLPM1	3.41306e-14	1.05789	0.152	0.093	1.31529e-09
MicImmature-2	NR6A1	3.42235e-14	1.03918	0.116	0.064	1.31887e-09
MicImmature-2	TLK1	3.45574e-14	0.930069	0.2	0.134	1.33174e-09
MicImmature-2	SPATA5	3.4821e-14	0.984953	0.172	0.11	1.3419e-09
MicImmature-2	APP	3.50835e-14	0.838417	0.295	0.224	1.35201e-09
MicImmature-2	SCARB2	3.51351e-14	0.977188	0.18	0.117	1.354e-09
MicImmature-2	ERP44	3.58628e-14	0.864661	0.252	0.184	1.38205e-09
MicImmature-2	SMAD2	3.79567e-14	0.823024	0.208	0.14	1.46274e-09
MicImmature-2	PSME4	3.84167e-14	0.884714	0.223	0.155	1.48046e-09
MicImmature-2	TRAF3	3.97743e-14	1.13678	0.17	0.11	1.53278e-09
MicImmature-2	ST3GAL3	4.08152e-14	1.06153	0.135	0.079	1.57289e-09
MicImmature-2	ZBTB20	4.12828e-14	0.545418	0.373	0.292	1.59092e-09
MicImmature-2	CWF19L2	4.24746e-14	0.920516	0.182	0.117	1.63684e-09
MicImmature-2	NOTCH1	4.25897e-14	1.41434	0.103	0.056	1.64128e-09
MicImmature-2	EP300	4.36902e-14	0.902328	0.211	0.145	1.68369e-09
MicImmature-2	ADAM10	4.5425e-14	0.624166	0.301	0.225	1.75054e-09
MicImmature-2	EED	4.57511e-14	1.25846	0.101	0.053	1.76311e-09
MicImmature-2	PHACTR4	4.58296e-14	0.939039	0.208	0.142	1.76614e-09
MicImmature-2	EPB41	4.84657e-14	0.948231	0.227	0.161	1.86772e-09
MicImmature-2	LYPLAL1	4.95043e-14	1.14681	0.135	0.079	1.90775e-09
MicImmature-2	VMP1	5.6551e-14	0.754685	0.308	0.236	2.17931e-09
MicImmature-2	CSTF3	5.91503e-14	0.929014	0.146	0.087	2.27947e-09
MicImmature-2	ST3GAL6	6.06053e-14	0.897971	0.208	0.143	2.33555e-09
MicImmature-2	LINC03006	6.5069e-14	1.32798	0.102	0.055	2.50756e-09
MicImmature-2	MYO5A	6.54356e-14	0.960486	0.193	0.128	2.52169e-09
MicImmature-2	RESF1	6.59386e-14	1.19815	0.165	0.107	2.54107e-09
MicImmature-2	CBFB	6.69667e-14	1.00231	0.176	0.115	2.5807e-09
MicImmature-2	NEK1	6.76042e-14	0.954491	0.149	0.091	2.60526e-09
MicImmature-2	KAT2B	7.11094e-14	1.23646	0.101	0.054	2.74034e-09
MicImmature-2	TSPAN14	7.42254e-14	0.871162	0.202	0.137	2.86042e-09
MicImmature-2	RNF130	7.47393e-14	0.564352	0.435	0.368	2.88023e-09
MicImmature-2	ZMYND11	8.06592e-14	0.915581	0.212	0.144	3.10836e-09
MicImmature-2	GUSBP1	9.89218e-14	0.725317	0.199	0.131	3.81215e-09
MicImmature-2	PGGT1B	9.94094e-14	1.11461	0.133	0.078	3.83094e-09
MicImmature-2	AFTPH	9.98387e-14	0.854918	0.206	0.141	3.84748e-09
MicImmature-2	CREBRF	1.03643e-13	1.03406	0.165	0.106	3.9941e-09
MicImmature-2	TAOK1	1.07396e-13	0.772696	0.257	0.187	4.13873e-09
MicImmature-2	ENSG00000291015	1.1216e-13	0.975485	0.141	0.085	4.32232e-09
MicImmature-2	RANBP9	1.14825e-13	0.615137	0.316	0.241	4.42502e-09
MicImmature-2	KDM4B	1.23437e-13	0.942888	0.178	0.116	4.7569e-09
MicImmature-2	CNTLN	1.25754e-13	1.10695	0.159	0.1	4.8462e-09
MicImmature-2	RNF111	1.28034e-13	0.801	0.24	0.172	4.93403e-09
MicImmature-2	GALNT7	1.35297e-13	1.30737	0.108	0.06	5.21395e-09
MicImmature-2	SNX29	1.38427e-13	0.50092	0.345	0.267	5.33455e-09
MicImmature-2	TPCN1	1.40542e-13	1.15254	0.152	0.096	5.41607e-09
MicImmature-2	NUAK1	1.43443e-13	1.02058	0.147	0.091	5.52785e-09
MicImmature-2	IL13RA1	1.50381e-13	0.964109	0.226	0.161	5.79522e-09
MicImmature-2	ARFGEF1	1.61716e-13	0.883255	0.21	0.145	6.23203e-09
MicImmature-2	VPS45	1.67314e-13	1.08501	0.135	0.081	6.44777e-09
MicImmature-2	ACACA	1.67769e-13	0.949208	0.165	0.105	6.46532e-09
MicImmature-2	NRF1	1.69708e-13	0.991404	0.176	0.116	6.54002e-09
MicImmature-2	PLD1	1.80201e-13	0.748062	0.233	0.165	6.9444e-09
MicImmature-2	STAM	1.85248e-13	0.994698	0.131	0.077	7.13891e-09
MicImmature-2	STK24	1.85296e-13	1.13162	0.15	0.094	7.14076e-09
MicImmature-2	TNFRSF1A	1.90067e-13	1.09757	0.18	0.121	7.32461e-09
MicImmature-2	ZNF236	1.94421e-13	1.29682	0.111	0.063	7.4924e-09
MicImmature-2	LPIN2	1.94745e-13	0.642322	0.288	0.215	7.50489e-09
MicImmature-2	TRAPPC12	1.97286e-13	0.999776	0.157	0.099	7.60281e-09
MicImmature-2	WDR37	2.011e-13	1.01932	0.18	0.12	7.74979e-09
MicImmature-2	HERC2	2.06554e-13	0.943594	0.166	0.106	7.95997e-09
MicImmature-2	KLHDC10	2.20064e-13	1.1326	0.125	0.073	8.4806e-09
MicImmature-2	TMLHE	2.37905e-13	1.20007	0.114	0.065	9.16816e-09
MicImmature-2	ECPAS	2.54626e-13	0.900994	0.164	0.104	9.81251e-09
MicImmature-2	XRRA1	2.59821e-13	1.18311	0.108	0.06	1.00127e-08
MicImmature-2	DCAF10	2.67979e-13	0.9241	0.145	0.089	1.03271e-08
MicImmature-2	COPA	2.79078e-13	0.800188	0.227	0.161	1.07548e-08
MicImmature-2	UQCC1	2.89089e-13	1.1338	0.101	0.055	1.11406e-08
MicImmature-2	ATRN	2.89203e-13	0.981018	0.167	0.108	1.1145e-08
MicImmature-2	SLC38A9	2.93489e-13	1.10105	0.142	0.088	1.13102e-08
MicImmature-2	BPTF	2.94098e-13	0.641947	0.315	0.244	1.13337e-08
MicImmature-2	ENSG00000274265	3.18276e-13	1.18974	0.127	0.076	1.22654e-08
MicImmature-2	OSBPL1A	3.19725e-13	1.12708	0.152	0.095	1.23212e-08
MicImmature-2	MARK2	3.253e-13	1.15197	0.146	0.091	1.25361e-08
MicImmature-2	ARAP1	3.55561e-13	1.24174	0.14	0.087	1.37023e-08
MicImmature-2	KIAA0319L	3.60837e-13	0.948379	0.174	0.113	1.39056e-08
MicImmature-2	MAP3K4	3.65495e-13	1.24151	0.121	0.071	1.40851e-08
MicImmature-2	FBXO11	3.70603e-13	0.662774	0.355	0.285	1.42819e-08
MicImmature-2	MRPS28	4.07481e-13	1.00485	0.21	0.148	1.57031e-08
MicImmature-2	ARSB	4.27001e-13	1.38008	0.133	0.081	1.64553e-08
MicImmature-2	GLB1	4.71977e-13	1.0652	0.137	0.084	1.81886e-08
MicImmature-2	NNT	4.83383e-13	1.09301	0.136	0.082	1.86281e-08
MicImmature-2	IREB2	4.8923e-13	0.996813	0.157	0.1	1.88535e-08
MicImmature-2	MSR1	5.17511e-13	0.393859	0.206	0.137	1.99433e-08
MicImmature-2	ZNF800	5.4591e-13	1.11457	0.13	0.078	2.10377e-08
MicImmature-2	STAM2	5.45979e-13	1.20505	0.12	0.07	2.10404e-08
MicImmature-2	UBN2	5.54308e-13	1.03772	0.131	0.079	2.13614e-08
MicImmature-2	SLC25A32	5.5883e-13	1.35224	0.105	0.058	2.15356e-08
MicImmature-2	PHF20	5.98908e-13	0.646966	0.297	0.227	2.30801e-08
MicImmature-2	UBQLN1	6.55766e-13	0.954304	0.184	0.123	2.52712e-08
MicImmature-2	EIF2AK2	6.56511e-13	1.01407	0.152	0.095	2.52999e-08
MicImmature-2	STK38L	6.81101e-13	0.997678	0.153	0.097	2.62476e-08
MicImmature-2	MCM3AP	6.99535e-13	1.09889	0.114	0.065	2.6958e-08
MicImmature-2	TXNIP	7.03391e-13	0.839909	0.203	0.139	2.71066e-08
MicImmature-2	PNISR	7.12796e-13	0.662336	0.336	0.266	2.7469e-08
MicImmature-2	SIPA1L1	7.13193e-13	0.8703	0.162	0.104	2.74843e-08
MicImmature-2	RAB28	7.64965e-13	0.950352	0.174	0.114	2.94795e-08
MicImmature-2	STX7	8.0727e-13	0.595656	0.363	0.292	3.11098e-08
MicImmature-2	ANO6	8.43261e-13	1.03021	0.133	0.08	3.24968e-08
MicImmature-2	ITGA9	9.06227e-13	0.914096	0.178	0.117	3.49233e-08
MicImmature-2	DLG1	9.77065e-13	0.756445	0.213	0.148	3.76532e-08
MicImmature-2	VPS35L	1.22476e-12	0.941185	0.16	0.103	4.71984e-08
MicImmature-2	NEK7	1.23879e-12	0.905497	0.178	0.118	4.77393e-08
MicImmature-2	TNKS	1.24643e-12	0.762373	0.232	0.165	4.80336e-08
MicImmature-2	STIP1	1.29181e-12	0.844973	0.201	0.139	4.97826e-08
MicImmature-2	IPO11	1.42128e-12	1.17575	0.121	0.072	5.47718e-08
MicImmature-2	BAZ1A	1.48955e-12	0.87915	0.184	0.124	5.74029e-08
MicImmature-2	BCAS3	1.56558e-12	0.896939	0.265	0.202	6.03327e-08
MicImmature-2	LINC01473	1.64858e-12	0.884983	0.185	0.124	6.35314e-08
MicImmature-2	MYO9B	1.67023e-12	0.605725	0.334	0.264	6.43655e-08
MicImmature-2	CREB1	1.71918e-12	0.812424	0.218	0.154	6.62522e-08
MicImmature-2	CNOT4	1.95297e-12	0.72046	0.238	0.172	7.52616e-08
MicImmature-2	BICRAL	2.01679e-12	1.02742	0.171	0.114	7.77212e-08
MicImmature-2	OGT	2.02802e-12	0.885809	0.161	0.105	7.81538e-08
MicImmature-2	KCTD12	2.0992e-12	0.67626	0.302	0.233	8.0897e-08
MicImmature-2	ATP6V1C1	2.23103e-12	0.9435	0.19	0.131	8.59772e-08
MicImmature-2	KRIT1	2.2798e-12	0.891494	0.131	0.079	8.78566e-08
MicImmature-2	ASCC1	2.40056e-12	1.07864	0.12	0.071	9.25102e-08
MicImmature-2	DNAJB14	2.59304e-12	1.05277	0.169	0.112	9.99278e-08
MicImmature-2	ABHD15-AS1	2.62724e-12	0.844079	0.129	0.077	1.01246e-07
MicImmature-2	FAM13B	2.69512e-12	0.752744	0.244	0.178	1.03862e-07
MicImmature-2	ESRRG	2.74287e-12	1.14394	0.122	0.073	1.05702e-07
MicImmature-2	MYSM1	2.88588e-12	1.08066	0.135	0.084	1.11213e-07
MicImmature-2	ANKRD12	3.09318e-12	0.561463	0.353	0.282	1.19202e-07
MicImmature-2	PDIA4	3.26784e-12	1.11702	0.152	0.098	1.25933e-07
MicImmature-2	DNMT3A	3.61854e-12	1.01816	0.167	0.111	1.39448e-07
MicImmature-2	PELI2	3.80208e-12	1.04076	0.121	0.072	1.46521e-07
MicImmature-2	TRAK1	3.88116e-12	0.796334	0.245	0.182	1.49568e-07
MicImmature-2	C6orf62	3.94198e-12	0.739764	0.244	0.179	1.51912e-07
MicImmature-2	RUFY3	4.01585e-12	0.685424	0.216	0.15	1.54759e-07
MicImmature-2	CLCN5	4.09329e-12	1.0773	0.114	0.067	1.57743e-07
MicImmature-2	RNF145	4.21851e-12	0.633145	0.272	0.204	1.62569e-07
MicImmature-2	GRAMD1A	4.23542e-12	1.08568	0.153	0.1	1.6322e-07
MicImmature-2	RCBTB2	4.38948e-12	0.999929	0.147	0.093	1.69157e-07
MicImmature-2	CPVL	4.41788e-12	0.604305	0.334	0.267	1.70252e-07
MicImmature-2	KCNK13	4.58618e-12	1.18311	0.15	0.097	1.76738e-07
MicImmature-2	UBXN7	4.61368e-12	1.01675	0.119	0.07	1.77797e-07
MicImmature-2	ARHGAP35	4.61544e-12	0.860991	0.221	0.161	1.77865e-07
MicImmature-2	RSRC1	5.17387e-12	0.847028	0.242	0.179	1.99385e-07
MicImmature-2	APPL2	5.48522e-12	0.689611	0.277	0.21	2.11384e-07
MicImmature-2	PARVG	5.81185e-12	0.98679	0.191	0.133	2.23971e-07
MicImmature-2	DIDO1	5.9889e-12	1.03223	0.129	0.08	2.30794e-07
MicImmature-2	LINC01141	6.05412e-12	1.24164	0.12	0.072	2.33308e-07
MicImmature-2	GTF2I	7.24962e-12	0.77001	0.233	0.169	2.79379e-07
MicImmature-2	CEP170	7.3611e-12	0.471494	0.441	0.372	2.83675e-07
MicImmature-2	TRIM27	7.58704e-12	1.07279	0.116	0.068	2.92382e-07
MicImmature-2	NCOA7	7.76043e-12	0.979173	0.172	0.116	2.99064e-07
MicImmature-2	KCNQ1	7.84965e-12	0.991389	0.153	0.1	3.02502e-07
MicImmature-2	TTC14	7.94873e-12	0.956637	0.147	0.094	3.0632e-07
MicImmature-2	CTIF	7.98579e-12	1.05515	0.111	0.065	3.07748e-07
MicImmature-2	GPATCH2L	8.18848e-12	0.903667	0.202	0.143	3.15559e-07
MicImmature-2	FUT8	8.3069e-12	0.900521	0.199	0.14	3.20123e-07
MicImmature-2	PPP3CC	8.31551e-12	1.08984	0.131	0.081	3.20455e-07
MicImmature-2	HP1BP3	8.82192e-12	0.570873	0.315	0.246	3.3997e-07
MicImmature-2	N4BP1	8.85846e-12	1.01134	0.142	0.09	3.41378e-07
MicImmature-2	N4BP2L1	9.26529e-12	1.08863	0.111	0.065	3.57057e-07
MicImmature-2	UBE2O	9.80024e-12	1.1757	0.105	0.06	3.77672e-07
MicImmature-2	IL1RAP	9.84727e-12	0.726319	0.212	0.151	3.79484e-07
MicImmature-2	OPA1	1.03208e-11	1.04831	0.182	0.126	3.97732e-07
MicImmature-2	PTPN9	1.0364e-11	1.08923	0.139	0.088	3.99398e-07
MicImmature-2	SLC38A10	1.08295e-11	1.14465	0.125	0.077	4.17336e-07
MicImmature-2	CHD2	1.10281e-11	0.656638	0.324	0.261	4.24991e-07
MicImmature-2	DNAAF9	1.11044e-11	0.836537	0.195	0.136	4.27929e-07
MicImmature-2	PILRA	1.11615e-11	1.31591	0.122	0.075	4.3013e-07
MicImmature-2	ARHGAP5	1.14526e-11	0.875717	0.172	0.116	4.41348e-07
MicImmature-2	RNF217	1.21451e-11	1.19152	0.114	0.068	4.68035e-07
MicImmature-2	SPRED2	1.28417e-11	0.985309	0.138	0.087	4.94879e-07
MicImmature-2	STX6	1.39954e-11	1.10496	0.139	0.089	5.3934e-07
MicImmature-2	LARP1B	1.4049e-11	1.11625	0.107	0.062	5.41406e-07
MicImmature-2	CYBB	1.40796e-11	0.691365	0.292	0.228	5.42586e-07
MicImmature-2	CDK19	1.50319e-11	0.721884	0.233	0.171	5.79283e-07
MicImmature-2	ITPK1	1.59804e-11	1.02586	0.123	0.075	6.15838e-07
MicImmature-2	GATAD2A	1.62005e-11	1.07659	0.148	0.096	6.2432e-07
MicImmature-2	GRAMD1B	1.76405e-11	0.60346	0.214	0.15	6.79812e-07
MicImmature-2	TRPM7	1.80807e-11	0.873647	0.189	0.133	6.96775e-07
MicImmature-2	RAP1GAP2	1.82185e-11	1.11289	0.137	0.087	7.02088e-07
MicImmature-2	ZFPM2-AS1	1.89696e-11	1.14749	0.103	0.059	7.31031e-07
MicImmature-2	ATP6V1A	2.01196e-11	1.14388	0.136	0.087	7.7535e-07
MicImmature-2	HACE1	2.01639e-11	0.876345	0.13	0.08	7.77056e-07
MicImmature-2	UBXN2B	2.03542e-11	0.848771	0.153	0.1	7.8439e-07
MicImmature-2	KLF12	2.18622e-11	0.847353	0.238	0.176	8.42503e-07
MicImmature-2	RBM19	2.19275e-11	1.17485	0.11	0.066	8.45021e-07
MicImmature-2	SMAD4	2.19686e-11	1.00465	0.14	0.089	8.46603e-07
MicImmature-2	PRRC2B	2.35939e-11	0.744446	0.258	0.196	9.09237e-07
MicImmature-2	FOXJ3	2.40573e-11	0.84031	0.205	0.146	9.27098e-07
MicImmature-2	MTMR10	2.50668e-11	1.04736	0.135	0.086	9.65999e-07
MicImmature-2	PAPOLA	2.58452e-11	0.700617	0.283	0.221	9.95998e-07
MicImmature-2	STK4	2.73763e-11	0.70356	0.255	0.193	1.055e-06
MicImmature-2	GPATCH8	2.80704e-11	0.717275	0.254	0.192	1.08175e-06
MicImmature-2	GBF1	2.92414e-11	0.894995	0.176	0.12	1.12688e-06
MicImmature-2	SMURF1	3.04047e-11	0.954423	0.187	0.131	1.1717e-06
MicImmature-2	PURA	3.0616e-11	1.09096	0.106	0.062	1.17985e-06
MicImmature-2	TRRAP	3.11639e-11	1.02633	0.142	0.092	1.20096e-06
MicImmature-2	CEP128	3.32444e-11	1.22939	0.114	0.069	1.28114e-06
MicImmature-2	NCOA6	3.42241e-11	1.05994	0.139	0.089	1.3189e-06
MicImmature-2	USP10	3.5532e-11	0.906101	0.153	0.101	1.3693e-06
MicImmature-2	PKP4	3.56316e-11	1.10638	0.1	0.057	1.37313e-06
MicImmature-2	SIK2	3.60332e-11	0.785138	0.18	0.124	1.38861e-06
MicImmature-2	SGK3	3.70281e-11	0.925735	0.204	0.148	1.42695e-06
MicImmature-2	CD302	3.73075e-11	1.01105	0.152	0.1	1.43772e-06
MicImmature-2	ENSG00000250604	3.80238e-11	0.905171	0.229	0.171	1.46532e-06
MicImmature-2	CCM2	4.23318e-11	1.03886	0.151	0.099	1.63134e-06
MicImmature-2	APPBP2	4.25098e-11	0.967394	0.138	0.089	1.6382e-06
MicImmature-2	WDR41	4.55263e-11	1.08325	0.105	0.062	1.75445e-06
MicImmature-2	ATP9B	5.04632e-11	0.861513	0.215	0.157	1.9447e-06
MicImmature-2	HECTD1	5.21778e-11	0.824611	0.214	0.156	2.01078e-06
MicImmature-2	NOL4L	5.42496e-11	1.05723	0.129	0.082	2.09062e-06
MicImmature-2	PTBP3	5.51323e-11	0.763966	0.209	0.151	2.12463e-06
MicImmature-2	NAA25	5.66278e-11	1.01796	0.134	0.085	2.18227e-06
MicImmature-2	DPP8	5.68165e-11	1.13602	0.117	0.072	2.18954e-06
MicImmature-2	TYW1	5.69284e-11	0.999935	0.132	0.084	2.19385e-06
MicImmature-2	PI4KA	5.81241e-11	0.840324	0.183	0.128	2.23993e-06
MicImmature-2	PCSK5	5.81388e-11	0.784407	0.105	0.061	2.2405e-06
MicImmature-2	ARMC8	6.27352e-11	0.782932	0.155	0.102	2.41763e-06
MicImmature-2	SLC11A1	6.29732e-11	0.701453	0.234	0.172	2.4268e-06
MicImmature-2	CMSS1	6.43488e-11	0.752042	0.193	0.135	2.47981e-06
MicImmature-2	CAMSAP2	6.47373e-11	0.748311	0.19	0.133	2.49478e-06
MicImmature-2	NR2C2	6.48733e-11	1.00378	0.141	0.091	2.50002e-06
MicImmature-2	SMAD5	6.49946e-11	1.00327	0.106	0.063	2.5047e-06
MicImmature-2	TNFRSF1B	6.53065e-11	0.646698	0.229	0.169	2.51671e-06
MicImmature-2	HERC1	6.70769e-11	0.629679	0.289	0.227	2.58494e-06
MicImmature-2	MAP4K5	7.48406e-11	0.746208	0.17	0.115	2.88413e-06
MicImmature-2	PDCD6IP	7.49859e-11	0.868674	0.2	0.144	2.88973e-06
MicImmature-2	SMURF2	7.60481e-11	0.686011	0.241	0.179	2.93066e-06
MicImmature-2	ASB3	7.83378e-11	0.763296	0.193	0.135	3.01891e-06
MicImmature-2	KPNA1	7.94947e-11	0.810096	0.184	0.128	3.06349e-06
MicImmature-2	SIGLEC8	8.06681e-11	1.29315	0.107	0.065	3.10871e-06
MicImmature-2	ADK	8.3116e-11	0.708113	0.287	0.225	3.20304e-06
MicImmature-2	CLCN3	8.58018e-11	0.894899	0.136	0.086	3.30654e-06
MicImmature-2	ATXN2	8.64454e-11	0.769478	0.221	0.163	3.33135e-06
MicImmature-2	CASK	8.68629e-11	0.776928	0.214	0.156	3.34743e-06
MicImmature-2	ETS2	9.05839e-11	0.774247	0.178	0.123	3.49083e-06
MicImmature-2	SS18	9.87646e-11	0.856606	0.13	0.082	3.80609e-06
MicImmature-2	CHPT1	9.98594e-11	0.979191	0.11	0.066	3.84828e-06
MicImmature-2	ENSG00000249456	1.02277e-10	1.15323	0.114	0.07	3.94144e-06
MicImmature-2	RNF13	1.0966e-10	0.550923	0.303	0.238	4.22598e-06
MicImmature-2	GRK5	1.0969e-10	0.986153	0.119	0.073	4.22712e-06
MicImmature-2	XIAP	1.11608e-10	1.03385	0.121	0.076	4.30103e-06
MicImmature-2	CHIC2	1.17882e-10	0.966344	0.125	0.079	4.54284e-06
MicImmature-2	GLCCI1	1.35696e-10	0.82307	0.185	0.13	5.22931e-06
MicImmature-2	RNF216P1	1.48913e-10	1.044	0.127	0.08	5.73867e-06
MicImmature-2	PPM1L	1.50615e-10	1.00381	0.15	0.1	5.80427e-06
MicImmature-2	MIR646HG	1.51529e-10	0.993546	0.129	0.082	5.83949e-06
MicImmature-2	DNM2	1.54057e-10	0.661383	0.257	0.197	5.93691e-06
MicImmature-2	HIVEP3	1.66216e-10	0.825823	0.274	0.218	6.40548e-06
MicImmature-2	SOS2	1.67181e-10	0.847316	0.153	0.102	6.44264e-06
MicImmature-2	RYK	1.70462e-10	0.859786	0.129	0.082	6.56909e-06
MicImmature-2	IL10RA	1.71151e-10	1.03835	0.15	0.101	6.59563e-06
MicImmature-2	LILRB1	1.92285e-10	1.15374	0.103	0.062	7.41007e-06
MicImmature-2	FKBP4	1.96962e-10	0.714216	0.13	0.082	7.59032e-06
MicImmature-2	ADAM17	2.12035e-10	0.805884	0.192	0.138	8.1712e-06
MicImmature-2	SMCHD1	2.24559e-10	0.696233	0.24	0.18	8.65382e-06
MicImmature-2	ZMYM6	2.38261e-10	1.13891	0.107	0.065	9.18186e-06
MicImmature-2	ADD1	2.4317e-10	0.851724	0.178	0.126	9.37104e-06
MicImmature-2	TLK2	2.56635e-10	0.881268	0.17	0.118	9.88996e-06
MicImmature-2	PHKB	2.65379e-10	0.675631	0.206	0.148	1.02269e-05
MicImmature-2	RAP1A	2.67236e-10	0.488803	0.438	0.378	1.02985e-05
MicImmature-2	PPM1K	2.68918e-10	0.84191	0.134	0.086	1.03633e-05
MicImmature-2	TNPO3	2.73407e-10	0.949612	0.155	0.105	1.05363e-05
MicImmature-2	YIPF4	2.86294e-10	0.947269	0.128	0.082	1.10329e-05
MicImmature-2	STRN	2.92164e-10	1.06853	0.13	0.084	1.12591e-05
MicImmature-2	FOXN2	3.02204e-10	0.963871	0.1	0.059	1.1646e-05
MicImmature-2	PPP4R3A	3.14642e-10	0.829095	0.172	0.121	1.21253e-05
MicImmature-2	RAB3GAP2	3.18517e-10	0.910851	0.151	0.101	1.22747e-05
MicImmature-2	TM9SF2	3.57752e-10	0.774813	0.204	0.149	1.37867e-05
MicImmature-2	TRIP11	3.64013e-10	1.03644	0.139	0.092	1.4028e-05
MicImmature-2	ARFIP1	3.99684e-10	0.895129	0.173	0.121	1.54026e-05
MicImmature-2	ARHGAP17	4.00826e-10	0.9712	0.161	0.111	1.54466e-05
MicImmature-2	THOC2	4.01035e-10	0.749053	0.212	0.156	1.54547e-05
MicImmature-2	ABI1	4.47439e-10	0.452528	0.344	0.28	1.7243e-05
MicImmature-2	SLC35F5	4.65112e-10	1.05365	0.131	0.086	1.7924e-05
MicImmature-2	MOSMO	4.80755e-10	1.06973	0.101	0.06	1.85269e-05
MicImmature-2	CWC27	5.09078e-10	0.888569	0.161	0.111	1.96183e-05
MicImmature-2	SETBP1	5.36301e-10	0.590724	0.317	0.256	2.06674e-05
[truncated: 18,215 more rows]
