# Supplementary material for: A consensus atlas of human brain development defines cell type-specific maturation trajectories across the lifespan
Source: bioRxiv. 2026 Jul 17:2026.07.16.738788. Preprint. [Version 1] doi: 10.64898/2026.07.16.738788 (PMC13404730; doi:10.64898/2026.07.16.738788)
Supplement: Supplement 2 [file media-2.zip › supptables/Supplementary Table S9.xlsx]

## Sheet: markers.MicMat.clean
Cluster	Gene	p_val	avg_log2FC	pct.1	pct.2	p_val_adj
MicMature-0	APOE	9.18e-82	0.898422	0.458	0.312	3.54e-77
MicMature-0	P2RY12	1.24e-60	0.337908	0.872	0.809	4.8e-56
MicMature-0	MALAT1	8.58e-55	0.176381	1	1	3.3e-50
MicMature-0	ITM2B	1.03e-46	0.426711	0.681	0.588	3.97e-42
MicMature-0	CX3CR1	8.47e-41	0.410156	0.688	0.618	3.26e-36
MicMature-0	CST3	6.05e-40	0.695306	0.328	0.23	2.33e-35
MicMature-0	MIR503HG	2.34e-36	0.991213	0.173	0.102	9.02e-32
MicMature-0	UTY	1.7e-34	0.576103	0.275	0.182	6.55e-30
MicMature-0	A2M	1.27e-33	0.38411	0.662	0.59	4.91e-29
MicMature-0	LINC00486	1.41e-32	0.445794	0.883	0.829	5.43e-28
MicMature-0	ADAM7-AS1	7.69e-32	0.499785	0.386	0.295	2.97e-27
MicMature-0	DLEU7	1.11e-30	0.616105	0.268	0.185	4.27e-26
MicMature-0	LTC4S	5.83e-29	0.748506	0.21	0.139	2.25e-24
MicMature-0	ENSG00000254420	1.01e-28	0.606583	0.307	0.227	3.89e-24
MicMature-0	AFF3	1.13e-27	0.326926	0.385	0.291	4.37e-23
MicMature-0	MCF2L2	7.32e-27	0.567379	0.336	0.258	2.82e-22
MicMature-0	LPAR6	3.12e-26	0.292019	0.677	0.62	1.2e-21
MicMature-0	USP9Y	3.64e-26	0.610934	0.193	0.125	1.4e-21
MicMature-0	TALAM1	5.29e-26	0.419046	0.446	0.362	2.04e-21
MicMature-0	NLGN4Y	5.74e-26	0.622713	0.2	0.132	2.21e-21
MicMature-0	FAM177B	9.29e-26	0.731611	0.176	0.114	3.58e-21
MicMature-0	USP53	2e-25	0.379022	0.532	0.458	7.71e-21
MicMature-0	SOCS6	1.11e-22	0.418275	0.455	0.387	4.28e-18
MicMature-0	DIAPH2-AS1	2.98e-22	0.79929	0.138	0.087	1.15e-17
MicMature-0	ENSG00000229751	5.72e-22	0.567304	0.271	0.205	2.2e-17
MicMature-0	CYBA	1.62e-21	0.650413	0.296	0.232	6.24e-17
MicMature-0	MED12L	1.72e-20	0.495138	0.313	0.245	6.61e-16
MicMature-0	MKNK1	2.83e-20	0.318481	0.572	0.514	1.09e-15
MicMature-0	FOLR2	3.21e-20	0.869915	0.115	0.07	1.24e-15
MicMature-0	ESRRG	1.8e-19	0.546383	0.184	0.126	6.95e-15
MicMature-0	B2M	8.22e-19	0.424565	0.351	0.284	3.17e-14
MicMature-0	TTTY14	1.56e-18	0.554335	0.158	0.106	6e-14
MicMature-0	ENTPD1-AS1	2.36e-17	0.483109	0.366	0.31	9.09e-13
MicMature-0	KCNQ1OT1	1.74e-16	0.693912	0.157	0.11	6.69e-12
MicMature-0	ENSG00000255968	2.42e-16	0.704515	0.159	0.113	9.32e-12
MicMature-0	ENSG00000291258	3.76e-15	0.79255	0.109	0.071	1.45e-10
MicMature-0	DLEU1	5.8e-15	0.164829	0.77	0.699	2.23e-10
MicMature-0	ENSG00000265987	1.12e-14	0.822316	0.104	0.068	4.32e-10
MicMature-0	OPRM1	1.47e-14	0.60738	0.182	0.136	5.67e-10
MicMature-0	SMIM35	2.87e-14	0.471713	0.218	0.167	1.11e-09
MicMature-0	C1QA	3.57e-14	0.537839	0.251	0.202	1.37e-09
MicMature-0	ENSG00000234428	4.2e-14	0.677955	0.151	0.109	1.62e-09
MicMature-0	ARL17A	4.55e-14	0.522935	0.166	0.121	1.75e-09
MicMature-0	C1QB	5.02e-14	0.436753	0.299	0.248	1.94e-09
MicMature-0	GPR34	1.44e-13	0.456804	0.292	0.241	5.57e-09
MicMature-0	HTRA1	1.57e-13	0.296779	0.513	0.466	6.06e-09
MicMature-0	LRRK1	4.6e-13	0.288857	0.56	0.526	1.77e-08
MicMature-0	ANKUB1	6.02e-13	0.608625	0.155	0.114	2.32e-08
MicMature-0	PLD4	3.16e-12	0.535844	0.168	0.127	1.22e-07
MicMature-0	UNC5C	3.34e-12	0.575645	0.224	0.178	1.29e-07
MicMature-0	LILRB4	3.37e-12	0.539442	0.198	0.155	1.3e-07
MicMature-0	CD14	7.08e-12	0.739311	0.11	0.077	2.73e-07
MicMature-0	P2RY13	9.19e-12	0.318594	0.335	0.284	3.54e-07
MicMature-0	MROCKI	9.7e-12	0.406295	0.296	0.25	3.74e-07
MicMature-0	ENSG00000290192	1.56e-11	0.408584	0.256	0.209	6.02e-07
MicMature-0	SAT1	1.74e-11	0.198352	0.573	0.53	6.71e-07
MicMature-0	APOC2	2.67e-11	0.614709	0.151	0.114	1.03e-06
MicMature-0	NIBAN1	3.07e-11	0.586162	0.104	0.072	1.18e-06
MicMature-0	YWHAH	6.09e-11	0.355028	0.247	0.201	2.35e-06
MicMature-0	FGL1	8.82e-11	0.556788	0.124	0.09	3.4e-06
MicMature-0	C1QC	2.71e-10	0.409665	0.231	0.189	1.04e-05
MicMature-0	DDX5	3.05e-10	0.249089	0.521	0.491	1.18e-05
MicMature-0	MAP3K5	4.18e-10	0.195807	0.646	0.615	1.61e-05
MicMature-0	TREM2	5.22e-10	0.748824	0.117	0.086	2.01e-05
MicMature-0	RAB11A	2.05e-09	0.459721	0.244	0.207	7.9e-05
MicMature-0	LINC01374	2.24e-09	0.203954	0.634	0.605	8.64e-05
MicMature-0	NAV2	4.25e-09	0.135766	0.647	0.604	0.000163638
MicMature-0	MERTK	7.01e-09	0.153542	0.656	0.613	0.000269982
MicMature-0	SSBP2	7.1e-09	0.16812	0.667	0.636	0.000273623
MicMature-0	H3-3B	8.27e-09	0.418398	0.167	0.132	0.000318638
MicMature-0	LINC02256	1.01e-08	0.656434	0.1	0.073	0.000388909
MicMature-0	ENSG00000290853	1.9e-08	0.454033	0.105	0.077	0.000730345
MicMature-0	SLC8A1-AS1	4.03e-08	0.469929	0.153	0.122	0.00155359
MicMature-0	GASK1B-AS1	4.78e-08	0.506815	0.122	0.093	0.0018419
MicMature-0	DHRS9	5.14e-08	0.492183	0.14	0.109	0.00198149
MicMature-0	ENSG00000289228	6.87e-08	0.549128	0.11	0.083	0.00264832
MicMature-0	CEBPB	7.1e-08	0.54096	0.11	0.083	0.00273568
MicMature-0	XRRA1	7.4e-08	0.390162	0.119	0.09	0.00285229
MicMature-0	SELPLG	8.81e-08	0.385525	0.223	0.188	0.00339582
MicMature-0	CD81	1.19e-07	0.365386	0.21	0.175	0.00458816
MicMature-0	PTTG1IP	2.5e-07	0.447992	0.171	0.141	0.00963573
MicMature-0	GPX1	3.18e-07	0.365727	0.21	0.177	0.012241
MicMature-0	ATP8B1	3.38e-07	0.574002	0.102	0.077	0.0130177
MicMature-0	APBB1IP	3.54e-07	0.10707	0.86	0.849	0.0136351
MicMature-0	SERPINB9	3.71e-07	0.35193	0.289	0.257	0.0143162
MicMature-0	LINC00278	4.48e-07	0.293632	0.141	0.111	0.0172806
MicMature-0	IFNGR1	6.35e-07	0.177067	0.503	0.469	0.0244724
MicMature-0	IL6ST	6.44e-07	0.170231	0.604	0.576	0.0248029
MicMature-0	PRPF18	8.88e-07	0.452421	0.172	0.144	0.034203
MicMature-0	SRSF7	9.37e-07	0.392883	0.181	0.151	0.0361142
MicMature-0	GAL3ST4	9.4e-07	0.40519	0.195	0.164	0.0362142
MicMature-0	PSAP	9.95e-07	0.215106	0.44	0.41	0.0383516
MicMature-0	MIR223HG	1.45e-06	0.386085	0.202	0.173	0.0559541
MicMature-0	NPL	2.6e-06	0.31492	0.375	0.349	0.100145
MicMature-0	SF1	2.8e-06	0.3625	0.225	0.196	0.108029
MicMature-0	FRMD4B	3e-06	0.238396	0.417	0.381	0.115539
MicMature-0	CALM2	3.48e-06	0.127133	0.435	0.399	0.133973
MicMature-0	RNF150	3.48e-06	0.242742	0.164	0.134	0.134101
MicMature-0	BIN1	4.98e-06	0.227456	0.404	0.378	0.191815
MicMature-0	SRGAP2-AS1	7.3e-06	0.543233	0.105	0.083	0.281292
MicMature-0	UBAC1	8.37e-06	0.419668	0.106	0.084	0.322625
MicMature-0	SSR1	9e-06	0.488524	0.131	0.107	0.346878
MicMature-0	COX7A2	9.76e-06	0.471406	0.111	0.089	0.376093
MicMature-0	LINC02742	1.02e-05	0.475715	0.11	0.087	0.394589
MicMature-0	FGD2	1.14e-05	0.229214	0.382	0.354	0.439917
MicMature-0	DELE1	1.19e-05	0.404616	0.136	0.111	0.457278
MicMature-0	ENSG00000273748	1.31e-05	0.335372	0.113	0.09	0.504887
MicMature-0	CYTH4	1.31e-05	0.289043	0.264	0.236	0.505221
MicMature-0	HINT1	1.37e-05	0.34415	0.141	0.117	0.528863
MicMature-0	MRC1	1.74e-05	0.215969	0.341	0.311	0.66873
MicMature-0	STAT1	1.77e-05	0.274217	0.18	0.153	0.683554
MicMature-0	LAPTM5	1.78e-05	0.253124	0.337	0.308	0.687218
MicMature-0	P2RY6	1.83e-05	0.33389	0.154	0.129	0.705867
MicMature-0	TAL1	1.83e-05	0.409911	0.187	0.162	0.706957
MicMature-0	HSP90B1	2.15e-05	0.423013	0.191	0.166	0.827764
MicMature-0	MEF2C-AS2	2.25e-05	0.476588	0.123	0.102	0.86594
MicMature-0	PID1	2.29e-05	0.257064	0.221	0.191	0.880648
MicMature-0	ICA1	2.33e-05	0.323857	0.189	0.163	0.898628
MicMature-0	ZFP36L2	2.62e-05	0.175397	0.501	0.477	1
MicMature-0	MARCKS	2.8e-05	0.214337	0.369	0.342	1
MicMature-0	ATM	3.06e-05	0.135407	0.623	0.609	1
MicMature-0	COX5B	3.24e-05	0.422132	0.122	0.1	1
MicMature-0	SAMSN1	3.37e-05	0.140628	0.618	0.593	1
MicMature-0	AP1B1	4.19e-05	0.225574	0.444	0.422	1
MicMature-0	MGLL	4.32e-05	0.349845	0.189	0.163	1
MicMature-0	RSRP1	4.69e-05	0.268963	0.322	0.299	1
MicMature-0	ARMCX4	5.53e-05	0.372729	0.143	0.121	1
MicMature-0	RTTN	5.78e-05	0.288614	0.314	0.288	1
MicMature-0	ZNRF2	6.31e-05	0.195481	0.463	0.442	1
MicMature-0	ADRB2	6.77e-05	0.393694	0.104	0.084	1
MicMature-0	CD84	7.08e-05	0.314138	0.244	0.22	1
MicMature-0	MT3	7.96e-05	0.324614	0.123	0.101	1
MicMature-0	LRRC37A3	7.99e-05	0.423255	0.112	0.092	1
MicMature-0	ENSG00000249631	8.88e-05	0.296011	0.11	0.09	1
MicMature-0	ENSG00000287684	9.26e-05	0.235524	0.338	0.314	1
MicMature-0	LYVE1	9.46e-05	0.389398	0.124	0.104	1
MicMature-0	IER3	0.000103129	0.474206	0.1	0.081	1
MicMature-0	BLNK	0.000108812	0.125818	0.536	0.509	1
MicMature-0	PLAT	0.000119489	0.435517	0.102	0.083	1
MicMature-0	CAPN7	0.000131259	0.382323	0.15	0.129	1
MicMature-0	TPM1	0.000136837	0.316643	0.175	0.152	1
MicMature-0	CIRBP	0.00014959	0.262469	0.226	0.202	1
MicMature-0	ATP5F1D	0.000159339	0.403996	0.105	0.087	1
MicMature-0	AIF1	0.000162517	0.217975	0.15	0.128	1
MicMature-0	HCG22	0.000165368	0.363784	0.144	0.123	1
MicMature-0	BHLHE41	0.000174211	0.209849	0.347	0.324	1
MicMature-0	WLS	0.000177752	0.295965	0.23	0.206	1
MicMature-0	CHD9	0.000189643	0.108907	0.646	0.641	1
MicMature-0	ENSG00000291175	0.000210701	0.306406	0.122	0.102	1
MicMature-0	PABPC1	0.000214299	0.245066	0.352	0.331	1
MicMature-0	NDUFA4	0.000227582	0.299462	0.18	0.157	1
MicMature-0	SERPINB6	0.000236642	0.301889	0.241	0.219	1
MicMature-0	CYTH3	0.000244732	0.282005	0.198	0.175	1
MicMature-0	ENSG00000224363	0.000245618	0.423634	0.113	0.094	1
MicMature-0	RFC3	0.000288137	0.35517	0.101	0.083	1
MicMature-0	TRPM3	0.000323476	0.232676	0.1	0.081	1
MicMature-0	GGTA1	0.000331727	0.236797	0.32	0.299	1
MicMature-0	ZNG1E	0.000347545	0.336384	0.149	0.129	1
MicMature-0	PDIA6	0.000382499	0.410982	0.113	0.095	1
MicMature-0	ELMO1-AS1	0.000393129	0.35709	0.126	0.107	1
MicMature-0	ATP6V0B	0.00041492	0.311888	0.158	0.137	1
MicMature-0	ENSG00000225689	0.000427068	0.151241	0.365	0.337	1
MicMature-0	ENSG00000287616	0.000461317	0.218614	0.363	0.342	1
MicMature-0	SHOC1	0.000500139	0.295609	0.111	0.093	1
MicMature-0	ATP10D	0.000506543	0.308932	0.21	0.19	1
MicMature-0	ZRANB3	0.000507198	0.350229	0.103	0.086	1
MicMature-0	TRIM13	0.000549355	0.445322	0.128	0.11	1
MicMature-0	EDA	0.000573392	0.23614	0.269	0.246	1
MicMature-0	BCAR3	0.000614032	0.204946	0.293	0.269	1
MicMature-0	IPCEF1	0.000614329	0.10395	0.687	0.68	1
MicMature-0	SORCS1	0.000692544	0.310992	0.111	0.093	1
MicMature-0	SCAMP2	0.000755772	0.293227	0.17	0.15	1
MicMature-0	CD63	0.000842901	0.455975	0.121	0.105	1
MicMature-0	SLC2A5	0.000858924	0.216469	0.257	0.234	1
MicMature-0	ARL6IP4	0.000893898	0.448662	0.101	0.085	1
MicMature-0	MTCH1	0.000904754	0.253025	0.118	0.1	1
MicMature-0	IRF8	0.000928938	0.286565	0.222	0.203	1
MicMature-0	FCGRT	0.000979426	0.331185	0.212	0.194	1
MicMature-0	MIF	0.000983049	0.328589	0.159	0.141	1
MicMature-0	ADAP2	0.00100525	0.213176	0.407	0.393	1
MicMature-0	HNRNPDL	0.00127563	0.211793	0.252	0.232	1
MicMature-0	PLCL2	0.00133434	0.114264	0.555	0.533	1
MicMature-0	OLFML3	0.0014061	0.399527	0.108	0.092	1
MicMature-0	ARHGAP17	0.00151642	0.221326	0.293	0.275	1
MicMature-0	CD53	0.00154249	0.222449	0.335	0.319	1
MicMature-0	ENSG00000226471	0.00155139	0.367727	0.101	0.086	1
MicMature-0	HMGN1	0.0015547	0.319771	0.136	0.119	1
MicMature-0	EID1	0.00184651	0.283017	0.107	0.091	1
MicMature-0	TPD52	0.00188398	0.368352	0.128	0.112	1
MicMature-0	TNFRSF21	0.00202007	0.306489	0.138	0.121	1
MicMature-0	NR1D2	0.00226651	0.322096	0.124	0.108	1
MicMature-0	KANSL1	0.0022782	0.120225	0.519	0.504	1
MicMature-0	HNRNPA2B1	0.00233143	0.189548	0.394	0.38	1
MicMature-0	MAMDC2	0.00237006	0.219063	0.152	0.134	1
MicMature-0	WSB1	0.00237074	0.134058	0.466	0.451	1
MicMature-0	EEPD1	0.00267502	0.193759	0.23	0.211	1
MicMature-0	KCNMB4	0.00272066	0.274654	0.112	0.096	1
MicMature-0	BRD7	0.00272219	0.379593	0.102	0.087	1
MicMature-0	CYBB	0.00295393	0.175715	0.38	0.365	1
MicMature-0	SLIRP	0.00308636	0.404857	0.102	0.088	1
MicMature-0	IGSF6	0.00312019	0.31747	0.143	0.127	1
MicMature-0	ETV5	0.00319551	0.226844	0.249	0.231	1
MicMature-0	TYROBP	0.00332541	0.262239	0.224	0.207	1
MicMature-0	PAXBP1	0.00339492	0.272707	0.159	0.142	1
MicMature-0	PPP6R2	0.00345383	0.155785	0.43	0.42	1
MicMature-0	ARGLU1	0.00347934	0.177001	0.335	0.32	1
MicMature-0	DHX29	0.00356456	0.32864	0.107	0.092	1
MicMature-0	ENSG00000225889	0.00370492	0.312706	0.153	0.137	1
MicMature-0	FSCN1	0.00374744	0.224415	0.18	0.162	1
MicMature-0	SRSF2	0.00375541	0.234214	0.141	0.124	1
MicMature-0	ENSG00000226571	0.00377578	0.274988	0.137	0.121	1
MicMature-0	EIF1	0.00398887	0.270156	0.163	0.147	1
MicMature-0	MRPS25	0.00420331	0.314387	0.104	0.09	1
MicMature-0	COX4I1	0.00427661	0.316768	0.152	0.137	1
MicMature-0	WTAP	0.00428651	0.302558	0.132	0.117	1
MicMature-0	STAMBPL1	0.00437699	0.227571	0.179	0.161	1
MicMature-0	METTL7A	0.00495118	0.303431	0.119	0.105	1
MicMature-0	HMGN3	0.00502975	0.266251	0.131	0.116	1
MicMature-0	ARPC1B	0.00513162	0.238747	0.211	0.194	1
MicMature-0	GPX4	0.00517264	0.306418	0.127	0.112	1
MicMature-0	CGGBP1	0.00543515	0.364746	0.119	0.105	1
MicMature-0	MTG1	0.00548359	0.334407	0.107	0.093	1
MicMature-0	CLK4	0.00570379	0.375162	0.106	0.093	1
MicMature-0	GATAD1	0.00630628	0.348846	0.142	0.128	1
MicMature-0	MIS18BP1	0.0064449	0.145742	0.395	0.377	1
MicMature-0	SLC49A4	0.00709828	0.261398	0.118	0.103	1
MicMature-0	STAB1	0.00786369	0.206476	0.194	0.177	1
MicMature-0	NINJ1	0.00805063	0.314363	0.122	0.109	1
MicMature-0	GAS6	0.00816115	0.240863	0.14	0.125	1
MicMature-0	ASTN1	0.00840322	0.127692	0.177	0.158	1
MicMature-0	MICOS10	0.00854552	0.126747	0.46	0.443	1
MicMature-0	NUDT3	0.00887915	0.101962	0.603	0.602	1
MicMature-0	SPRED1	0.00899058	0.107169	0.583	0.571	1
MicMature-0	RAPGEF6	0.00905982	0.13915	0.508	0.503	1
MicMature-0	N4BP2L2	0.0094047	0.128942	0.491	0.483	1
MicMature-0	NABP1	0.00967195	0.25586	0.144	0.129	1
MicMature-0	CCK	0.00984312	0.101024	0.165	0.149	1
MicMature-1	ENSG00000259124	7.16e-100	1.38824	0.395	0.221	2.76e-95
MicMature-1	ITPR2	2.56e-95	0.344581	0.97	0.941	9.88e-91
MicMature-1	AUTS2	5.49e-73	0.578899	0.746	0.623	2.12e-68
MicMature-1	DOCK4	3.33e-67	0.284912	0.986	0.974	1.28e-62
MicMature-1	FRMD4A	4.05e-66	0.268351	0.995	0.984	1.56e-61
MicMature-1	MEF2A	5.66e-63	0.300679	0.957	0.915	2.18e-58
MicMature-1	ST6GALNAC3	5.4e-61	0.384652	0.881	0.769	2.08e-56
MicMature-1	PLXDC2	2.9e-59	0.21803	0.994	0.982	1.12e-54
MicMature-1	ARHGAP24	3.23e-57	0.359033	0.88	0.78	1.25e-52
MicMature-1	ELMO1	4.62e-55	0.317233	0.909	0.828	1.78e-50
MicMature-1	DUXAP8	1.23e-54	1.07848	0.164	0.072	4.76e-50
MicMature-1	ENSG00000249738	4.85e-53	0.467815	0.746	0.617	1.87e-48
MicMature-1	LRMDA	3.96e-50	0.251176	0.985	0.955	1.53e-45
MicMature-1	SLC9A9	9e-47	0.308675	0.914	0.847	3.47e-42
MicMature-1	MAML2	9.18e-47	0.352885	0.871	0.801	3.54e-42
MicMature-1	QKI	5.38e-45	0.311304	0.91	0.855	2.07e-40
MicMature-1	ZSWIM6	3.61e-44	0.353676	0.841	0.748	1.39e-39
MicMature-1	FOXP2	2.05e-41	0.463039	0.656	0.536	7.91e-37
MicMature-1	SLC8A1	4.48e-40	0.316628	0.878	0.822	1.73e-35
MicMature-1	MBNL1	1.71e-39	0.326926	0.807	0.718	6.59e-35
MicMature-1	ARHGAP22	1.31e-38	0.367072	0.786	0.686	5.05e-34
MicMature-1	SRGAP2	1.83e-37	0.245417	0.915	0.858	7.06e-33
MicMature-1	AOAH	3.86e-36	0.323353	0.802	0.703	1.49e-31
MicMature-1	PRDM11	8.51e-35	0.678042	0.288	0.187	3.28e-30
MicMature-1	TBXAS1	1.69e-34	0.315409	0.802	0.714	6.5e-30
MicMature-1	SRGAP2B	3.09e-34	0.315	0.768	0.655	1.19e-29
MicMature-1	P2RY12	6.62e-34	0.258262	0.884	0.812	2.55e-29
MicMature-1	ADAM28	2.85e-33	0.292601	0.792	0.691	1.1e-28
MicMature-1	ZBTB20	3.71e-33	0.339891	0.727	0.635	1.43e-28
MicMature-1	LINC02712	7.29e-33	0.423098	0.685	0.574	2.81e-28
MicMature-1	MAML3	7.5e-33	0.308781	0.809	0.718	2.89e-28
MicMature-1	PICALM	1.69e-32	0.329113	0.791	0.702	6.51e-28
MicMature-1	EPB41L2	6.4e-32	0.285982	0.848	0.784	2.47e-27
MicMature-1	LINC02798	1.31e-30	0.387506	0.692	0.591	5.04e-26
MicMature-1	HS3ST4	2.91e-30	0.330914	0.643	0.524	1.12e-25
MicMature-1	KBTBD12	9.74e-29	0.459807	0.442	0.334	3.75e-24
MicMature-1	TCF12	1.52e-28	0.287438	0.806	0.733	5.85e-24
MicMature-1	FCHSD2	7.81e-28	0.273248	0.835	0.767	3.01e-23
MicMature-1	DIAPH2	1.27e-27	0.296695	0.8	0.728	4.89e-23
MicMature-1	ABCC4	1.73e-27	0.285512	0.709	0.594	6.66e-23
MicMature-1	ANKRD44	9.29e-27	0.251746	0.832	0.752	3.58e-22
MicMature-1	CPED1	1.23e-26	0.321483	0.672	0.569	4.76e-22
MicMature-1	FYB1	1.6e-26	0.283047	0.758	0.673	6.16e-22
MicMature-1	ENSG00000287616	3e-26	0.437326	0.437	0.329	1.15e-21
MicMature-1	MEF2C-AS1	3.6e-26	0.478185	0.412	0.311	1.39e-21
MicMature-1	MERTK	1.1e-25	0.303741	0.704	0.607	4.24e-21
MicMature-1	SRGAP1	2.47e-25	0.433613	0.48	0.377	9.52e-21
MicMature-1	ENSG00000287684	5.62e-25	0.461013	0.403	0.303	2.17e-20
MicMature-1	KHDRBS3	7.5e-25	0.421741	0.548	0.451	2.89e-20
MicMature-1	RUNX2	1.17e-24	0.378753	0.509	0.404	4.5e-20
MicMature-1	MIR646HG	9.38e-24	0.469933	0.367	0.271	3.61e-19
MicMature-1	C6orf62	1.9e-23	0.441687	0.375	0.278	7.31e-19
MicMature-1	BMP2K	4.17e-23	0.291658	0.688	0.599	1.61e-18
MicMature-1	TAB2	1.28e-22	0.325863	0.58	0.484	4.92e-18
MicMature-1	ENSG00000226571	2.16e-22	0.662654	0.18	0.114	8.31e-18
MicMature-1	LNCAROD	2.58e-22	0.296869	0.671	0.587	9.96e-18
MicMature-1	MEF2C	3.46e-22	0.172691	0.955	0.935	1.33e-17
MicMature-1	LINC02057	3.79e-22	0.560461	0.207	0.135	1.46e-17
MicMature-1	BNC2	8.61e-22	0.302542	0.647	0.552	3.32e-17
MicMature-1	LRRC8C	8.92e-22	0.392976	0.433	0.338	3.44e-17
MicMature-1	UBE2E2	3.71e-21	0.24756	0.808	0.746	1.43e-16
MicMature-1	BLNK	4.55e-21	0.320194	0.591	0.5	1.76e-16
MicMature-1	PGM5P2	6.22e-21	0.477822	0.313	0.228	2.4e-16
MicMature-1	MRC1	1.1e-20	0.344181	0.399	0.302	4.25e-16
MicMature-1	ENSG00000287778	1.84e-20	0.458458	0.348	0.263	7.1e-16
MicMature-1	DPYS	2.54e-20	0.877526	0.121	0.07	9.8e-16
MicMature-1	ENSG00000253988	3.44e-20	0.438022	0.31	0.226	1.33e-15
MicMature-1	ARHGAP15	3.53e-20	0.350023	0.501	0.408	1.36e-15
MicMature-1	MICOS10	5e-20	0.362566	0.519	0.433	1.93e-15
MicMature-1	ATM	5.22e-20	0.282418	0.68	0.599	2.01e-15
MicMature-1	XIST	6.04e-20	0.430144	0.428	0.344	2.33e-15
MicMature-1	CCDC50	6.73e-20	0.348606	0.396	0.303	2.59e-15
MicMature-1	ATP8B4	1.26e-19	0.221025	0.779	0.703	4.84e-15
MicMature-1	MARCHF3	1.71e-19	0.351198	0.499	0.405	6.61e-15
MicMature-1	JAZF1	2.55e-19	0.330407	0.611	0.533	9.83e-15
MicMature-1	ARL15	3.28e-19	0.296643	0.596	0.51	1.27e-14
MicMature-1	MIR99AHG	3.37e-19	0.301588	0.603	0.521	1.3e-14
MicMature-1	ST6GAL1	7.86e-19	0.183832	0.913	0.867	3.03e-14
MicMature-1	EMB	1.08e-18	0.482147	0.237	0.165	4.16e-14
MicMature-1	DOCK10	1.35e-18	0.242666	0.731	0.645	5.19e-14
MicMature-1	P3H2	2.21e-18	0.390997	0.435	0.348	8.51e-14
MicMature-1	PLCXD3	2.27e-18	0.636978	0.193	0.13	8.73e-14
MicMature-1	USP53	2.29e-18	0.315553	0.552	0.46	8.81e-14
MicMature-1	DISP1	2.58e-18	0.288466	0.636	0.556	9.96e-14
MicMature-1	NAIP	2.89e-18	0.309962	0.499	0.409	1.11e-13
MicMature-1	COMMD10	4.88e-18	0.380414	0.481	0.399	1.88e-13
MicMature-1	SRGAP2C	6.18e-18	0.29021	0.619	0.531	2.38e-13
MicMature-1	LINC01266	8.36e-18	0.673146	0.188	0.128	3.22e-13
MicMature-1	MED13L	9.64e-18	0.200266	0.784	0.73	3.72e-13
MicMature-1	APBB1IP	9.67e-18	0.19297	0.901	0.841	3.73e-13
MicMature-1	ST8SIA4	1.24e-17	0.412095	0.372	0.29	4.78e-13
MicMature-1	TBC1D5	1.91e-17	0.244196	0.707	0.639	7.38e-13
MicMature-1	ARHGAP12	2.01e-17	0.254019	0.565	0.473	7.76e-13
MicMature-1	PGM5	2.14e-17	0.431497	0.315	0.239	8.26e-13
MicMature-1	MAF	3.15e-17	0.267873	0.69	0.608	1.21e-12
MicMature-1	SLC4A7	5.18e-17	0.257977	0.63	0.541	2e-12
MicMature-1	NAV3	5.68e-17	0.183404	0.894	0.86	2.19e-12
MicMature-1	FGD4	6.33e-17	0.273586	0.601	0.514	2.44e-12
MicMature-1	ANXA4	7.68e-17	0.420676	0.302	0.227	2.96e-12
MicMature-1	ENSG00000287950	8.06e-17	0.427619	0.321	0.247	3.11e-12
MicMature-1	KDM7A	8.06e-17	0.419848	0.312	0.235	3.11e-12
MicMature-1	IMMP2L	8.12e-17	0.33073	0.564	0.49	3.13e-12
MicMature-1	LINC02232	1.68e-16	0.522459	0.2	0.139	6.47e-12
MicMature-1	NRIP1	1.8e-16	0.257829	0.663	0.578	6.95e-12
MicMature-1	LINC00996	4.53e-16	0.31201	0.326	0.246	1.74e-11
MicMature-1	PID1	4.95e-16	0.471414	0.254	0.187	1.91e-11
MicMature-1	SPRED1	4.99e-16	0.259608	0.64	0.56	1.92e-11
MicMature-1	ARHGAP6	5.04e-16	0.38464	0.344	0.267	1.94e-11
MicMature-1	PELI1	5.26e-16	0.343789	0.396	0.313	2.03e-11
MicMature-1	ZFAND3	5.84e-16	0.224658	0.701	0.626	2.25e-11
MicMature-1	PTPRC	7.52e-16	0.239809	0.61	0.521	2.9e-11
MicMature-1	DOCK8	9.51e-16	0.145526	0.904	0.859	3.66e-11
MicMature-1	ATP2C1	1.91e-15	0.271897	0.568	0.482	7.36e-11
MicMature-1	PCED1B	2.1e-15	0.378499	0.295	0.224	8.07e-11
MicMature-1	FAM149A	2.14e-15	0.312211	0.419	0.336	8.24e-11
MicMature-1	BAZ2B	2.36e-15	0.272741	0.615	0.536	9.11e-11
MicMature-1	SSBP2	2.41e-15	0.226973	0.702	0.631	9.3e-11
MicMature-1	LINC02649	3.55e-15	0.416346	0.221	0.158	1.37e-10
MicMature-1	LPAR1	4.17e-15	0.313463	0.385	0.305	1.61e-10
MicMature-1	MKLN1	4.72e-15	0.281984	0.543	0.465	1.82e-10
MicMature-1	ARHGEF6	5e-15	0.336911	0.352	0.275	1.93e-10
MicMature-1	ITGB5	5.48e-15	0.347494	0.316	0.242	2.11e-10
MicMature-1	ZEB2	6.31e-15	0.224301	0.762	0.706	2.43e-10
MicMature-1	CACNB4	6.81e-15	0.300412	0.54	0.465	2.62e-10
MicMature-1	MGAT4A	7.7e-15	0.23059	0.636	0.551	2.97e-10
MicMature-1	TBC1D9	7.92e-15	0.373223	0.386	0.31	3.05e-10
MicMature-1	CSGALNACT1	7.96e-15	0.226737	0.613	0.524	3.07e-10
MicMature-1	CCNH	9.99e-15	0.386921	0.389	0.317	3.85e-10
MicMature-1	RAP1A	1.04e-14	0.26187	0.527	0.443	3.99e-10
MicMature-1	SORL1	1.46e-14	0.157287	0.872	0.812	5.62e-10
MicMature-1	DLEU2	1.61e-14	0.240992	0.617	0.545	6.19e-10
MicMature-1	IRAG2	1.79e-14	0.285213	0.393	0.312	6.9e-10
MicMature-1	WIPF1	2.07e-14	0.337031	0.386	0.31	7.96e-10
MicMature-1	MIR31HG	2.21e-14	0.405954	0.253	0.188	8.54e-10
MicMature-1	LINC01091	2.34e-14	0.448117	0.262	0.198	9e-10
MicMature-1	SDCCAG8	3.02e-14	0.261195	0.636	0.565	1.16e-09
MicMature-1	SYK	3.31e-14	0.250217	0.634	0.556	1.28e-09
MicMature-1	LINC02642	3.69e-14	0.250243	0.394	0.311	1.42e-09
MicMature-1	FAM13A	3.75e-14	0.345846	0.342	0.269	1.45e-09
MicMature-1	NFIA	5.55e-14	0.323581	0.436	0.36	2.14e-09
MicMature-1	DSE	5.65e-14	0.591523	0.134	0.088	2.18e-09
MicMature-1	NLRP1	6e-14	0.325007	0.329	0.256	2.31e-09
MicMature-1	RUBCNL	6.45e-14	0.296726	0.449	0.37	2.49e-09
MicMature-1	INPP5D	6.73e-14	0.196654	0.769	0.708	2.59e-09
MicMature-1	SPTLC3	7.3e-14	0.478967	0.225	0.166	2.81e-09
MicMature-1	ZMYND11	8.54e-14	0.307799	0.357	0.282	3.29e-09
MicMature-1	MAMDC2	1.03e-13	0.462168	0.183	0.129	3.96e-09
MicMature-1	CLEC2D	1.18e-13	0.438264	0.167	0.115	4.54e-09
MicMature-1	MMRN1	1.23e-13	0.441767	0.136	0.089	4.76e-09
MicMature-1	TBC1D4	1.24e-13	0.247289	0.538	0.458	4.77e-09
MicMature-1	HDAC9	1.35e-13	0.239881	0.739	0.685	5.2e-09
MicMature-1	MTHFD1L	1.39e-13	0.273858	0.541	0.465	5.34e-09
MicMature-1	CHST11	1.51e-13	0.163136	0.775	0.704	5.81e-09
MicMature-1	UBAC2	1.93e-13	0.293557	0.446	0.37	7.44e-09
MicMature-1	TAPT1-AS1	2.05e-13	0.395521	0.24	0.179	7.89e-09
MicMature-1	ENSG00000287100	2.28e-13	0.431364	0.195	0.14	8.79e-09
MicMature-1	MTAP	3.29e-13	0.369574	0.292	0.226	1.27e-08
MicMature-1	ENSG00000289315	3.33e-13	0.606225	0.124	0.081	1.28e-08
MicMature-1	SKP2	4.7e-13	0.51468	0.107	0.068	1.81e-08
MicMature-1	SP100	5.09e-13	0.283658	0.482	0.409	1.96e-08
MicMature-1	LINC01374	6.35e-13	0.229139	0.672	0.6	2.45e-08
MicMature-1	BCAT1	6.48e-13	0.4338	0.216	0.16	2.5e-08
MicMature-1	PLD1	6.65e-13	0.273598	0.422	0.348	2.56e-08
MicMature-1	C4orf19	6.71e-13	0.409877	0.237	0.178	2.59e-08
MicMature-1	GPRIN3	6.85e-13	0.422893	0.22	0.163	2.64e-08
MicMature-1	KYNU	8.02e-13	0.510503	0.125	0.082	3.09e-08
MicMature-1	THADA	8.18e-13	0.307536	0.331	0.261	3.15e-08
MicMature-1	IRAK3	8.64e-13	0.298417	0.367	0.296	3.33e-08
MicMature-1	NPL	9.16e-13	0.281355	0.416	0.343	3.53e-08
MicMature-1	RAPGEF6	1.18e-12	0.235346	0.569	0.491	4.56e-08
MicMature-1	TMEM156	1.89e-12	0.32659	0.347	0.279	7.27e-08
MicMature-1	PCNX2	2e-12	0.258254	0.541	0.468	7.71e-08
MicMature-1	DOCK2	2.08e-12	0.208542	0.653	0.588	8e-08
MicMature-1	FLI1	2.19e-12	0.240074	0.593	0.523	8.45e-08
MicMature-1	LRBA	2.27e-12	0.292965	0.43	0.361	8.74e-08
MicMature-1	SP140	2.99e-12	0.400134	0.22	0.164	1.15e-07
MicMature-1	PLA2G4A	3.33e-12	0.293317	0.319	0.252	1.28e-07
MicMature-1	RGS18	3.36e-12	0.577701	0.133	0.09	1.29e-07
MicMature-1	NAV2	3.7e-12	0.213821	0.668	0.604	1.43e-07
MicMature-1	ENSG00000258168	3.84e-12	0.287005	0.383	0.31	1.48e-07
MicMature-1	RASGEF1C	3.87e-12	0.177232	0.759	0.682	1.49e-07
MicMature-1	GAB2	4.53e-12	0.198995	0.679	0.614	1.75e-07
MicMature-1	GBE1	4.77e-12	0.342873	0.231	0.173	1.84e-07
MicMature-1	APPL2	5.42e-12	0.242406	0.565	0.489	2.09e-07
MicMature-1	LINC01189	6.35e-12	0.41501	0.176	0.127	2.45e-07
MicMature-1	CYBB	6.53e-12	0.238008	0.43	0.356	2.52e-07
MicMature-1	NCOA2	7.07e-12	0.267367	0.471	0.397	2.73e-07
MicMature-1	NCKAP5	7.31e-12	0.259987	0.593	0.523	2.82e-07
MicMature-1	ATF6	8.89e-12	0.237226	0.409	0.337	3.43e-07
MicMature-1	ENSG00000288932	1.19e-11	0.437937	0.181	0.132	4.6e-07
MicMature-1	PLCL2	1.31e-11	0.215788	0.596	0.527	5.03e-07
MicMature-1	SLCO2B1	1.32e-11	0.204972	0.713	0.648	5.08e-07
MicMature-1	DLEU1	1.79e-11	0.289182	0.725	0.714	6.89e-07
MicMature-1	EIF4G3	1.8e-11	0.178761	0.665	0.594	6.93e-07
MicMature-1	WDFY3	2.01e-11	0.215618	0.575	0.5	7.74e-07
MicMature-1	ENSG00000284959	2.11e-11	0.549067	0.165	0.119	8.14e-07
MicMature-1	ABCA1	2.42e-11	0.346626	0.206	0.152	9.32e-07
MicMature-1	BBX	2.62e-11	0.320152	0.319	0.257	1.01e-06
MicMature-1	SENP6	3.51e-11	0.253088	0.489	0.419	1.35e-06
MicMature-1	VPS13B	3.84e-11	0.219489	0.528	0.452	1.48e-06
MicMature-1	PELI2	4.47e-11	0.362592	0.291	0.232	1.72e-06
MicMature-1	UVRAG	4.78e-11	0.20344	0.596	0.522	1.84e-06
MicMature-1	ENSG00000227531	5.62e-11	0.593648	0.105	0.069	2.17e-06
MicMature-1	CDKN2B-AS1	6.15e-11	0.442676	0.122	0.082	2.37e-06
MicMature-1	PRKN	6.35e-11	0.27738	0.46	0.398	2.45e-06
MicMature-1	ZNF710	6.65e-11	0.190486	0.594	0.518	2.56e-06
MicMature-1	ALG13	7.34e-11	0.313362	0.321	0.26	2.83e-06
MicMature-1	RFX3	7.55e-11	0.236589	0.429	0.358	2.91e-06
MicMature-1	HNRNPC	8.61e-11	0.197767	0.43	0.356	3.32e-06
MicMature-1	CYFIP1	9.34e-11	0.141662	0.785	0.736	3.6e-06
MicMature-1	VTI1A	1.02e-10	0.264645	0.479	0.412	3.94e-06
MicMature-1	PRDM1	1.1e-10	0.513826	0.116	0.079	4.25e-06
MicMature-1	TET2	1.12e-10	0.270316	0.38	0.315	4.3e-06
MicMature-1	FER	1.2e-10	0.230569	0.559	0.494	4.64e-06
MicMature-1	TENT2	1.46e-10	0.244449	0.438	0.37	5.62e-06
MicMature-1	HSPBAP1	1.47e-10	0.315913	0.211	0.159	5.66e-06
MicMature-1	NR3C2	1.57e-10	0.335492	0.258	0.203	6.07e-06
MicMature-1	HDAC8	1.62e-10	0.262613	0.368	0.303	6.23e-06
MicMature-1	L3MBTL4	1.71e-10	0.276689	0.379	0.314	6.6e-06
MicMature-1	RASAL2	1.78e-10	0.19587	0.621	0.559	6.88e-06
MicMature-1	UBE2W	1.92e-10	0.254983	0.386	0.319	7.38e-06
MicMature-1	PTPN14	2.14e-10	0.448481	0.229	0.178	8.25e-06
MicMature-1	CCDC18-AS1	2.19e-10	0.272952	0.425	0.359	8.45e-06
MicMature-1	TTC28	2.23e-10	0.243841	0.509	0.444	8.59e-06
MicMature-1	EDA	2.32e-10	0.347586	0.298	0.242	8.93e-06
MicMature-1	IL6ST	2.82e-10	0.189371	0.637	0.572	1.09e-05
MicMature-1	ETV6	2.87e-10	0.177534	0.614	0.542	1.1e-05
MicMature-1	TFEC	2.91e-10	0.212431	0.306	0.242	1.12e-05
MicMature-1	AP3B1	2.94e-10	0.226163	0.401	0.335	1.13e-05
MicMature-1	CEP170	4.08e-10	0.21662	0.517	0.443	1.57e-05
MicMature-1	SYNDIG1	4.22e-10	0.122406	0.801	0.741	1.63e-05
MicMature-1	PIP5K1B	4.32e-10	0.297079	0.304	0.244	1.66e-05
MicMature-1	SNX13	4.57e-10	0.198516	0.443	0.372	1.76e-05
MicMature-1	PAN3	5.11e-10	0.214354	0.538	0.469	1.97e-05
MicMature-1	STAG1	6.21e-10	0.211638	0.606	0.543	2.39e-05
MicMature-1	ENSG00000291015	6.31e-10	0.313318	0.253	0.199	2.43e-05
MicMature-1	SOX5	6.6e-10	0.459699	0.31	0.258	2.54e-05
MicMature-1	PIAS1	6.81e-10	0.184544	0.521	0.447	2.63e-05
MicMature-1	IL1RAP	6.93e-10	0.337105	0.242	0.19	2.67e-05
MicMature-1	ZMAT3	7.28e-10	0.443937	0.17	0.127	2.81e-05
MicMature-1	BTBD7	7.4e-10	0.292529	0.289	0.232	2.85e-05
MicMature-1	LDLRAD4	7.44e-10	0.119451	0.889	0.837	2.87e-05
MicMature-1	NABP1	8.34e-10	0.368711	0.17	0.125	3.21e-05
MicMature-1	NFATC3	8.55e-10	0.258889	0.335	0.275	3.3e-05
MicMature-1	ENSG00000285367	9.75e-10	0.294572	0.378	0.317	3.76e-05
MicMature-1	CASS4	1.06e-09	0.355098	0.159	0.116	4.08e-05
MicMature-1	WWOX	1.15e-09	0.264479	0.559	0.509	4.45e-05
MicMature-1	GLIS3	1.22e-09	0.353005	0.229	0.179	4.72e-05
MicMature-1	GALNT10	1.23e-09	0.301793	0.272	0.216	4.74e-05
MicMature-1	ZNF780B	1.27e-09	0.37828	0.214	0.165	4.89e-05
MicMature-1	SSH2	1.28e-09	0.165699	0.609	0.538	4.95e-05
MicMature-1	IGSF21	1.29e-09	0.223397	0.41	0.344	4.95e-05
MicMature-1	SUCLG2	1.46e-09	0.235145	0.348	0.286	5.64e-05
MicMature-1	MTUS1	1.48e-09	0.309708	0.31	0.254	5.72e-05
MicMature-1	ITGA9	1.62e-09	0.251168	0.352	0.291	6.26e-05
MicMature-1	MIS18BP1	1.67e-09	0.217572	0.435	0.37	6.45e-05
MicMature-1	RAB10	1.8e-09	0.220528	0.417	0.354	6.92e-05
MicMature-1	XRCC4	1.89e-09	0.430188	0.144	0.104	7.29e-05
MicMature-1	TALAM1	1.91e-09	0.279189	0.429	0.373	7.34e-05
MicMature-1	DIP2B	2e-09	0.173	0.684	0.626	7.71e-05
MicMature-1	ANXA2R-AS1	2.1e-09	0.464873	0.162	0.121	8.07e-05
MicMature-1	IGF1	2.14e-09	0.30617	0.283	0.229	8.24e-05
MicMature-1	DISC1	2.21e-09	0.152315	0.735	0.672	8.5e-05
MicMature-1	CNTLN	2.28e-09	0.321971	0.245	0.194	8.77e-05
MicMature-1	CAB39	2.42e-09	0.248364	0.398	0.334	9.34e-05
MicMature-1	IL18	2.53e-09	0.289486	0.307	0.252	9.75e-05
MicMature-1	ARL5A	2.81e-09	0.250221	0.318	0.259	0.000108328
MicMature-1	PSD3	2.89e-09	0.250332	0.379	0.321	0.000111195
MicMature-1	CHD9	2.9e-09	0.162884	0.696	0.631	0.000111569
MicMature-1	CPQ	3.03e-09	0.282526	0.34	0.283	0.000116876
MicMature-1	BACH1	3.12e-09	0.22598	0.457	0.394	0.00012033
MicMature-1	PEAK1	3.21e-09	0.244212	0.386	0.325	0.000123807
MicMature-1	PKN2	3.22e-09	0.197599	0.578	0.51	0.00012393
MicMature-1	PHIP	3.62e-09	0.197131	0.426	0.36	0.00013965
MicMature-1	HCK	3.82e-09	0.254094	0.357	0.297	0.00014721
MicMature-1	DEPTOR	3.9e-09	0.2739	0.321	0.263	0.000150419
MicMature-1	WLS	4.04e-09	0.251609	0.256	0.203	0.000155857
MicMature-1	CCM2	4.3e-09	0.289729	0.281	0.228	0.000165556
MicMature-1	TTC17	5.03e-09	0.235665	0.459	0.399	0.000193728
MicMature-1	RELCH	5.27e-09	0.288841	0.296	0.242	0.000203275
MicMature-1	ADAP2	5.54e-09	0.20632	0.451	0.386	0.00021356
MicMature-1	CTTNBP2NL	5.94e-09	0.210802	0.361	0.299	0.000228917
MicMature-1	ACAP2	5.94e-09	0.163839	0.494	0.426	0.00022897
MicMature-1	ATF7IP	6.72e-09	0.231452	0.393	0.333	0.000259001
MicMature-1	FMNL3	6.91e-09	0.164595	0.56	0.491	0.000266394
MicMature-1	ENSG00000274265	6.96e-09	0.414979	0.197	0.154	0.000268044
MicMature-1	TET3	7.28e-09	0.216007	0.353	0.293	0.000280446
MicMature-1	WDFY4	7.61e-09	0.187723	0.448	0.384	0.000293373
MicMature-1	EEPD1	7.64e-09	0.273731	0.258	0.207	0.000294262
MicMature-1	LINC01645	7.73e-09	0.437866	0.162	0.122	0.000297739
MicMature-1	CCDC91	7.81e-09	0.269603	0.395	0.337	0.000301142
MicMature-1	SUMF1	8.75e-09	0.258728	0.368	0.311	0.000337096
MicMature-1	ATP11C	9.73e-09	0.298115	0.225	0.177	0.000374977
MicMature-1	DYRK1A	1.01e-08	0.222777	0.445	0.378	0.000387495
MicMature-1	EVI5	1.02e-08	0.206228	0.416	0.352	0.000391234
MicMature-1	USP3	1.04e-08	0.357705	0.229	0.183	0.0004022
MicMature-1	KRCC1	1.06e-08	0.292061	0.185	0.141	0.000409164
MicMature-1	FHIT	1.17e-08	0.219076	0.636	0.587	0.000450509
MicMature-1	LPCAT2	1.18e-08	0.192129	0.506	0.444	0.000453892
MicMature-1	ENSG00000267787	1.25e-08	0.37494	0.17	0.129	0.000481343
MicMature-1	CDKAL1	1.27e-08	0.187487	0.469	0.401	0.000490071
MicMature-1	SPECC1	1.29e-08	0.197997	0.547	0.484	0.000495648
MicMature-1	ALPK1	1.34e-08	0.250234	0.282	0.229	0.000516383
MicMature-1	ZNF33A	1.41e-08	0.310394	0.217	0.17	0.000541603
MicMature-1	PHC3	1.65e-08	0.22632	0.316	0.26	0.000634719
MicMature-1	LRCH1	1.7e-08	0.156489	0.544	0.47	0.000653536
MicMature-1	ZFR	1.74e-08	0.263044	0.273	0.222	0.00067158
MicMature-1	WDFY2	1.84e-08	0.195734	0.47	0.406	0.00070974
MicMature-1	ZFPM2-AS1	1.85e-08	0.225179	0.344	0.288	0.000713196
MicMature-1	PDE4B	1.92e-08	0.257455	0.485	0.432	0.00073959
MicMature-1	PAPOLA	2.02e-08	0.247711	0.261	0.209	0.000779994
MicMature-1	TBC1D12	2.1e-08	0.177039	0.501	0.435	0.000810613
MicMature-1	LPP	2.33e-08	0.169909	0.615	0.555	0.000897806
MicMature-1	PREX1	2.66e-08	0.177049	0.588	0.519	0.00102383
MicMature-1	MAILR	2.73e-08	0.294601	0.249	0.202	0.00105098
MicMature-1	ZNF75D	3.28e-08	0.47501	0.105	0.073	0.00126248
MicMature-1	STX7	3.29e-08	0.177923	0.453	0.389	0.00126976
MicMature-1	ATAD2B	3.49e-08	0.242596	0.284	0.231	0.00134579
MicMature-1	MECP2	3.56e-08	0.322135	0.188	0.146	0.0013734
MicMature-1	ZDHHC21	3.65e-08	0.178521	0.29	0.236	0.00140538
MicMature-1	IREB2	3.76e-08	0.261343	0.216	0.17	0.00144907
MicMature-1	IRS2	3.97e-08	0.358215	0.179	0.138	0.00152939
MicMature-1	FBXL4	4.32e-08	0.371012	0.18	0.139	0.00166607
MicMature-1	CDK6	4.37e-08	0.260073	0.291	0.239	0.00168349
MicMature-1	LY86	4.48e-08	0.159865	0.556	0.489	0.00172648
MicMature-1	EXOC4	4.89e-08	0.192761	0.559	0.501	0.00188586
MicMature-1	WASHC4	4.95e-08	0.189144	0.388	0.329	0.00190826
MicMature-1	RAB31	5.03e-08	0.196649	0.465	0.405	0.00194006
MicMature-1	PTPRE	5.32e-08	0.148058	0.663	0.602	0.00204866
MicMature-1	ST3GAL6	5.34e-08	0.224988	0.302	0.249	0.00205693
MicMature-1	TANK	5.52e-08	0.329315	0.221	0.177	0.00212554
MicMature-1	PACRGL	5.63e-08	0.360035	0.105	0.073	0.00216818
MicMature-1	HERC3	6.19e-08	0.232936	0.291	0.239	0.00238587
MicMature-1	RCOR1	6.2e-08	0.328641	0.207	0.164	0.00238747
MicMature-1	STAG2	6.24e-08	0.244724	0.315	0.263	0.00240492
MicMature-1	KCNQ3	6.31e-08	0.127317	0.886	0.853	0.00243267
MicMature-1	RAB33B-AS1	6.46e-08	0.288044	0.247	0.199	0.00249117
MicMature-1	LYN	6.62e-08	0.178837	0.55	0.483	0.00255054
MicMature-1	SNX18	6.72e-08	0.263607	0.21	0.165	0.00258812
MicMature-1	LSM14A	7.66e-08	0.260632	0.266	0.217	0.0029513
MicMature-1	IFI16	7.73e-08	0.174759	0.48	0.416	0.00298082
MicMature-1	EMID1	8.65e-08	0.361771	0.135	0.1	0.00333496
MicMature-1	UMAD1	8.69e-08	0.289797	0.311	0.262	0.00335074
MicMature-1	RAD51B	8.87e-08	0.247674	0.491	0.443	0.00341857
MicMature-1	LIMS1	9e-08	0.173178	0.416	0.355	0.00347019
MicMature-1	MAN1A1	9.03e-08	0.328099	0.222	0.178	0.00347837
MicMature-1	TPK1	9.44e-08	0.251245	0.282	0.233	0.00363659
MicMature-1	ME2	9.75e-08	0.253264	0.3	0.248	0.00375922
MicMature-1	PRPF38B	9.78e-08	0.271014	0.298	0.246	0.00376753
MicMature-1	SESN3	1.05e-07	0.241687	0.302	0.252	0.00405752
MicMature-1	STON2	1.07e-07	0.306989	0.163	0.124	0.00410547
MicMature-1	CDC42SE2	1.16e-07	0.183042	0.342	0.288	0.00448251
MicMature-1	SRBD1	1.21e-07	0.311444	0.187	0.146	0.00466984
MicMature-1	USP24	1.23e-07	0.188374	0.393	0.335	0.00473013
MicMature-1	ELF1	1.34e-07	0.224094	0.359	0.304	0.00515846
MicMature-1	KCNMB2-AS1	1.35e-07	0.571357	0.124	0.092	0.00519102
MicMature-1	ARMCX4	1.39e-07	0.240674	0.158	0.12	0.00534127
MicMature-1	LINC02328	1.39e-07	0.458571	0.105	0.075	0.00536345
MicMature-1	ZNF644	1.43e-07	0.210286	0.384	0.329	0.00550474
MicMature-1	CCDC7	1.46e-07	0.272884	0.224	0.18	0.00562886
MicMature-1	SMAD4	1.48e-07	0.295929	0.204	0.161	0.00569759
MicMature-1	NIPBL	1.5e-07	0.18112	0.569	0.511	0.00578724
MicMature-1	AFF1	1.61e-07	0.178924	0.54	0.479	0.00620236
MicMature-1	MGLL	1.63e-07	0.283904	0.205	0.162	0.00627747
MicMature-1	USP6NL	1.65e-07	0.195874	0.498	0.437	0.00636559
MicMature-1	RBM41	1.66e-07	0.393945	0.167	0.13	0.00639341
MicMature-1	CECR2	1.7e-07	0.201897	0.311	0.26	0.00653231
MicMature-1	NUTM2A-AS1	1.7e-07	0.255883	0.296	0.247	0.0065517
MicMature-1	WNT2B	1.75e-07	0.292941	0.179	0.14	0.00672676
MicMature-1	SUSD6	1.82e-07	0.163449	0.467	0.403	0.00699508
MicMature-1	SAMHD1	1.89e-07	0.197131	0.294	0.242	0.00730047
MicMature-1	ARMH4	1.9e-07	0.280595	0.202	0.16	0.00733293
MicMature-1	DENND11	1.96e-07	0.226181	0.298	0.248	0.00754512
MicMature-1	SETX	1.97e-07	0.152138	0.468	0.402	0.00757826
MicMature-1	PHC2	2.19e-07	0.294198	0.277	0.23	0.00845508
MicMature-1	MIR222HG	2.23e-07	0.327602	0.148	0.112	0.00858354
MicMature-1	CLCN5	2.27e-07	0.202265	0.226	0.18	0.00875722
MicMature-1	VOPP1	2.29e-07	0.220034	0.332	0.28	0.00880843
MicMature-1	HEATR5B	2.51e-07	0.184182	0.262	0.212	0.00967455
MicMature-1	ARID2	2.61e-07	0.231039	0.353	0.302	0.0100737
MicMature-1	FOXO1	2.65e-07	0.29478	0.26	0.215	0.010225
MicMature-1	MARCHF7	2.69e-07	0.20922	0.294	0.243	0.0103792
MicMature-1	PGGT1B	2.79e-07	0.280191	0.147	0.111	0.0107514
MicMature-1	SMYD3	2.87e-07	0.263238	0.541	0.5	0.0110706
MicMature-1	RCBTB2	2.94e-07	0.278828	0.236	0.193	0.01133
MicMature-1	LYST	3.01e-07	0.131783	0.577	0.513	0.011612
MicMature-1	PIK3AP1	3.05e-07	0.204822	0.339	0.285	0.0117724
MicMature-1	SKAP2	3.11e-07	0.210772	0.477	0.428	0.0119671
MicMature-1	MAP3K2	3.12e-07	0.180086	0.307	0.254	0.0120334
MicMature-1	MSI2	3.17e-07	0.199612	0.366	0.312	0.0122014
MicMature-1	SS18	3.24e-07	0.27758	0.162	0.125	0.0124762
MicMature-1	MKNK1	3.25e-07	0.144325	0.58	0.517	0.0125434
MicMature-1	KLHL18	3.26e-07	0.251265	0.214	0.171	0.012569
MicMature-1	TMEM131	3.29e-07	0.212223	0.336	0.285	0.0126651
MicMature-1	UBASH3B	3.39e-07	0.24648	0.221	0.178	0.0130728
MicMature-1	ARIH1	3.54e-07	0.195395	0.302	0.251	0.0136486
MicMature-1	GSAP	3.6e-07	0.27403	0.2	0.159	0.0138818
MicMature-1	GANC	3.61e-07	0.338744	0.162	0.126	0.0139164
MicMature-1	LINC00472	3.87e-07	0.40295	0.145	0.111	0.0149221
MicMature-1	ZNF407	4.02e-07	0.272896	0.283	0.237	0.015483
MicMature-1	CARD8	4.11e-07	0.232936	0.253	0.208	0.015826
MicMature-1	PRKD3	4.13e-07	0.354579	0.178	0.139	0.0159087
MicMature-1	ZNF148	4.34e-07	0.155097	0.457	0.395	0.0167076
MicMature-1	SMG1	4.41e-07	0.266137	0.275	0.227	0.0170118
MicMature-1	ETNK1	4.42e-07	0.166328	0.33	0.276	0.0170381
MicMature-1	NUTM2B-AS1	4.6e-07	0.239094	0.251	0.205	0.0177174
MicMature-1	YTHDC2	5.25e-07	0.156904	0.344	0.288	0.0202219
MicMature-1	COP1	5.45e-07	0.168634	0.448	0.39	0.0209996
MicMature-1	GMDS-DT	5.79e-07	0.201046	0.414	0.363	0.0223047
MicMature-1	WDR7	5.84e-07	0.180701	0.3	0.249	0.0225222
MicMature-1	SP3	5.93e-07	0.249595	0.225	0.182	0.0228385
MicMature-1	PALD1	6.08e-07	0.113283	0.65	0.584	0.0234438
MicMature-1	DYM	6.12e-07	0.188861	0.347	0.295	0.0235916
MicMature-1	ZNF718	6.22e-07	0.361289	0.136	0.103	0.0239621
MicMature-1	TRIM38	6.53e-07	0.287867	0.178	0.14	0.0251773
MicMature-1	LIPC	6.55e-07	0.434227	0.114	0.084	0.0252445
MicMature-1	PILRA	6.66e-07	0.294756	0.205	0.165	0.0256722
MicMature-1	SHLD2	6.81e-07	0.327064	0.13	0.097	0.0262503
MicMature-1	ENTPD1	6.91e-07	0.130744	0.558	0.495	0.0266107
MicMature-1	TMEM260	6.94e-07	0.254005	0.16	0.124	0.0267461
MicMature-1	PIGN	6.98e-07	0.330219	0.176	0.14	0.0268944
MicMature-1	ENSG00000291075	7.2e-07	0.239718	0.281	0.236	0.0277565
MicMature-1	CBLB	7.47e-07	0.256899	0.17	0.132	0.0287725
MicMature-1	DNAJC13	7.52e-07	0.185285	0.302	0.252	0.0289704
MicMature-1	AKNA	7.6e-07	0.314008	0.179	0.142	0.0293058
MicMature-1	PSMF1	7.65e-07	0.361189	0.116	0.086	0.0294937
MicMature-1	SMAD2	7.66e-07	0.175792	0.311	0.259	0.0295273
MicMature-1	PARP8	7.73e-07	0.175761	0.362	0.309	0.029781
MicMature-1	IL13RA1	7.81e-07	0.186439	0.322	0.272	0.0300984
MicMature-1	SERPINB9	7.84e-07	0.18096	0.304	0.257	0.0302217
MicMature-1	CMKLR1	7.86e-07	0.267911	0.194	0.154	0.0303014
MicMature-1	C1orf112	8.01e-07	0.257993	0.171	0.134	0.0308617
MicMature-1	SMURF2	8.78e-07	0.178224	0.388	0.335	0.0338404
MicMature-1	ANKRD17	8.83e-07	0.122154	0.508	0.446	0.0340195
MicMature-1	SLX4IP	9.18e-07	0.268844	0.198	0.158	0.0353882
MicMature-1	ARHGAP21	9.61e-07	0.15798	0.522	0.464	0.0370435
MicMature-1	FBXO38	9.94e-07	0.239984	0.123	0.092	0.0383142
MicMature-1	GCNT2	9.98e-07	0.186906	0.291	0.24	0.0384427
MicMature-1	ATRX	1e-06	0.131377	0.518	0.456	0.0386751
MicMature-1	SGMS1	1.01e-06	0.17206	0.487	0.434	0.0390349
MicMature-1	GLIPR1	1.02e-06	0.314579	0.163	0.127	0.0392246
MicMature-1	EPB41	1.14e-06	0.231862	0.315	0.268	0.0438857
MicMature-1	STAM2	1.15e-06	0.304765	0.154	0.119	0.0444928
MicMature-1	PSMA1	1.16e-06	0.199517	0.399	0.348	0.0447181
MicMature-1	RHOH	1.18e-06	0.4184	0.121	0.092	0.0455124
MicMature-1	MACORIS	1.18e-06	0.382463	0.104	0.076	0.0455979
MicMature-1	AFTPH	1.2e-06	0.252878	0.223	0.181	0.0463565
MicMature-1	FAM120B	1.22e-06	0.208555	0.263	0.217	0.0471058
MicMature-1	SHLD1	1.28e-06	0.354574	0.146	0.113	0.0494332
MicMature-1	TPCN1	1.31e-06	0.208336	0.29	0.245	0.050317
MicMature-1	PCF11	1.36e-06	0.314202	0.167	0.132	0.0523342
MicMature-1	DDX17	1.37e-06	0.126358	0.574	0.515	0.0527344
MicMature-1	ENSG00000290928	1.48e-06	0.174504	0.442	0.389	0.057206
MicMature-1	S100Z	1.49e-06	0.305856	0.26	0.219	0.0572668
MicMature-1	FNBP1L	1.54e-06	0.229954	0.293	0.246	0.0592526
MicMature-1	SUCLG2-DT	1.55e-06	0.442069	0.105	0.077	0.0595943
MicMature-1	MSL2	1.57e-06	0.31891	0.153	0.12	0.0606011
MicMature-1	BCKDHB	1.66e-06	0.290842	0.189	0.153	0.0638718
MicMature-1	LPXN	1.66e-06	0.22384	0.201	0.161	0.0638723
MicMature-1	ENSG00000286403	1.68e-06	0.357862	0.137	0.106	0.0648112
MicMature-1	ITSN2	1.79e-06	0.192983	0.383	0.333	0.0691329
MicMature-1	CAMK2D	1.87e-06	0.150935	0.436	0.381	0.0721351
MicMature-1	WDR33	1.89e-06	0.196453	0.243	0.2	0.0727085
MicMature-1	LCORL	1.99e-06	0.217904	0.31	0.264	0.0765252
MicMature-1	COG5	2.01e-06	0.180305	0.396	0.345	0.077623
MicMature-1	PDCD4	2.1e-06	0.277223	0.148	0.115	0.0810797
MicMature-1	AIG1	2.12e-06	0.219416	0.365	0.317	0.0816941
MicMature-1	OSBPL11	2.15e-06	0.205428	0.296	0.251	0.0826821
MicMature-1	MOB1B	2.2e-06	0.198984	0.329	0.28	0.0846222
MicMature-1	NSL1	2.27e-06	0.212739	0.192	0.153	0.0874302
MicMature-1	CREB3L2	2.28e-06	0.301339	0.184	0.147	0.0879524
MicMature-1	ENSG00000286162	2.37e-06	0.350201	0.163	0.129	0.0913559
MicMature-1	LINC02391	2.43e-06	0.310188	0.191	0.154	0.0935836
MicMature-1	ZEB1	2.45e-06	0.268696	0.274	0.231	0.0944335
MicMature-1	ELF2	2.53e-06	0.229316	0.326	0.279	0.0974101
MicMature-1	RFWD3	2.62e-06	0.400047	0.103	0.076	0.10102
MicMature-1	DUSP16	2.67e-06	0.332413	0.17	0.135	0.102867
MicMature-1	MTMR10	2.71e-06	0.244214	0.186	0.149	0.104389
MicMature-1	LINC03009	2.89e-06	0.213071	0.326	0.28	0.111197
MicMature-1	MIOS	2.89e-06	0.26263	0.171	0.136	0.111285
MicMature-1	POU2F1	3.02e-06	0.21934	0.306	0.259	0.116419
MicMature-1	ENSG00000289901	3.12e-06	0.394029	0.11	0.082	0.120086
MicMature-1	PCBP1-AS1	3.14e-06	0.276923	0.195	0.159	0.121114
MicMature-1	SLC15A2	3.18e-06	0.211526	0.235	0.193	0.122443
MicMature-1	ICE2	3.18e-06	0.328358	0.146	0.114	0.122737
MicMature-1	FAM172A	3.2e-06	0.159942	0.462	0.41	0.123477
MicMature-1	AKT3	3.22e-06	0.139334	0.552	0.501	0.124082
MicMature-1	ENSG00000262879	3.28e-06	0.216923	0.241	0.2	0.126423
MicMature-1	RFX3-DT	3.32e-06	0.356793	0.12	0.092	0.127787
MicMature-1	TDRD3	3.32e-06	0.284496	0.197	0.16	0.128116
MicMature-1	ZNF609	3.33e-06	0.152852	0.528	0.474	0.128305
MicMature-1	WASF2	3.34e-06	0.177744	0.455	0.404	0.128625
MicMature-1	SLC22A23	3.36e-06	0.174605	0.29	0.242	0.129549
MicMature-1	ZNRF2	3.4e-06	0.213708	0.485	0.439	0.130869
MicMature-1	RICTOR	3.45e-06	0.162071	0.377	0.327	0.133015
MicMature-1	PCGF3-AS1	3.53e-06	0.316549	0.161	0.128	0.136097
MicMature-1	NF1	3.58e-06	0.12129	0.516	0.461	0.137937
MicMature-1	KAT6A	3.62e-06	0.191024	0.389	0.342	0.139531
MicMature-1	CC2D2B	3.64e-06	0.382934	0.117	0.089	0.140116
MicMature-1	CTTNBP2	3.69e-06	0.158399	0.401	0.346	0.142189
MicMature-1	JPX	3.86e-06	0.205856	0.312	0.265	0.148611
MicMature-1	CPSF6	3.88e-06	0.217201	0.216	0.176	0.149373
MicMature-1	EPC1	4.12e-06	0.154941	0.344	0.294	0.158836
MicMature-1	PCCA	4.16e-06	0.211866	0.352	0.306	0.160219
MicMature-1	ARID1B	4.2e-06	0.121825	0.62	0.563	0.16192
MicMature-1	CTNND1	4.24e-06	0.145477	0.54	0.484	0.163482
MicMature-1	NAA35	4.3e-06	0.258998	0.133	0.103	0.16562
MicMature-1	PTBP3	4.38e-06	0.207903	0.29	0.246	0.168949
MicMature-1	KIAA2026	4.45e-06	0.189061	0.328	0.281	0.171422
MicMature-1	EPC2	4.46e-06	0.214444	0.282	0.238	0.171804
MicMature-1	TRAPPC9	4.51e-06	0.148334	0.433	0.377	0.173725
MicMature-1	TRPM7	4.52e-06	0.213522	0.224	0.183	0.174014
MicMature-1	ZMAT1	4.58e-06	0.242293	0.177	0.141	0.176352
MicMature-1	ZFAND6	4.68e-06	0.17653	0.283	0.239	0.180367
MicMature-1	RPS6KA3	4.83e-06	0.191969	0.335	0.288	0.186127
MicMature-1	PTAR1	4.85e-06	0.30275	0.145	0.114	0.186774
MicMature-1	APAF1	4.95e-06	0.218371	0.219	0.179	0.190707
MicMature-1	ATP13A3	5e-06	0.247968	0.205	0.168	0.19278
MicMature-1	C2CD5	5.15e-06	0.132008	0.333	0.282	0.198341
MicMature-1	ZBTB1	5.6e-06	0.291253	0.147	0.115	0.215693
MicMature-1	PSMA3-AS1	5.76e-06	0.272268	0.153	0.121	0.222029
MicMature-1	MANBA	5.83e-06	0.162115	0.444	0.392	0.224736
MicMature-1	CNOT2	6.01e-06	0.202957	0.333	0.287	0.231529
MicMature-1	PTEN	6.07e-06	0.146554	0.387	0.335	0.234017
MicMature-1	MIDEAS	6.09e-06	0.30079	0.123	0.094	0.234855
MicMature-1	SF3B1	6.12e-06	0.163118	0.317	0.269	0.23577
MicMature-1	AZIN2	6.24e-06	0.208635	0.232	0.192	0.240512
MicMature-1	MAP2K5	6.29e-06	0.1765	0.3	0.255	0.242426
MicMature-1	EML1	6.34e-06	0.215709	0.244	0.203	0.244166
MicMature-1	ITGAM	6.49e-06	0.164283	0.338	0.289	0.250234
MicMature-1	OSBPL3	6.64e-06	0.227107	0.256	0.215	0.255869
MicMature-1	JAK2	6.66e-06	0.110684	0.48	0.422	0.256694
MicMature-1	EML4	6.69e-06	0.117972	0.478	0.418	0.257946
MicMature-1	PHF14	6.93e-06	0.181899	0.321	0.275	0.267251
MicMature-1	NSF	7.01e-06	0.129992	0.343	0.294	0.270138
MicMature-1	FAM133B	7.16e-06	0.227702	0.27	0.229	0.275813
MicMature-1	TMEM65	7.19e-06	0.216585	0.218	0.18	0.277075
MicMature-1	RAP1B	7.23e-06	0.20069	0.26	0.218	0.278715
MicMature-1	ATP9B	7.24e-06	0.17061	0.375	0.327	0.278991
MicMature-1	RNF13	7.27e-06	0.182905	0.356	0.312	0.280319
MicMature-1	NEK10	7.98e-06	0.255635	0.126	0.097	0.307616
MicMature-1	LMBRD1	8.06e-06	0.243276	0.206	0.169	0.310449
MicMature-1	TIAM1	8.29e-06	0.131391	0.512	0.46	0.319304
MicMature-1	ZBED5	8.64e-06	0.330234	0.125	0.096	0.332914
MicMature-1	CKLF	8.75e-06	0.253844	0.152	0.121	0.337101
MicMature-1	PHKB	9.03e-06	0.148764	0.289	0.246	0.348031
MicMature-1	CD86	9.17e-06	0.173752	0.34	0.294	0.353249
MicMature-1	VPS13C	9.21e-06	0.112951	0.582	0.527	0.354743
MicMature-1	RBM26	9.21e-06	0.193151	0.343	0.296	0.35497
MicMature-1	SKIL	1.01e-05	0.227949	0.269	0.228	0.390146
MicMature-1	CFLAR	1.01e-05	0.205375	0.323	0.278	0.390151
MicMature-1	ATG4C	1.02e-05	0.177401	0.255	0.213	0.391855
MicMature-1	BRAF	1.03e-05	0.158475	0.35	0.302	0.396228
MicMature-1	TPP2	1.06e-05	0.216376	0.231	0.191	0.406897
MicMature-1	SETD2	1.06e-05	0.130634	0.41	0.358	0.408782
MicMature-1	USP40	1.08e-05	0.270524	0.141	0.111	0.417384
MicMature-1	ELP4	1.09e-05	0.297199	0.199	0.165	0.419815
MicMature-1	KMT2C	1.11e-05	0.10097	0.54	0.487	0.429447
MicMature-1	CUX1	1.11e-05	0.131399	0.459	0.402	0.429643
MicMature-1	CMTM7	1.12e-05	0.161115	0.256	0.214	0.429783
MicMature-1	GIT2	1.12e-05	0.228316	0.248	0.209	0.429788
MicMature-1	NPC1	1.12e-05	0.219089	0.278	0.237	0.430814
MicMature-1	SLC2A9	1.13e-05	0.37282	0.101	0.076	0.434966
MicMature-1	ENSG00000255968	1.15e-05	0.279457	0.15	0.119	0.444061
MicMature-1	TASOR	1.17e-05	0.239426	0.18	0.145	0.448991
MicMature-1	LATS1	1.17e-05	0.240956	0.17	0.137	0.44912
MicMature-1	UBL3	1.17e-05	0.176684	0.332	0.287	0.449992
MicMature-1	TUT7	1.17e-05	0.198254	0.208	0.17	0.450153
MicMature-1	LY96	1.2e-05	0.20338	0.12	0.092	0.461179
MicMature-1	FGGY	1.2e-05	0.344612	0.133	0.105	0.462452
MicMature-1	RNGTT	1.2e-05	0.233947	0.237	0.199	0.464057
MicMature-1	SYT6	1.21e-05	0.189704	0.217	0.178	0.464905
MicMature-1	IQCB1	1.23e-05	0.23619	0.175	0.142	0.474443
MicMature-1	HECTD2	1.26e-05	0.184846	0.297	0.254	0.483963
MicMature-1	ENSG00000288771	1.27e-05	0.326564	0.104	0.078	0.48916
MicMature-1	RASSF8	1.28e-05	0.204605	0.361	0.317	0.493638
MicMature-1	SBF2	1.28e-05	0.15684	0.538	0.485	0.494448
MicMature-1	FOXO3	1.32e-05	0.206116	0.397	0.352	0.509018
MicMature-1	ARID4B	1.38e-05	0.151702	0.369	0.321	0.532152
MicMature-1	VPS45	1.38e-05	0.192767	0.188	0.153	0.533027
MicMature-1	ZNF431	1.39e-05	0.293172	0.163	0.131	0.535667
MicMature-1	CD99P1	1.4e-05	0.237676	0.171	0.138	0.540264
MicMature-1	KIAA0232	1.41e-05	0.213261	0.236	0.198	0.541816
MicMature-1	QSER1	1.42e-05	0.205747	0.254	0.215	0.546285
MicMature-1	ASH1L	1.42e-05	0.143328	0.532	0.479	0.54846
MicMature-1	MGA	1.46e-05	0.256547	0.213	0.177	0.561131
MicMature-1	ZNF254	1.46e-05	0.292205	0.158	0.127	0.562612
MicMature-1	CREBL2	1.46e-05	0.186742	0.197	0.161	0.563585
MicMature-1	CAPZB	1.55e-05	0.111094	0.685	0.627	0.597494
MicMature-1	TMBIM4	1.59e-05	0.219827	0.235	0.197	0.614115
MicMature-1	CSNK1A1	1.6e-05	0.141665	0.402	0.353	0.616697
MicMature-1	KLHL24	1.63e-05	0.252658	0.183	0.149	0.627141
MicMature-1	ENSG00000250604	1.66e-05	0.129898	0.403	0.353	0.639312
MicMature-1	TRIP12	1.68e-05	0.15022	0.367	0.319	0.647294
MicMature-1	LINC01176	1.76e-05	0.203469	0.199	0.163	0.677511
MicMature-1	PIK3C3	1.82e-05	0.226506	0.18	0.147	0.70038
MicMature-1	STPG2	1.91e-05	0.294735	0.115	0.088	0.734395
MicMature-1	FBXL17	1.94e-05	0.217969	0.394	0.353	0.747565
MicMature-1	TNRC6B	2.04e-05	0.132283	0.576	0.526	0.786488
MicMature-1	TLK2	2.08e-05	0.163852	0.247	0.207	0.803089
MicMature-1	PRPF4B	2.1e-05	0.20158	0.302	0.261	0.808174
MicMature-1	LINC01094	2.11e-05	0.276506	0.156	0.125	0.812523
MicMature-1	MIR29B2CHG	2.13e-05	0.15893	0.242	0.203	0.818975
MicMature-1	MAP4K4	2.15e-05	0.106836	0.784	0.741	0.827401
MicMature-1	LRRC8D	2.18e-05	0.144694	0.291	0.249	0.838803
MicMature-1	EOLA2-DT	2.2e-05	0.28989	0.157	0.126	0.847377
MicMature-1	CARD11	2.23e-05	0.182388	0.255	0.215	0.858832
MicMature-1	MBD5	2.23e-05	0.150643	0.496	0.449	0.86038
MicMature-1	HECA	2.23e-05	0.277681	0.169	0.137	0.861147
MicMature-1	CNOT6L	2.24e-05	0.177117	0.204	0.168	0.862224
MicMature-1	ERCC6L2	2.31e-05	0.23717	0.203	0.168	0.891112
MicMature-1	DTNB	2.38e-05	0.128225	0.374	0.324	0.917921
MicMature-1	TRPS1	2.39e-05	0.232076	0.235	0.199	0.920678
MicMature-1	AKAP13	2.41e-05	0.118479	0.729	0.684	0.93066
MicMature-1	GPCPD1	2.42e-05	0.142039	0.355	0.306	0.931127
MicMature-1	MON2	2.44e-05	0.165468	0.327	0.283	0.94107
MicMature-1	KLF12	2.55e-05	0.239133	0.307	0.267	0.982793
MicMature-1	NSRP1	2.56e-05	0.242294	0.187	0.153	0.985772
MicMature-1	RPS6KA5	2.56e-05	0.250587	0.227	0.191	0.985777
MicMature-1	APBA1	2.58e-05	0.189456	0.312	0.269	0.993954
MicMature-1	RNF144B	2.6e-05	0.287347	0.126	0.099	1
MicMature-1	MRPS28	2.61e-05	0.216401	0.275	0.235	1
MicMature-1	MROCKI	2.64e-05	0.144051	0.298	0.254	1
MicMature-1	CDH23	2.64e-05	0.202389	0.206	0.17	1
MicMature-1	MTERF1	2.66e-05	0.393444	0.105	0.081	1
MicMature-1	PPP2R2A	2.67e-05	0.182835	0.247	0.208	1
MicMature-1	UBE2E3	2.67e-05	0.21827	0.236	0.2	1
MicMature-1	ZNF292	2.68e-05	0.142878	0.379	0.331	1
MicMature-1	MRC2	2.77e-05	0.240225	0.27	0.232	1
MicMature-1	TRAPPC8	2.86e-05	0.182157	0.229	0.191	1
MicMature-1	RHBDF2	2.94e-05	0.106799	0.415	0.361	1
MicMature-1	ENSG00000229751	2.95e-05	0.185646	0.253	0.214	1
MicMature-1	NRP2	2.99e-05	0.321064	0.124	0.098	1
MicMature-1	TAPT1	3.01e-05	0.228236	0.153	0.123	1
MicMature-1	ZNF518A	3.07e-05	0.177953	0.263	0.222	1
MicMature-1	NT5C2	3.08e-05	0.176151	0.275	0.236	1
MicMature-1	RERE	3.09e-05	0.104734	0.714	0.664	1
MicMature-1	SLC30A7	3.12e-05	0.287978	0.124	0.098	1
MicMature-1	STK3	3.13e-05	0.144031	0.361	0.314	1
MicMature-1	BBS9	3.15e-05	0.221987	0.286	0.249	1
MicMature-1	POLK	3.2e-05	0.194057	0.27	0.23	1
MicMature-1	AUH	3.26e-05	0.26093	0.199	0.166	1
MicMature-1	ZCCHC8	3.3e-05	0.359703	0.102	0.078	1
MicMature-1	ANKS1A	3.33e-05	0.131299	0.443	0.394	1
MicMature-1	ENSG00000285755	3.38e-05	0.376398	0.11	0.085	1
MicMature-1	ARFIP1	3.41e-05	0.181267	0.263	0.223	1
MicMature-1	ZNF267	3.49e-05	0.261906	0.103	0.079	1
MicMature-1	N4BP2L1	3.49e-05	0.269441	0.141	0.112	1
MicMature-1	WNK1	3.53e-05	0.125707	0.362	0.316	1
MicMature-1	GARS1-DT	3.54e-05	0.162523	0.291	0.248	1
MicMature-1	AP3S2	3.55e-05	0.322864	0.129	0.102	1
MicMature-1	EIF1B-AS1	3.57e-05	0.301514	0.143	0.115	1
MicMature-1	BROX	3.59e-05	0.285436	0.133	0.105	1
MicMature-1	ABI1	3.6e-05	0.157054	0.371	0.325	1
MicMature-1	CABLES1	3.63e-05	0.1456	0.185	0.151	1
MicMature-1	ABHD18	3.71e-05	0.249669	0.173	0.142	1
MicMature-1	TLR10	3.78e-05	0.299903	0.145	0.117	1
MicMature-1	NR3C1	3.86e-05	0.153102	0.422	0.38	1
MicMature-1	SHPRH	3.93e-05	0.176972	0.259	0.22	1
MicMature-1	HIVEP3	3.94e-05	0.141637	0.522	0.471	1
MicMature-1	BIN2	3.97e-05	0.141435	0.328	0.285	1
MicMature-1	SPOPL	3.99e-05	0.228113	0.213	0.179	1
MicMature-1	NEK7	4.03e-05	0.163972	0.28	0.24	1
MicMature-1	KANSL1	4.05e-05	0.127505	0.548	0.499	1
MicMature-1	CHD2	4.08e-05	0.144759	0.407	0.359	1
MicMature-1	ZMYM4	4.1e-05	0.1491	0.323	0.28	1
MicMature-1	PDE7A	4.13e-05	0.177531	0.237	0.2	1
MicMature-1	WAPL	4.18e-05	0.201919	0.26	0.223	1
MicMature-1	KAT2B	4.21e-05	0.205963	0.17	0.138	1
MicMature-1	WWC2	4.31e-05	0.181292	0.242	0.205	1
MicMature-1	SND1	4.37e-05	0.119941	0.329	0.283	1
MicMature-1	ARHGAP18	4.48e-05	0.368724	0.106	0.082	1
MicMature-1	RAPGEF1	4.49e-05	0.109616	0.524	0.471	1
MicMature-1	ENSG00000232884	4.51e-05	0.146336	0.372	0.328	1
MicMature-1	CTNNBL1	4.6e-05	0.274118	0.146	0.118	1
MicMature-1	FAM228B	4.61e-05	0.196372	0.169	0.138	1
MicMature-1	N4BP2	4.61e-05	0.338138	0.116	0.09	1
MicMature-1	MAP3K14	4.68e-05	0.151283	0.18	0.147	1
MicMature-1	CD2AP	4.88e-05	0.174962	0.287	0.247	1
MicMature-1	KDM2A	4.93e-05	0.141189	0.401	0.352	1
MicMature-1	CD84	5.06e-05	0.170181	0.257	0.219	1
MicMature-1	SH3KBP1	5.07e-05	0.124869	0.56	0.508	1
MicMature-1	TMCC3	5.1e-05	0.110168	0.251	0.211	1
MicMature-1	RAB1A	5.16e-05	0.109837	0.36	0.313	1
MicMature-1	KLHL5	5.37e-05	0.160881	0.348	0.305	1
MicMature-1	BCAR3	5.37e-05	0.131124	0.311	0.267	1
MicMature-1	ATXN1	5.38e-05	0.160545	0.503	0.46	1
MicMature-1	C9orf72	5.53e-05	0.227581	0.154	0.124	1
MicMature-1	ZNF141	5.55e-05	0.279189	0.106	0.082	1
MicMature-1	MSANTD2	5.6e-05	0.292513	0.104	0.08	1
MicMature-1	ENSG00000257398	5.65e-05	0.320472	0.144	0.116	1
MicMature-1	LINC01473	5.69e-05	0.220913	0.271	0.234	1
MicMature-1	TLN2	5.7e-05	0.119809	0.556	0.507	1
MicMature-1	STK32B	5.79e-05	0.360813	0.13	0.105	1
MicMature-1	PRELID2	5.87e-05	0.318709	0.127	0.102	1
MicMature-1	SNX24	5.91e-05	0.30928	0.171	0.142	1
MicMature-1	ATP11B	5.91e-05	0.233848	0.189	0.157	1
MicMature-1	TRIM36	5.95e-05	0.335203	0.133	0.107	1
MicMature-1	TRAK1	6.08e-05	0.142786	0.415	0.368	1
MicMature-1	NCK1-DT	6.13e-05	0.240947	0.156	0.127	1
MicMature-1	TRA2A	6.15e-05	0.144065	0.334	0.29	1
MicMature-1	RALGAPB	6.17e-05	0.223019	0.172	0.141	1
MicMature-1	KCNK13	6.17e-05	0.16805	0.292	0.252	1
MicMature-1	HEATR5A	6.27e-05	0.23914	0.188	0.157	1
MicMature-1	CACUL1	6.35e-05	0.238488	0.213	0.18	1
MicMature-1	AMPD3	6.68e-05	0.275357	0.176	0.146	1
MicMature-1	PDGFC	6.76e-05	0.331972	0.15	0.123	1
MicMature-1	TNKS	6.77e-05	0.175225	0.274	0.233	1
MicMature-1	TIAM2	6.86e-05	0.249716	0.216	0.184	1
MicMature-1	SBNO1	6.96e-05	0.170564	0.143	0.115	1
MicMature-1	TMLHE	7.09e-05	0.318769	0.162	0.134	1
MicMature-1	CHIC1	7.11e-05	0.279813	0.11	0.086	1
MicMature-1	TBCK	7.11e-05	0.16042	0.326	0.283	1
MicMature-1	MLLT10	7.25e-05	0.105007	0.369	0.322	1
MicMature-1	FBXO11	7.33e-05	0.135145	0.488	0.443	1
MicMature-1	EPS8	7.53e-05	0.131182	0.33	0.286	1
MicMature-1	MBTD1	7.77e-05	0.193402	0.205	0.172	1
MicMature-1	ENSG00000236120	8.01e-05	0.197376	0.107	0.083	1
MicMature-1	ZMYM2	8.41e-05	0.14504	0.378	0.333	1
MicMature-1	DENND1A	8.44e-05	0.112172	0.428	0.38	1
MicMature-1	DAP	8.46e-05	0.173137	0.172	0.141	1
MicMature-1	VPS50	8.54e-05	0.169109	0.197	0.165	1
MicMature-1	GARNL3	8.6e-05	0.213582	0.243	0.207	1
MicMature-1	ULK2	8.65e-05	0.17156	0.249	0.214	1
MicMature-1	ENSG00000261218	8.71e-05	0.138246	0.191	0.158	1
MicMature-1	MINDY2	8.79e-05	0.2561	0.165	0.136	1
MicMature-1	MED14	8.85e-05	0.183964	0.148	0.12	1
MicMature-1	PIK3R1	8.87e-05	0.124397	0.421	0.375	1
MicMature-1	STXBP3	9.04e-05	0.234555	0.151	0.123	1
MicMature-1	NPAT	9.61e-05	0.169655	0.105	0.081	1
MicMature-1	ZNF124	9.65e-05	0.147373	0.229	0.193	1
MicMature-1	USP34	0.000104217	0.104338	0.505	0.457	1
MicMature-1	PRKCH	0.000104777	0.239928	0.163	0.134	1
MicMature-1	KCNIP1	0.000105249	0.230575	0.186	0.156	1
MicMature-1	KIAA1328	0.000105285	0.237002	0.245	0.211	1
MicMature-1	EED	0.00010565	0.287593	0.128	0.103	1
MicMature-1	PPP3R1	0.000106981	0.133175	0.34	0.297	1
MicMature-1	SLC25A13	0.000107381	0.188716	0.257	0.221	1
MicMature-1	RIPK2-DT	0.000107438	0.196291	0.147	0.119	1
MicMature-1	NRF1	0.000107451	0.162113	0.252	0.216	1
MicMature-1	CERT1	0.000108244	0.233228	0.23	0.196	1
MicMature-1	PHF3	0.000110061	0.155181	0.295	0.256	1
MicMature-1	SPATA5	0.000110954	0.198512	0.267	0.231	1
MicMature-1	RNF216	0.00011097	0.113862	0.328	0.287	1
MicMature-1	XPO7	0.00011398	0.221715	0.124	0.099	1
MicMature-1	AKAP11	0.000113996	0.206738	0.18	0.15	1
MicMature-1	GALNT2	0.00011636	0.126008	0.447	0.404	1
MicMature-1	GRK3	0.000117844	0.141272	0.332	0.29	1
MicMature-1	BIRC2	0.000118274	0.274702	0.109	0.086	1
MicMature-1	RNF130	0.000118403	0.152023	0.512	0.47	1
MicMature-1	PFKFB3	0.000118934	0.130679	0.277	0.237	1
MicMature-1	TXNDC16	0.000119458	0.235946	0.13	0.104	1
MicMature-1	PIK3CA	0.000122178	0.228462	0.204	0.172	1
MicMature-1	RIN3	0.000123287	0.153559	0.433	0.391	1
MicMature-1	FNDC3A	0.000125314	0.177403	0.323	0.285	1
MicMature-1	TMCC1	0.000125677	0.180527	0.337	0.3	1
MicMature-1	KDM5A	0.000129572	0.158443	0.258	0.222	1
MicMature-1	SUFU	0.000130125	0.118286	0.207	0.173	1
MicMature-1	CMSS1	0.00013082	0.247176	0.215	0.184	1
MicMature-1	SMC5	0.000131095	0.175456	0.232	0.197	1
MicMature-1	ZNF280D	0.00013122	0.154638	0.323	0.284	1
MicMature-1	FRMD4B	0.000131684	0.103104	0.429	0.382	1
MicMature-1	FGFR1OP2	0.000132735	0.2012	0.131	0.105	1
MicMature-1	NAA50	0.000135069	0.300873	0.106	0.083	1
MicMature-1	UGGT2	0.000136512	0.218452	0.251	0.217	1
MicMature-1	FTO	0.000140413	0.171512	0.347	0.307	1
MicMature-1	ERBIN	0.000140585	0.105817	0.409	0.361	1
MicMature-1	IPO11	0.000140877	0.185526	0.165	0.136	1
MicMature-1	PIKFYVE	0.000148367	0.199641	0.219	0.186	1
MicMature-1	GNAQ	0.000149508	0.11724	0.681	0.644	1
MicMature-1	CDC14A	0.000149623	0.224327	0.185	0.157	1
MicMature-1	KCNQ1	0.000152013	0.133539	0.346	0.305	1
MicMature-1	ARHGAP25	0.000152682	0.117669	0.387	0.344	1
MicMature-1	KLHDC10	0.00015481	0.216536	0.173	0.144	1
MicMature-1	USP15	0.000162762	0.126322	0.474	0.43	1
MicMature-1	SSH1	0.000163484	0.118921	0.36	0.317	1
MicMature-1	CPEB3	0.000164738	0.121385	0.357	0.315	1
MicMature-1	PRPSAP1	0.000165538	0.221384	0.12	0.096	1
MicMature-1	KANTR	0.000167912	0.210411	0.174	0.145	1
MicMature-1	IL10RA	0.000168738	0.222638	0.152	0.125	1
MicMature-1	STRN3	0.00016971	0.130538	0.27	0.232	1
MicMature-1	PIP4K2A	0.000170088	0.106894	0.443	0.396	1
MicMature-1	RNPC3	0.000171234	0.165725	0.227	0.194	1
MicMature-1	TLR1	0.00017434	0.176668	0.25	0.216	1
MicMature-1	WWP2	0.000177501	0.227601	0.206	0.174	1
MicMature-1	SLC10A7	0.000179663	0.2777	0.155	0.128	1
MicMature-1	SLC35F5	0.000181417	0.174937	0.146	0.119	1
MicMature-1	AKAP10	0.000181872	0.151744	0.305	0.265	1
MicMature-1	PIK3R5	0.000182026	0.11711	0.456	0.406	1
MicMature-1	NKTR	0.000186005	0.156265	0.33	0.29	1
MicMature-1	DERA	0.000187739	0.226367	0.135	0.109	1
MicMature-1	ZNF397	0.000187826	0.183519	0.113	0.09	1
MicMature-1	USP32	0.0001916	0.160564	0.337	0.297	1
MicMature-1	CREB1	0.000195585	0.16717	0.242	0.208	1
MicMature-1	PUM2	0.000195894	0.105921	0.425	0.38	1
MicMature-1	MRE11	0.000196151	0.269517	0.105	0.083	1
MicMature-1	GSK3B	0.00019781	0.131788	0.33	0.29	1
MicMature-1	INO80D	0.000200236	0.170198	0.137	0.111	1
MicMature-1	MALT1	0.000200822	0.248408	0.13	0.105	1
MicMature-1	DHFR	0.000201234	0.327586	0.146	0.121	1
MicMature-1	TRIM22	0.000205215	0.147528	0.201	0.169	1
MicMature-1	SLC7A6	0.000207767	0.138836	0.229	0.195	1
MicMature-1	C12orf75	0.000210701	0.18369	0.277	0.242	1
MicMature-1	CDK13	0.000211443	0.109338	0.385	0.341	1
MicMature-1	KANSL1L	0.000211662	0.180885	0.223	0.192	1
MicMature-1	HNMT	0.000213263	0.188239	0.177	0.148	1
MicMature-1	ENSG00000251314	0.000219073	0.346424	0.109	0.087	1
MicMature-1	STK4	0.0002193	0.114988	0.293	0.255	1
MicMature-1	ZNF562	0.000222192	0.279252	0.119	0.095	1
MicMature-1	SPIN1	0.00022238	0.122605	0.367	0.325	1
MicMature-1	PRIM2	0.000225583	0.148971	0.231	0.197	1
MicMature-1	RNF149	0.000227544	0.140211	0.283	0.244	1
MicMature-1	RIC1	0.000229298	0.177877	0.246	0.212	1
MicMature-1	NDUFAF6	0.000233416	0.245093	0.142	0.117	1
MicMature-1	OSBPL1A	0.0002352	0.159386	0.302	0.265	1
MicMature-1	SPRED2	0.000237604	0.203869	0.181	0.152	1
MicMature-1	MILR1	0.000239798	0.147144	0.164	0.136	1
MicMature-1	CLYBL	0.000241522	0.324395	0.128	0.105	1
MicMature-1	ZNF652	0.000241675	0.151041	0.321	0.284	1
MicMature-1	SLC38A9	0.000248954	0.156602	0.217	0.184	1
MicMature-1	PURA	0.000249506	0.236146	0.171	0.143	1
MicMature-1	MPZL1	0.000250254	0.191352	0.247	0.213	1
MicMature-1	ATP6V0D1-DT	0.000250334	0.310709	0.107	0.085	1
MicMature-1	CHCHD3	0.000258107	0.163687	0.268	0.232	1
MicMature-1	ACSM5	0.000262577	0.267623	0.115	0.092	1
MicMature-1	AVL9	0.000266086	0.165395	0.251	0.217	1
MicMature-1	IRF2	0.000267117	0.213183	0.188	0.158	1
MicMature-1	INPP4A	0.000268392	0.208201	0.264	0.231	1
MicMature-1	MARCHF1	0.000268545	0.115964	0.519	0.474	1
MicMature-1	GNG2	0.000269572	0.191519	0.163	0.136	1
MicMature-1	SNX9	0.000274814	0.146481	0.227	0.193	1
MicMature-1	CLASP1	0.000274918	0.121069	0.389	0.348	1
MicMature-1	ADAM10	0.000275584	0.133246	0.468	0.424	1
MicMature-1	EYA3	0.000276563	0.166193	0.195	0.164	1
MicMature-1	ACTR3	0.000280019	0.14989	0.309	0.271	1
MicMature-1	HECTD1	0.00028024	0.139021	0.29	0.253	1
MicMature-1	WDR70	0.000281596	0.135196	0.486	0.446	1
MicMature-1	RHOT1	0.000287346	0.182395	0.269	0.236	1
MicMature-1	SEC31A	0.000289269	0.19201	0.194	0.165	1
MicMature-1	CEP128	0.000296088	0.228714	0.164	0.137	1
MicMature-1	ITPKB	0.000297371	0.194939	0.17	0.142	1
MicMature-1	XRCC5	0.000300511	0.137966	0.321	0.282	1
MicMature-1	HCG18	0.000301745	0.217917	0.106	0.084	1
MicMature-1	LUZP1	0.000307063	0.152116	0.198	0.167	1
MicMature-1	THUMPD2	0.0003071	0.25078	0.133	0.109	1
MicMature-1	CHD7	0.0003093	0.132997	0.498	0.456	1
MicMature-1	CFDP1	0.000309583	0.152001	0.175	0.146	1
MicMature-1	SETD5	0.000311816	0.108475	0.34	0.297	1
MicMature-1	HP1BP3	0.000312117	0.104956	0.362	0.317	1
MicMature-1	NCKAP1L	0.000312578	0.134797	0.383	0.341	1
MicMature-1	ARMH3	0.000313281	0.157168	0.31	0.273	1
MicMature-1	VASH1	0.000317931	0.177572	0.291	0.255	1
MicMature-1	HMBOX1	0.000319262	0.184045	0.268	0.234	1
MicMature-1	FTCDNL1	0.000332125	0.252176	0.1	0.079	1
MicMature-1	PIK3CD	0.000334182	0.125586	0.269	0.233	1
MicMature-1	SLC49A4	0.000336723	0.239921	0.126	0.103	1
MicMature-1	RSRC1	0.000337238	0.120271	0.326	0.285	1
MicMature-1	NUMB	0.000340629	0.123282	0.409	0.365	1
MicMature-1	GAB3	0.000343943	0.103998	0.247	0.212	1
MicMature-1	NXN	0.000349684	0.192387	0.249	0.217	1
MicMature-1	SKI	0.000351217	0.148159	0.337	0.299	1
MicMature-1	NDUFAF2	0.00035168	0.347276	0.102	0.081	1
MicMature-1	TRIM33	0.000352494	0.142502	0.228	0.195	1
MicMature-1	CWC27	0.000354418	0.19322	0.17	0.143	1
MicMature-1	PIBF1	0.000360243	0.173293	0.252	0.22	1
MicMature-1	PRR5	0.000362203	0.234818	0.117	0.094	1
MicMature-1	PPA2	0.000366736	0.171455	0.231	0.199	1
MicMature-1	TVP23C	0.000369673	0.289636	0.147	0.122	1
MicMature-1	DNAJC3	0.00037267	0.151482	0.189	0.159	1
MicMature-1	HLCS	0.000373595	0.252213	0.127	0.104	1
MicMature-1	NFIC	0.000377545	0.154009	0.311	0.274	1
MicMature-1	SCAF8	0.000380627	0.138911	0.321	0.283	1
MicMature-1	LEMD3	0.000381176	0.207461	0.164	0.138	1
MicMature-1	CSF3R	0.000381303	0.153454	0.401	0.36	1
MicMature-1	CSF1R	0.000384624	0.122838	0.696	0.652	1
MicMature-1	TNFRSF21	0.000392358	0.189705	0.146	0.121	1
MicMature-1	KIF13B	0.000400466	0.195318	0.199	0.17	1
MicMature-1	SCP2	0.000403477	0.235935	0.13	0.106	1
MicMature-1	ARSB	0.000404372	0.184083	0.193	0.163	1
MicMature-1	GTDC1	0.000422459	0.17805	0.254	0.221	1
MicMature-1	SRSF11	0.000426334	0.111769	0.338	0.298	1
MicMature-1	RAF1	0.000440545	0.151106	0.205	0.175	1
MicMature-1	ATG10	0.000444223	0.238178	0.201	0.172	1
MicMature-1	ZC3H6	0.000445213	0.196551	0.157	0.131	1
MicMature-1	SH2B3	0.000445268	0.126673	0.319	0.281	1
MicMature-1	CMC1	0.000455229	0.214457	0.148	0.123	1
MicMature-1	SLC2A5	0.000456021	0.149533	0.267	0.234	1
MicMature-1	KDM4C	0.000456367	0.166218	0.354	0.316	1
MicMature-1	ANKRD10	0.00047462	0.153985	0.21	0.181	1
MicMature-1	MDM4	0.000476089	0.105171	0.286	0.249	1
MicMature-1	INVS	0.000480702	0.178097	0.248	0.216	1
MicMature-1	RCSD1	0.000499724	0.130654	0.372	0.333	1
MicMature-1	ARID3A	0.000510663	0.171273	0.225	0.194	1
MicMature-1	UBE2D3	0.000510938	0.103694	0.298	0.261	1
MicMature-1	RUNX1	0.000513929	0.110645	0.645	0.606	1
MicMature-1	CYB5R4	0.000518465	0.122264	0.198	0.169	1
MicMature-1	HCLS1	0.00051904	0.127879	0.208	0.177	1
MicMature-1	CSTF3	0.000526908	0.239212	0.142	0.118	1
MicMature-1	TRA2B	0.000541397	0.171635	0.241	0.211	1
MicMature-1	TRAF3IP3	0.00054372	0.212423	0.174	0.148	1
MicMature-1	DCLRE1C	0.000551745	0.202925	0.125	0.102	1
MicMature-1	MIA2	0.000552716	0.114035	0.237	0.204	1
MicMature-1	ERP44	0.000568247	0.136098	0.232	0.199	1
MicMature-1	NARS2	0.000576947	0.225742	0.121	0.099	1
MicMature-1	LYPLAL1	0.000587555	0.162511	0.159	0.133	1
MicMature-1	MED13	0.000589258	0.16521	0.3	0.264	1
MicMature-1	SFMBT1	0.000597199	0.191885	0.187	0.16	1
MicMature-1	SPATA13	0.000607945	0.165307	0.262	0.228	1
MicMature-1	UBE2E1	0.000613009	0.102221	0.396	0.354	1
MicMature-1	MFSD4B	0.000615319	0.16333	0.162	0.136	1
MicMature-1	PHF21A	0.000615997	0.205987	0.305	0.272	1
MicMature-1	GOSR1	0.000618612	0.22555	0.131	0.108	1
MicMature-1	NBAS	0.00062168	0.118521	0.281	0.246	1
MicMature-1	ANKMY1	0.000625068	0.159162	0.149	0.124	1
MicMature-1	TASOR2	0.00062806	0.137379	0.207	0.177	1
MicMature-1	S100PBP	0.00063134	0.209538	0.166	0.141	1
MicMature-1	TAF1	0.000637549	0.214292	0.195	0.167	1
MicMature-1	ENOX2	0.000638715	0.327769	0.132	0.11	1
MicMature-1	CASP10	0.000647345	0.21675	0.101	0.081	1
MicMature-1	SCFD2	0.000648021	0.153729	0.262	0.229	1
MicMature-1	TM6SF1	0.000660318	0.155207	0.17	0.143	1
MicMature-1	RCOR3	0.000662964	0.203468	0.186	0.158	1
MicMature-1	FEZ2	0.000664382	0.143818	0.286	0.252	1
MicMature-1	TCERG1	0.000666504	0.182677	0.193	0.164	1
MicMature-1	FAM135A	0.0006732	0.135802	0.349	0.311	1
MicMature-1	AGO3	0.00068067	0.152227	0.264	0.231	1
MicMature-1	NCOR1	0.00068508	0.127683	0.365	0.326	1
MicMature-1	ZNF100	0.000701834	0.181139	0.116	0.094	1
MicMature-1	DENND4A	0.000711515	0.113041	0.444	0.404	1
MicMature-1	SGK1	0.000712488	0.1461	0.26	0.227	1
MicMature-1	MAP3K1	0.000723832	0.161275	0.226	0.196	1
MicMature-1	SLC12A2-DT	0.000739756	0.197289	0.128	0.106	1
MicMature-1	FAM102B	0.000740163	0.114542	0.251	0.218	1
MicMature-1	CEP192	0.000746187	0.162484	0.228	0.198	1
MicMature-1	RBM33	0.000748455	0.130531	0.299	0.263	1
MicMature-1	VHL	0.000749914	0.272308	0.101	0.081	1
MicMature-1	RBMS1	0.000755242	0.181057	0.238	0.207	1
MicMature-1	LINC03007	0.000764126	0.249409	0.114	0.093	1
MicMature-1	TMEM273	0.000776274	0.166786	0.111	0.09	1
MicMature-1	MCCC1	0.000786691	0.141614	0.19	0.162	1
MicMature-1	LINC02245	0.000795962	0.191562	0.251	0.222	1
MicMature-1	THOC2	0.000796057	0.137241	0.217	0.187	1
MicMature-1	KMT5B	0.000799537	0.140913	0.23	0.2	1
MicMature-1	ZNF106	0.000801563	0.196719	0.205	0.177	1
MicMature-1	GALNT7	0.00080306	0.323799	0.157	0.134	1
MicMature-1	ANGEL2	0.000813826	0.27635	0.102	0.082	1
MicMature-1	MCM9	0.000818772	0.242672	0.151	0.127	1
MicMature-1	RHBDD1	0.000824531	0.198891	0.184	0.157	1
MicMature-1	PIK3CB	0.000835393	0.166547	0.155	0.13	1
MicMature-1	HPGDS	0.000835563	0.119135	0.245	0.212	1
MicMature-1	ZNF782	0.000851386	0.295348	0.104	0.084	1
MicMature-1	RAB28	0.000869826	0.162032	0.202	0.175	1
MicMature-1	DLEU7	0.000875217	0.122928	0.23	0.2	1
MicMature-1	RNF138	0.000878732	0.223354	0.121	0.1	1
MicMature-1	CDYL	0.000896938	0.1026	0.362	0.322	1
MicMature-1	MIRLET7BHG	0.000897701	0.112942	0.16	0.135	1
MicMature-1	GATAD2B	0.000899459	0.162586	0.305	0.273	1
MicMature-1	PHACTR2	0.000914187	0.256689	0.219	0.192	1
MicMature-1	GDAP2	0.000918252	0.327307	0.119	0.098	1
MicMature-1	AHCTF1	0.000920879	0.154945	0.137	0.113	1
MicMature-1	RAB2A	0.000929819	0.135348	0.334	0.298	1
MicMature-1	ZNF516	0.000934976	0.162783	0.132	0.109	1
MicMature-1	MARS1	0.000936195	0.276313	0.109	0.089	1
MicMature-1	MPPE1	0.000943189	0.187046	0.124	0.102	1
MicMature-1	DOCK11	0.00094488	0.152197	0.353	0.319	1
MicMature-1	XPO4	0.000951498	0.169428	0.169	0.142	1
MicMature-1	ADPGK	0.0009554	0.20413	0.181	0.155	1
MicMature-1	GUSBP1	0.000955765	0.144985	0.265	0.232	1
MicMature-1	ULK4	0.000957406	0.165421	0.183	0.156	1
MicMature-1	SFT2D2	0.000971026	0.243312	0.123	0.101	1
MicMature-1	MT-ND5	0.000977556	0.326883	0.184	0.16	1
MicMature-1	ANOS1	0.00097937	0.128315	0.196	0.169	1
MicMature-1	SGK3	0.000980595	0.11842	0.323	0.285	1
MicMature-1	SYMPK	0.00100124	0.188188	0.12	0.098	1
MicMature-1	RB1CC1	0.00101047	0.161772	0.235	0.205	1
MicMature-1	TUBGCP3	0.00102876	0.159148	0.175	0.148	1
MicMature-1	TMEM106A	0.00102999	0.112218	0.159	0.133	1
MicMature-1	GGA3	0.00105767	0.105237	0.111	0.09	1
MicMature-1	LCP2	0.00107256	0.111795	0.19	0.161	1
MicMature-1	SARNP	0.0010775	0.162678	0.142	0.119	1
MicMature-1	PPP2R5C	0.00108151	0.144676	0.322	0.287	1
MicMature-1	ZNF44	0.00109419	0.24556	0.101	0.082	1
MicMature-1	NCK1	0.00111503	0.16201	0.223	0.194	1
MicMature-1	ELP3	0.00111885	0.175961	0.133	0.111	1
MicMature-1	CAMKMT	0.00112097	0.186436	0.238	0.212	1
MicMature-1	INTS6	0.00113131	0.22152	0.2	0.174	1
MicMature-1	DARS1	0.00113213	0.155655	0.151	0.126	1
MicMature-1	EXOC6B	0.00115052	0.167863	0.359	0.326	1
MicMature-1	FKBP15	0.0011514	0.156358	0.191	0.165	1
MicMature-1	NR6A1	0.00115597	0.248971	0.166	0.142	1
MicMature-1	STK24	0.00116375	0.170797	0.196	0.17	1
MicMature-1	BTBD1	0.00116711	0.179804	0.154	0.13	1
MicMature-1	VPS35L	0.00117209	0.10952	0.193	0.164	1
MicMature-1	ABCB7	0.00119118	0.218624	0.135	0.113	1
MicMature-1	UBE3D	0.00119355	0.194496	0.143	0.121	1
MicMature-1	MYO6	0.00120466	0.142577	0.129	0.106	1
MicMature-1	AIDA	0.00122016	0.235057	0.129	0.108	1
MicMature-1	PUM1	0.00122677	0.105175	0.387	0.348	1
MicMature-1	RARS2	0.0012313	0.197081	0.13	0.108	1
MicMature-1	MAP2K4	0.0012356	0.157586	0.225	0.196	1
MicMature-1	NCOA6	0.00125393	0.175125	0.179	0.154	1
MicMature-1	LINC01410	0.00126367	0.15783	0.13	0.107	1
MicMature-1	PHF20	0.00128497	0.102633	0.296	0.262	1
MicMature-1	CCDC146	0.00129837	0.16578	0.171	0.146	1
MicMature-1	TCF4	0.00130749	0.110227	0.47	0.431	1
MicMature-1	TM9SF2	0.0013108	0.182458	0.215	0.187	1
MicMature-1	PREP	0.00131114	0.194711	0.115	0.094	1
MicMature-1	ENSG00000234428	0.00132897	0.158432	0.138	0.116	1
MicMature-1	TGIF2	0.0013423	0.173973	0.146	0.123	1
MicMature-1	MGST2	0.00134771	0.164147	0.181	0.155	1
MicMature-1	SLC7A7	0.00135284	0.25137	0.136	0.114	1
MicMature-1	NUBPL	0.00135361	0.206914	0.18	0.155	1
MicMature-1	ZBTB38	0.00135735	0.190328	0.167	0.142	1
MicMature-1	NEK9	0.00136686	0.161061	0.114	0.094	1
MicMature-1	PECAM1	0.00136884	0.140783	0.134	0.112	1
MicMature-1	NVL	0.00136969	0.156896	0.143	0.12	1
MicMature-1	DENND4C	0.00138481	0.156001	0.246	0.216	1
MicMature-1	DCP1A	0.00140457	0.150958	0.131	0.109	1
MicMature-1	COPA	0.00145128	0.115277	0.174	0.148	1
MicMature-1	ATF7	0.00145363	0.219031	0.16	0.136	1
MicMature-1	DCP2	0.00147272	0.104386	0.215	0.187	1
MicMature-1	CHD1	0.00149529	0.153995	0.283	0.253	1
MicMature-1	STRN	0.00149695	0.203955	0.154	0.131	1
MicMature-1	GLG1	0.00150832	0.137359	0.265	0.233	1
MicMature-1	SOS2	0.00152326	0.195507	0.202	0.175	1
MicMature-1	NHLRC2	0.0015347	0.142588	0.16	0.136	1
MicMature-1	RAB8B	0.00153633	0.230908	0.144	0.122	1
MicMature-1	ECHDC1	0.00154226	0.135813	0.169	0.144	1
MicMature-1	PARP4	0.00155174	0.173646	0.214	0.187	1
MicMature-1	BRWD3	0.00155338	0.213858	0.169	0.144	1
MicMature-1	BCO2	0.00156728	0.136058	0.17	0.146	1
MicMature-1	POU2F2	0.0015677	0.12453	0.228	0.2	1
MicMature-1	ACBD6	0.00157966	0.139293	0.224	0.196	1
MicMature-1	PRMT3	0.00159729	0.149513	0.12	0.1	1
MicMature-1	SH3RF1	0.00161404	0.226416	0.141	0.119	1
MicMature-1	WASL	0.0016345	0.176264	0.124	0.103	1
MicMature-1	NCOA5	0.00166292	0.154059	0.159	0.135	1
MicMature-1	CUL5	0.00168654	0.20948	0.226	0.2	1
MicMature-1	PLEK	0.0016966	0.201221	0.149	0.126	1
MicMature-1	BICD1	0.00169759	0.150848	0.215	0.188	1
MicMature-1	SMARCA2	0.0017167	0.116735	0.395	0.36	1
MicMature-1	BCLAF1	0.00172881	0.113351	0.233	0.203	1
MicMature-1	PRPF40A	0.00173135	0.174454	0.182	0.158	1
MicMature-1	ENSG00000290993	0.00173744	0.199846	0.133	0.112	1
MicMature-1	PCM1	0.00174614	0.139872	0.427	0.396	1
MicMature-1	ZRANB1	0.00175645	0.205102	0.132	0.111	1
MicMature-1	NSUN3	0.00178092	0.215263	0.108	0.089	1
MicMature-1	WDR44	0.00181514	0.209981	0.143	0.121	1
MicMature-1	NHSL1	0.00182758	0.161466	0.186	0.162	1
MicMature-1	CAPZA1	0.00186025	0.168798	0.221	0.193	1
MicMature-1	ZDHHC17	0.00190258	0.145047	0.15	0.127	1
MicMature-1	RNF111	0.00192411	0.114528	0.296	0.263	1
MicMature-1	TAF3	0.00192636	0.117469	0.216	0.188	1
MicMature-1	DCAF10	0.00195471	0.214346	0.156	0.134	1
MicMature-1	GSN	0.00198338	0.121095	0.339	0.303	1
MicMature-1	ZNF236	0.00201516	0.228186	0.133	0.112	1
MicMature-1	SMIM35	0.00207343	0.164716	0.201	0.175	1
MicMature-1	TAOK3	0.00213192	0.103264	0.455	0.423	1
MicMature-1	RNF125	0.00213434	0.133069	0.139	0.117	1
MicMature-1	RESF1	0.00217366	0.165186	0.196	0.17	1
MicMature-1	TCAIM	0.00219733	0.210779	0.108	0.089	1
MicMature-1	N4BP1	0.00223395	0.172435	0.166	0.142	1
MicMature-1	FBXO28	0.0022343	0.209826	0.136	0.115	1
MicMature-1	CYSLTR1	0.00226842	0.219029	0.162	0.139	1
MicMature-1	MAP3K3	0.00228389	0.121448	0.248	0.219	1
MicMature-1	NLRP3	0.0022934	0.222501	0.135	0.114	1
MicMature-1	OSBPL6	0.00230239	0.103192	0.321	0.287	1
MicMature-1	TTC13	0.0023032	0.185273	0.158	0.135	1
MicMature-1	SECISBP2	0.00230761	0.124031	0.199	0.172	1
MicMature-1	SOAT1	0.00231693	0.156834	0.168	0.144	1
MicMature-1	ENSG00000291147	0.00232296	0.231846	0.106	0.087	1
MicMature-1	XPR1	0.00233111	0.121006	0.22	0.192	1
MicMature-1	IKZF1	0.00233782	0.10839	0.505	0.469	1
MicMature-1	IST1	0.00234426	0.16109	0.18	0.156	1
MicMature-1	LOXL3	0.00234893	0.117	0.142	0.12	1
MicMature-1	LINC01357	0.00236838	0.202501	0.147	0.125	1
MicMature-1	ARHGAP27	0.00237722	0.205404	0.129	0.109	1
MicMature-1	ENSG00000226471	0.00238927	0.164654	0.105	0.086	1
MicMature-1	ZNF654	0.00239652	0.187684	0.142	0.12	1
MicMature-1	ROCK2	0.00239933	0.104376	0.316	0.283	1
MicMature-1	PARL	0.00241353	0.139937	0.143	0.121	1
MicMature-1	ANKH	0.00241721	0.114194	0.232	0.203	1
MicMature-1	NOTCH2	0.00244665	0.15224	0.125	0.105	1
MicMature-1	ASXL1	0.00245626	0.159046	0.188	0.164	1
MicMature-1	RBM14	0.00246367	0.146914	0.11	0.09	1
MicMature-1	RNASEH2B	0.00247899	0.147953	0.167	0.143	1
MicMature-1	ZNF708	0.00250527	0.187808	0.116	0.096	1
MicMature-1	HCG22	0.00250577	0.236763	0.145	0.124	1
MicMature-1	CSNK1G1	0.00251694	0.209615	0.194	0.17	1
MicMature-1	FRS2	0.00254336	0.11229	0.174	0.149	1
MicMature-1	SREK1	0.00257612	0.129843	0.136	0.114	1
MicMature-1	STAU2	0.00257947	0.111109	0.331	0.299	1
MicMature-1	RMDN1	0.00258115	0.154687	0.105	0.086	1
MicMature-1	ZNF767P	0.00260193	0.106912	0.179	0.153	1
MicMature-1	ZZZ3	0.0026128	0.139105	0.246	0.218	1
MicMature-1	RNF135	0.00261688	0.236285	0.101	0.084	1
MicMature-1	WRN	0.00264501	0.236091	0.133	0.113	1
MicMature-1	NPHP3	0.00270735	0.174255	0.111	0.092	1
MicMature-1	TMC8	0.00272355	0.14074	0.181	0.156	1
MicMature-1	PDSS2	0.00272655	0.130796	0.264	0.233	1
MicMature-1	C8orf44	0.0027578	0.176736	0.11	0.091	1
MicMature-1	LPIN2	0.0027648	0.103734	0.408	0.371	1
MicMature-1	EMSY	0.00278677	0.128651	0.158	0.135	1
MicMature-1	THRAP3	0.00280114	0.108877	0.194	0.168	1
MicMature-1	ERC1	0.00281174	0.110476	0.408	0.374	1
MicMature-1	CMTM6	0.00282802	0.194797	0.13	0.11	1
MicMature-1	ANO10	0.00286376	0.175057	0.171	0.147	1
MicMature-1	FOXJ3	0.00292129	0.113085	0.259	0.229	1
MicMature-1	BICRAL	0.00294238	0.114037	0.267	0.238	1
MicMature-1	TTBK2	0.00298848	0.160358	0.214	0.188	1
MicMature-1	RUBCN	0.00299177	0.143799	0.168	0.145	1
MicMature-1	CLINT1	0.00299942	0.188443	0.127	0.108	1
MicMature-1	MFSD14CP	0.00300706	0.11472	0.233	0.205	1
MicMature-1	RIN2	0.00301086	0.101214	0.42	0.383	1
MicMature-1	SETBP1	0.00302453	0.112453	0.37	0.338	1
MicMature-1	DMTF1	0.00302531	0.134155	0.233	0.206	1
MicMature-1	SWAP70	0.00309728	0.112574	0.263	0.233	1
MicMature-1	ANKIB1	0.00310829	0.138649	0.238	0.212	1
MicMature-1	ROCK1	0.0031487	0.101411	0.32	0.288	1
MicMature-1	MAGI1	0.00315756	0.148704	0.277	0.247	1
MicMature-1	MORC3	0.00321319	0.154613	0.191	0.166	1
MicMature-1	BCL2L1	0.0032557	0.165707	0.145	0.123	1
MicMature-1	IWS1	0.00330446	0.131653	0.157	0.135	1
MicMature-1	ASCC3	0.00332392	0.127289	0.258	0.229	1
MicMature-1	LARP4B	0.00332915	0.111498	0.312	0.279	1
MicMature-1	RAB11FIP2	0.00334445	0.167701	0.114	0.095	1
MicMature-1	ANKAR	0.00336238	0.204191	0.143	0.122	1
MicMature-1	RFX7	0.00337286	0.174839	0.247	0.222	1
MicMature-1	PCNX1	0.00337803	0.108851	0.272	0.242	1
MicMature-1	RBM12B	0.00338328	0.184777	0.103	0.085	1
MicMature-1	MAP2K6	0.0034468	0.172885	0.137	0.116	1
MicMature-1	NFYC	0.00350315	0.126516	0.157	0.135	1
MicMature-1	USP25	0.00352973	0.117417	0.272	0.244	1
MicMature-1	DHTKD1	0.00356924	0.129234	0.123	0.103	1
MicMature-1	EFCAB13	0.0036028	0.138642	0.161	0.138	1
MicMature-1	ACSL4	0.00360597	0.164092	0.21	0.186	1
MicMature-1	LPAR5	0.00362198	0.125349	0.218	0.192	1
MicMature-1	SUZ12	0.003689	0.125055	0.135	0.114	1
MicMature-1	GAL3ST4	0.00369524	0.135981	0.193	0.168	1
MicMature-1	MOB1A	0.00369785	0.117124	0.142	0.12	1
MicMature-1	GTF2I	0.00371051	0.139233	0.278	0.249	1
MicMature-1	CCDC92	0.00372363	0.205435	0.138	0.118	1
MicMature-1	RAPH1	0.00377274	0.161411	0.293	0.265	1
MicMature-1	NUP153	0.00382511	0.160273	0.13	0.11	1
MicMature-1	SOGA1	0.00382959	0.155295	0.187	0.163	1
MicMature-1	ANO6	0.00386083	0.168057	0.169	0.147	1
MicMature-1	MAP3K4	0.00386094	0.192369	0.144	0.123	1
MicMature-1	TYW1B	0.00386892	0.245606	0.12	0.101	1
MicMature-1	CEPT1	0.00387145	0.100959	0.154	0.132	1
MicMature-1	EIF2B3	0.00390842	0.173578	0.135	0.115	1
MicMature-1	PHTF2	0.00391109	0.173264	0.184	0.16	1
MicMature-1	ZFX	0.0039968	0.217853	0.165	0.144	1
MicMature-1	SEC24D	0.0040866	0.117975	0.13	0.109	1
MicMature-1	DTX2	0.00415476	0.14791	0.131	0.111	1
MicMature-1	FGD3	0.00417709	0.212868	0.157	0.136	1
MicMature-1	ZBTB46	0.00418263	0.149596	0.102	0.084	1
MicMature-1	SH3BP2	0.00428826	0.162215	0.116	0.098	1
MicMature-1	FAF2	0.00428927	0.217491	0.109	0.091	1
MicMature-1	SHOC2	0.00430426	0.12559	0.197	0.173	1
MicMature-1	RALY	0.00432178	0.184146	0.172	0.15	1
MicMature-1	RMND5A	0.00434634	0.167476	0.117	0.099	1
MicMature-1	NDUFV2	0.00439545	0.197472	0.107	0.09	1
MicMature-1	CAPN7	0.00440464	0.108139	0.153	0.131	1
MicMature-1	PRUNE2	0.00446401	0.168562	0.104	0.086	1
MicMature-1	HPS3	0.00448658	0.123441	0.195	0.17	1
MicMature-1	TIGAR	0.00451158	0.218513	0.137	0.117	1
MicMature-1	ZNF736	0.00453553	0.111228	0.113	0.094	1
MicMature-1	CBR4	0.00464012	0.152699	0.213	0.189	1
MicMature-1	GMDS	0.00464022	0.180307	0.232	0.208	1
MicMature-1	CBFB	0.00464388	0.191327	0.203	0.18	1
MicMature-1	BLTP3A	0.00470309	0.112518	0.118	0.1	1
MicMature-1	RASA3	0.00481555	0.107584	0.242	0.216	1
MicMature-1	ICA1	0.00482968	0.118908	0.189	0.165	1
MicMature-1	PIK3CG	0.00484288	0.2537	0.104	0.087	1
MicMature-1	PSME3IP1	0.00486412	0.112413	0.11	0.092	1
MicMature-1	SUCO	0.0048756	0.158383	0.121	0.103	1
MicMature-1	ASTN1	0.00500761	0.128572	0.181	0.159	1
MicMature-1	ENSG00000259972	0.00508785	0.187728	0.136	0.116	1
MicMature-1	USP10	0.00511775	0.169768	0.157	0.136	1
MicMature-1	TTC14	0.00515263	0.110254	0.251	0.224	1
MicMature-1	SCAF4	0.00520899	0.216632	0.135	0.115	1
MicMature-1	ZNF611	0.00521821	0.208105	0.105	0.088	1
MicMature-1	BCLAF3	0.00521973	0.116713	0.106	0.089	1
MicMature-1	PRORP	0.00522537	0.289867	0.106	0.089	1
MicMature-1	NFKB1	0.00531526	0.189923	0.154	0.134	1
MicMature-1	CDR2	0.00533624	0.154749	0.102	0.085	1
MicMature-1	ELP2	0.00537189	0.142594	0.119	0.1	1
MicMature-1	MCPH1	0.0053943	0.130592	0.217	0.192	1
MicMature-1	SLC25A26	0.00542859	0.203436	0.138	0.118	1
MicMature-1	LINC03006	0.00546288	0.19216	0.129	0.11	1
MicMature-1	ADAM17	0.00546896	0.118829	0.196	0.172	1
MicMature-1	TOP1	0.00559259	0.113133	0.254	0.227	1
MicMature-1	TIAL1	0.00559551	0.163914	0.155	0.134	1
MicMature-1	LINC00174	0.00560166	0.193924	0.119	0.101	1
MicMature-1	MYO1F	0.00580331	0.127683	0.481	0.449	1
MicMature-1	CBL	0.00603178	0.123402	0.299	0.27	1
MicMature-1	ZBTB44	0.00605192	0.159858	0.136	0.116	1
MicMature-1	PSMD1	0.00612782	0.120019	0.188	0.164	1
MicMature-1	LONP2	0.00617532	0.131372	0.292	0.266	1
MicMature-1	FAR2	0.00618498	0.153254	0.279	0.252	1
MicMature-1	SNX25	0.00618966	0.231942	0.108	0.091	1
MicMature-1	ZXDC	0.00619007	0.109452	0.141	0.121	1
MicMature-1	DOP1A	0.00619991	0.14852	0.226	0.202	1
MicMature-1	TMEM168	0.00620198	0.192009	0.149	0.13	1
MicMature-1	UTRN	0.00632884	0.109712	0.272	0.243	1
MicMature-1	SH3TC1	0.00633661	0.110558	0.19	0.167	1
MicMature-1	XIAP	0.00669462	0.235359	0.125	0.107	1
MicMature-1	MGMT	0.00673794	0.145747	0.172	0.151	1
MicMature-1	GTF2F2	0.00681523	0.163281	0.148	0.129	1
MicMature-1	RALGPS1	0.00684318	0.177376	0.126	0.108	1
MicMature-1	CHD6	0.00685237	0.107626	0.273	0.244	1
MicMature-1	TMX3	0.00685745	0.121376	0.117	0.099	1
MicMature-1	SEMA4D	0.00701241	0.109435	0.31	0.281	1
MicMature-1	OPA1	0.00705808	0.101143	0.175	0.152	1
MicMature-1	ZC3H12C	0.00716565	0.241191	0.126	0.109	1
MicMature-1	RASSF3	0.00722395	0.113443	0.187	0.165	1
MicMature-1	ZNF721	0.00730311	0.115633	0.198	0.174	1
MicMature-1	ELMOD3	0.00730717	0.156228	0.105	0.088	1
MicMature-1	ZNF277	0.00734769	0.198847	0.121	0.104	1
MicMature-1	ZNF846	0.00735588	0.144703	0.226	0.203	1
MicMature-1	ATP6V0E1	0.00740751	0.137599	0.14	0.12	1
MicMature-1	ABL1	0.00743834	0.115609	0.251	0.225	1
MicMature-1	NIPSNAP2	0.00745658	0.225838	0.118	0.101	1
MicMature-1	PDE9A	0.00756045	0.16683	0.19	0.168	1
MicMature-1	RLF	0.00757912	0.127113	0.21	0.185	1
MicMature-1	MYSM1	0.00758757	0.141335	0.14	0.12	1
MicMature-1	CHIC2	0.00761508	0.159322	0.147	0.127	1
MicMature-1	OGDH	0.00761977	0.111602	0.118	0.1	1
MicMature-1	KPNA6	0.00764338	0.156113	0.139	0.12	1
MicMature-1	AHCYL2	0.00774274	0.118817	0.2	0.177	1
MicMature-1	FBXL20	0.00775935	0.102808	0.248	0.222	1
MicMature-1	TOGARAM1	0.00784954	0.152782	0.125	0.107	1
MicMature-1	SLC43A2	0.00785845	0.128074	0.162	0.141	1
MicMature-1	BCAS3	0.00787455	0.104055	0.447	0.418	1
MicMature-1	ABHD3	0.00792171	0.187889	0.167	0.146	1
MicMature-1	SYNRG	0.00796495	0.104298	0.225	0.201	1
MicMature-1	CDK19	0.00797051	0.109404	0.309	0.281	1
MicMature-1	CYP20A1	0.00798896	0.122296	0.127	0.109	1
MicMature-1	PRKAR2A	0.00800509	0.149229	0.152	0.132	1
MicMature-1	EXPH5	0.00800631	0.156572	0.101	0.085	1
MicMature-1	ZDHHC14	0.0080456	0.102192	0.357	0.328	1
MicMature-1	SFXN5	0.00808802	0.130745	0.128	0.109	1
MicMature-1	GIMAP8	0.00810376	0.145556	0.16	0.14	1
MicMature-1	PPIP5K2	0.00813401	0.161427	0.172	0.152	1
MicMature-1	LMF1	0.0081839	0.145032	0.12	0.103	1
MicMature-1	POC1B	0.00825399	0.199398	0.138	0.12	1
MicMature-1	PACS1	0.0082612	0.112629	0.387	0.357	1
MicMature-1	ZNF655	0.00830689	0.162307	0.141	0.123	1
MicMature-1	CDK8	0.00831367	0.142352	0.215	0.192	1
MicMature-1	ATXN3	0.00834129	0.15721	0.14	0.12	1
MicMature-1	PMS2P4	0.00841107	0.204833	0.172	0.153	1
MicMature-1	TMEM117	0.00844272	0.10893	0.269	0.245	1
MicMature-1	MFSD1	0.00844358	0.142602	0.148	0.129	1
MicMature-1	TRRAP	0.00845756	0.150202	0.176	0.155	1
MicMature-1	UBQLN1	0.00850709	0.1229	0.137	0.119	1
MicMature-1	HNRNPH1	0.00851798	0.102584	0.272	0.245	1
MicMature-1	CDC73	0.00853533	0.116393	0.214	0.19	1
MicMature-1	MICU2	0.0086208	0.12323	0.212	0.188	1
MicMature-1	SPATA6	0.00879938	0.161992	0.186	0.165	1
MicMature-1	ERICH1	0.00884484	0.157247	0.173	0.153	1
MicMature-1	MBTPS1	0.00926192	0.153274	0.153	0.134	1
MicMature-1	DENND6A	0.00931253	0.180216	0.153	0.134	1
MicMature-1	FRA10AC1	0.00934492	0.187976	0.115	0.099	1
MicMature-1	NUMA1	0.00948907	0.14073	0.146	0.127	1
MicMature-1	MNDA	0.00961658	0.134593	0.201	0.178	1
MicMature-1	BCL2L13	0.00964119	0.112793	0.104	0.087	1
MicMature-1	ENSA	0.00971969	0.102573	0.144	0.125	1
MicMature-1	GLB1	0.00991332	0.157548	0.138	0.119	1
MicMature-1	STAG3L4	0.00991817	0.127254	0.128	0.11	1
MicMature-2	ARHGAP24	1.48e-240	0.997092	0.939	0.78	5.71e-236
MicMature-2	XACT	2.31e-231	2.0109	0.531	0.211	8.91e-227
MicMature-2	PLXDC2	5.41e-228	0.576616	0.998	0.982	2.08e-223
MicMature-2	HSPA1A	4.49e-227	1.86606	0.533	0.213	1.73e-222
MicMature-2	PADI2	5.7e-217	2.69468	0.221	0.038	2.2e-212
MicMature-2	CD83	2.14e-205	3.35086	0.187	0.029	8.26e-201
MicMature-2	TRERF1	2.26e-194	2.24556	0.226	0.044	8.72e-190
MicMature-2	HSPA1B	2.91e-191	1.92469	0.369	0.116	1.12e-186
MicMature-2	SYNDIG1	3.93e-180	0.901344	0.907	0.732	1.52e-175
MicMature-2	FOS	1.64e-177	2.5164	0.241	0.056	6.32e-173
MicMature-2	WIPF3	2.13e-174	2.44854	0.182	0.032	8.2e-170
MicMature-2	ST6GALNAC3	7.21e-171	0.850206	0.916	0.773	2.78e-166
MicMature-2	DOCK4	6.54e-169	0.542822	0.993	0.974	2.52e-164
MicMature-2	CIITA	6.33e-157	1.6072	0.331	0.105	2.44e-152
MicMature-2	ZFP36L1	9.85e-155	1.27438	0.674	0.397	3.8e-150
MicMature-2	ARHGAP15	2.4e-146	1.10704	0.67	0.393	9.24e-142
MicMature-2	IFITM10	3.87e-146	3.0553	0.105	0.012	1.49e-141
MicMature-2	PAQR5	1.15e-143	1.979	0.222	0.055	4.45e-139
MicMature-2	H2AC6	1.57e-143	1.88264	0.359	0.137	6.06e-139
MicMature-2	DUSP1	1.01e-139	2.54565	0.149	0.027	3.88e-135
MicMature-2	CPA6	5.78e-137	2.67594	0.136	0.022	2.23e-132
MicMature-2	TENM4	2.77e-121	1.18413	0.5	0.248	1.07e-116
MicMature-2	OXR1	4.25e-115	1.03792	0.754	0.565	1.64e-110
MicMature-2	SORL1	1.35e-111	0.593916	0.923	0.81	5.2e-107
MicMature-2	ZFPM2-AS1	3.19e-110	1.33672	0.502	0.272	1.23e-105
MicMature-2	LINC02232	9.48e-110	1.43484	0.326	0.128	3.65e-105
MicMature-2	SPP1	1.89e-106	1.40089	0.409	0.195	7.27e-102
MicMature-2	OLR1	7.88e-105	1.25658	0.425	0.201	3.04e-100
MicMature-2	KIF26B	8.1e-103	1.27586	0.377	0.168	3.12e-98
MicMature-2	CACNA1D	1.1e-102	1.2217	0.457	0.233	4.24e-98
MicMature-2	H2BC5	2.97e-101	2.33566	0.122	0.024	1.15e-96
MicMature-2	RTTN	1.33e-98	1.32537	0.489	0.271	5.12e-94
MicMature-2	ABCC4	6.12e-98	0.738044	0.776	0.593	2.36e-93
MicMature-2	KCNIP1	7.53e-94	1.34094	0.329	0.141	2.9e-89
MicMature-2	VWC2	2.42e-91	2.48779	0.114	0.023	9.34e-87
MicMature-2	ITPR1	2.42e-81	1.22495	0.328	0.15	9.32e-77
MicMature-2	HS3ST4	1.16e-80	0.697023	0.73	0.521	4.45e-76
MicMature-2	HLA-DRA	5.79e-80	1.36359	0.212	0.075	2.23e-75
MicMature-2	TANC1	1.77e-78	1.00292	0.451	0.249	6.83e-74
MicMature-2	ENSG00000287335	6.04e-78	1.79107	0.145	0.041	2.33e-73
MicMature-2	DSCAM	6.76e-78	0.742156	0.755	0.59	2.61e-73
MicMature-2	SCIN	1.8e-72	1.38319	0.226	0.089	6.94e-68
MicMature-2	PLP1	1.81e-70	1.27445	0.249	0.104	6.97e-66
MicMature-2	SRGN	4.45e-70	1.64834	0.294	0.14	1.72e-65
MicMature-2	JUN	1.6e-69	1.67795	0.158	0.051	6.18e-65
MicMature-2	CCND3	4.26e-68	1.15774	0.312	0.149	1.64e-63
MicMature-2	FOXP1	9.5e-67	1.22518	0.26	0.115	3.66e-62
MicMature-2	INPP5D	1.2e-65	0.539792	0.829	0.705	4.63e-61
MicMature-2	PTPRM	3.6e-65	1.05596	0.356	0.184	1.39e-60
MicMature-2	ENSG00000291144	9.04e-65	1.42453	0.2	0.078	3.48e-60
MicMature-2	SSH2	3.02e-64	0.66941	0.716	0.53	1.17e-59
MicMature-2	ANKRD44	8.05e-64	0.487689	0.861	0.753	3.1e-59
MicMature-2	CLEC17A	3.72e-63	1.66582	0.108	0.028	1.43e-58
MicMature-2	RGS1	2.89e-59	1.28098	0.14	0.046	1.11e-54
MicMature-2	JAZF1	3.8e-57	0.675588	0.689	0.529	1.47e-52
MicMature-2	ABR	3.99e-57	0.565969	0.814	0.67	1.54e-52
MicMature-2	LPCAT2	1.8e-54	0.687504	0.612	0.435	6.93e-50
MicMature-2	RASGEF1C	1.16e-53	0.518381	0.811	0.681	4.46e-49
MicMature-2	AKT3	2.33e-53	0.634772	0.655	0.492	8.96e-49
MicMature-2	RASSF8	4.26e-53	0.861239	0.475	0.306	1.64e-48
MicMature-2	LNCAROD	5.13e-53	0.60677	0.739	0.584	1.98e-48
MicMature-2	SH3KBP1	3.28e-52	0.607361	0.666	0.498	1.26e-47
MicMature-2	LRMDA	2.55e-51	0.295844	0.983	0.957	9.81e-47
MicMature-2	PRAM1	7.84e-51	0.944665	0.262	0.128	3.02e-46
MicMature-2	STRBP	1.75e-50	0.703989	0.453	0.278	6.73e-46
MicMature-2	PDE4B	2.82e-50	0.595564	0.609	0.421	1.09e-45
MicMature-2	NOS1AP	9.33e-50	1.29217	0.155	0.059	3.6e-45
MicMature-2	CD74	1.28e-49	0.669282	0.467	0.291	4.93e-45
MicMature-2	KCNMA1	7.34e-49	0.689729	0.531	0.354	2.83e-44
MicMature-2	HLA-DPB1	1.22e-48	1.3655	0.12	0.04	4.69e-44
MicMature-2	LHFPL2	2.76e-47	0.595299	0.678	0.518	1.06e-42
MicMature-2	FAM149A	3.58e-47	0.694628	0.499	0.332	1.38e-42
MicMature-2	FRMD4A	3.41e-45	0.240419	0.996	0.984	1.32e-40
MicMature-2	CYRIB	1.27e-43	0.435569	0.805	0.699	4.89e-39
MicMature-2	ANOS1	6.53e-43	0.812312	0.293	0.159	2.52e-38
MicMature-2	SREBF2	1.1e-42	0.749521	0.318	0.178	4.25e-38
MicMature-2	SPATA13	1.33e-42	0.701415	0.369	0.217	5.12e-38
MicMature-2	CAMK1D	5.83e-42	0.530986	0.69	0.541	2.25e-37
MicMature-2	EPB41L2	9.28e-42	0.399703	0.879	0.785	3.58e-37
MicMature-2	TANC2	3.47e-41	0.729588	0.405	0.253	1.34e-36
MicMature-2	TMEM156	4.61e-41	0.745307	0.424	0.275	1.78e-36
MicMature-2	ST6GAL1	2.69e-40	0.354884	0.939	0.867	1.04e-35
MicMature-2	ENSG00000283674	3.34e-40	0.79101	0.359	0.219	1.29e-35
MicMature-2	IFI44L	3.54e-40	0.514652	0.253	0.13	1.36e-35
MicMature-2	IGF1R	1.04e-39	1.01533	0.211	0.105	4.02e-35
MicMature-2	IER2	1.08e-39	1.51861	0.108	0.039	4.14e-35
MicMature-2	HLA-DRB1	3.64e-39	1.07034	0.15	0.063	1.4e-34
MicMature-2	CTNNA3	3.98e-39	0.848551	0.292	0.165	1.53e-34
MicMature-2	ST18	4.11e-39	1.43438	0.104	0.037	1.58e-34
MicMature-2	NAV3	5.35e-39	0.326571	0.92	0.859	2.06e-34
MicMature-2	DOCK8	1.23e-38	0.337277	0.922	0.86	4.75e-34
MicMature-2	HSP90AA1	1.62e-38	0.963636	0.471	0.329	6.23e-34
MicMature-2	DOCK10	1.76e-38	0.437449	0.755	0.647	6.79e-34
MicMature-2	MBP	4.27e-38	0.741837	0.377	0.236	1.65e-33
MicMature-2	NEAT1	1.13e-37	0.418398	0.802	0.689	4.34e-33
MicMature-2	PLCL1	1.14e-37	0.926663	0.24	0.128	4.4e-33
MicMature-2	PGM5P2	3.17e-37	0.692953	0.367	0.228	1.22e-32
MicMature-2	CHST11	4.75e-37	0.387908	0.815	0.704	1.83e-32
MicMature-2	ADAM28	1.81e-36	0.38309	0.817	0.695	6.97e-32
MicMature-2	RNASET2	1.81e-35	0.485316	0.639	0.494	6.99e-31
MicMature-2	PCNX2	1.86e-35	0.508609	0.616	0.464	7.18e-31
MicMature-2	STK17A	4.36e-35	0.849418	0.225	0.119	1.68e-30
MicMature-2	WDFY4	1.18e-34	0.548684	0.532	0.378	4.53e-30
MicMature-2	WNT2B	1.5e-34	0.823936	0.245	0.135	5.77e-30
MicMature-2	ELOVL5	2.44e-34	0.989737	0.169	0.08	9.42e-30
MicMature-2	ITGAX	4.49e-34	0.603286	0.425	0.28	1.73e-29
MicMature-2	GALNT2	1.1e-33	0.567642	0.539	0.396	4.22e-29
MicMature-2	BNC2	4.18e-33	0.471792	0.684	0.554	1.61e-28
MicMature-2	RNF220	4.91e-33	0.964239	0.146	0.066	1.89e-28
MicMature-2	KYNU	6.52e-33	0.972845	0.166	0.08	2.51e-28
MicMature-2	LDLRAD4	1e-32	0.339995	0.902	0.839	3.86e-28
MicMature-2	LINC03002	3.69e-32	0.953663	0.137	0.061	1.42e-27
MicMature-2	MTHFD1L	5.9e-32	0.499304	0.602	0.462	2.27e-27
MicMature-2	BCO2	1.42e-31	0.708209	0.247	0.138	5.46e-27
MicMature-2	TMCC3	1.49e-31	0.661133	0.327	0.204	5.75e-27
MicMature-2	HK2	1.56e-31	0.763549	0.224	0.122	5.99e-27
MicMature-2	IPCEF1	1.22e-30	0.404202	0.779	0.67	4.69e-26
MicMature-2	ENSG00000229425	1.53e-30	1.20386	0.127	0.057	5.88e-26
MicMature-2	LPAR1	1.82e-30	0.574852	0.442	0.304	7.01e-26
MicMature-2	ITPKB	3.66e-30	0.718064	0.24	0.136	1.41e-25
MicMature-2	PELI2	5.83e-30	0.625229	0.354	0.228	2.25e-25
MicMature-2	ALOX5	7.73e-30	0.552589	0.41	0.275	2.98e-25
MicMature-2	CLEC7A	9.84e-30	0.782072	0.195	0.103	3.79e-25
MicMature-2	LRRK2	1.3e-29	0.750682	0.224	0.125	5.01e-25
MicMature-2	FGD4	1.32e-29	0.427693	0.649	0.514	5.09e-25
MicMature-2	APBB1IP	4.02e-29	0.281732	0.903	0.845	1.55e-24
MicMature-2	PRKAG2	7.36e-29	0.598555	0.392	0.265	2.84e-24
MicMature-2	RGS12	8.42e-29	0.603461	0.33	0.209	3.25e-24
MicMature-2	TBC1D22A	3.33e-28	0.35536	0.783	0.671	1.29e-23
MicMature-2	PRKCH	4.19e-28	0.748156	0.226	0.129	1.61e-23
MicMature-2	SLC25A29	4.71e-28	0.761539	0.205	0.113	1.81e-23
MicMature-2	MARCHF3	5.48e-28	0.403467	0.554	0.405	2.11e-23
MicMature-2	DST	6.19e-28	0.541996	0.474	0.342	2.38e-23
MicMature-2	CLIP2	6.63e-28	0.628588	0.285	0.174	2.55e-23
MicMature-2	RASAL2	8.05e-28	0.388491	0.691	0.554	3.1e-23
MicMature-2	KHDRBS3	9.02e-28	0.436854	0.59	0.452	3.47e-23
MicMature-2	ARHGAP26	1.81e-27	0.374477	0.764	0.655	6.96e-23
MicMature-2	SYTL3	2.59e-27	0.760374	0.152	0.075	9.98e-23
MicMature-2	PREX1	4.71e-27	0.394202	0.649	0.516	1.82e-22
MicMature-2	ARMH4	5.08e-27	0.691636	0.26	0.156	1.96e-22
MicMature-2	MAML3	8.85e-27	0.337866	0.806	0.725	3.41e-22
MicMature-2	FMNL2	1.01e-25	0.427047	0.654	0.541	3.9e-21
MicMature-2	MAN2A1	1.38e-25	0.549469	0.38	0.258	5.33e-21
MicMature-2	CHN2	1.53e-25	0.490488	0.447	0.32	5.88e-21
MicMature-2	ARHGAP25	2.07e-25	0.481164	0.467	0.337	7.96e-21
MicMature-2	SHTN1	3.43e-25	0.371055	0.598	0.464	1.32e-20
MicMature-2	KCNQ5	3.51e-25	0.887276	0.272	0.177	1.35e-20
MicMature-2	ALCAM	4.01e-25	0.811452	0.213	0.124	1.55e-20
MicMature-2	PALD1	7.18e-25	0.389445	0.703	0.582	2.77e-20
MicMature-2	UTRN	7.61e-25	0.616488	0.349	0.236	2.93e-20
MicMature-2	QKI	7.83e-25	0.255488	0.924	0.857	3.02e-20
MicMature-2	EPB41	1.06e-24	0.508056	0.383	0.263	4.08e-20
MicMature-2	DISC1	1.08e-24	0.313971	0.771	0.672	4.16e-20
MicMature-2	LMO7	1.36e-24	0.780007	0.197	0.112	5.23e-20
MicMature-2	USP6NL	1.48e-24	0.423857	0.562	0.433	5.71e-20
MicMature-2	CTNNA1	7.31e-24	0.548062	0.311	0.201	2.82e-19
MicMature-2	MRC2	9.78e-24	0.447773	0.343	0.226	3.77e-19
MicMature-2	LRCH1	1.24e-23	0.405123	0.591	0.47	4.79e-19
MicMature-2	CLEC2D	1.38e-23	0.665861	0.199	0.114	5.32e-19
MicMature-2	ADAMTS10	2.32e-23	0.68414	0.147	0.076	8.93e-19
MicMature-2	H2BC18	2.36e-23	0.797432	0.109	0.05	9.1e-19
MicMature-2	ARHGAP22	3.33e-23	0.297345	0.798	0.692	1.28e-18
MicMature-2	PRDM11	4.35e-23	0.533157	0.297	0.192	1.68e-18
MicMature-2	MCF2L	4.36e-23	0.429714	0.515	0.383	1.68e-18
MicMature-2	OSBPL3	6.44e-23	0.536305	0.319	0.21	2.48e-18
MicMature-2	TTC7A	1.09e-22	0.511339	0.301	0.194	4.2e-18
MicMature-2	PTPN14	1.3e-22	0.597142	0.275	0.176	5e-18
MicMature-2	BCL2	1.56e-22	0.608623	0.299	0.199	6e-18
MicMature-2	ENSG00000249738	3.64e-22	0.38171	0.707	0.63	1.4e-17
MicMature-2	RUNX2	9.02e-22	0.423313	0.527	0.409	3.48e-17
MicMature-2	LINC-PINT	1.11e-21	0.359592	0.66	0.535	4.27e-17
MicMature-2	ENSG00000280441	1.71e-21	0.398037	0.536	0.42	6.59e-17
MicMature-2	GAB1	1.96e-21	0.562391	0.279	0.182	7.57e-17
MicMature-2	ZBTB20	2.75e-21	0.321511	0.742	0.639	1.06e-16
MicMature-2	ELL2	3.29e-21	0.560479	0.325	0.222	1.27e-16
MicMature-2	SNX30	3.7e-21	0.610118	0.221	0.135	1.43e-16
MicMature-2	PALM2AKAP2	4.5e-21	0.800327	0.13	0.067	1.74e-16
MicMature-2	TRPM2	8.09e-21	0.433193	0.345	0.233	3.12e-16
MicMature-2	TRAF3IP3	8.86e-21	0.530617	0.232	0.142	3.41e-16
MicMature-2	GNG7	8.89e-21	0.442299	0.539	0.417	3.42e-16
MicMature-2	EPS8	1.16e-20	0.510849	0.389	0.282	4.46e-16
MicMature-2	MSN	1.4e-20	0.581833	0.241	0.152	5.4e-16
MicMature-2	GNAQ	1.67e-20	0.297662	0.744	0.639	6.45e-16
MicMature-2	COX10-DT	2.32e-20	0.531353	0.233	0.145	8.93e-16
MicMature-2	SKIL	3.45e-20	0.511331	0.327	0.224	1.33e-15
MicMature-2	PICALM	3.86e-20	0.283992	0.799	0.707	1.49e-15
MicMature-2	TNFSF13B	4.27e-20	0.645518	0.135	0.071	1.65e-15
MicMature-2	ITGAV	5.94e-20	0.473619	0.245	0.155	2.29e-15
MicMature-2	ELMO1	6.73e-20	0.222154	0.89	0.836	2.6e-15
MicMature-2	GPRIN3	6.91e-20	0.54345	0.253	0.163	2.66e-15
MicMature-2	H3-7	8.2e-20	0.659093	0.13	0.068	3.16e-15
MicMature-2	TRPC1	9.71e-20	0.716702	0.1	0.048	3.74e-15
MicMature-2	XYLT1	1.23e-19	0.831008	0.155	0.088	4.76e-15
MicMature-2	LINC02798	1.39e-19	0.398252	0.689	0.598	5.36e-15
MicMature-2	RAPGEF1	1.82e-19	0.322788	0.59	0.466	7.02e-15
MicMature-2	EML1	3.58e-19	0.521679	0.296	0.199	1.38e-14
MicMature-2	UVRAG	4.63e-19	0.318534	0.643	0.521	1.79e-14
MicMature-2	NOL4L	5.86e-19	0.463048	0.251	0.161	2.26e-14
MicMature-2	CECR2	6.59e-19	0.489709	0.359	0.258	2.54e-14
MicMature-2	KDM3A	7.14e-19	0.72773	0.117	0.06	2.75e-14
MicMature-2	UBC	8.21e-19	0.514068	0.285	0.192	3.16e-14
MicMature-2	FOXP2	9.1e-19	0.279337	0.655	0.544	3.51e-14
MicMature-2	ARFIP1	1.13e-18	0.460153	0.318	0.219	4.35e-14
MicMature-2	INSR	1.14e-18	0.704701	0.126	0.067	4.38e-14
MicMature-2	TRPC4AP	1.39e-18	0.418989	0.313	0.214	5.37e-14
MicMature-2	XAF1	3.16e-18	0.336025	0.299	0.201	1.22e-13
MicMature-2	DOP1B	3.21e-18	0.534111	0.165	0.096	1.24e-13
MicMature-2	BTG2	4.94e-18	0.824222	0.159	0.093	1.9e-13
MicMature-2	CELF2	6.22e-18	0.243374	0.832	0.754	2.4e-13
MicMature-2	DENND2B	7.49e-18	0.518793	0.203	0.125	2.89e-13
MicMature-2	SRGAP2B	9.41e-18	0.264246	0.748	0.665	3.63e-13
MicMature-2	CD58	9.85e-18	0.67944	0.13	0.072	3.8e-13
MicMature-2	VCL	1.02e-17	0.702231	0.12	0.064	3.93e-13
MicMature-2	ADAM10	1.41e-17	0.324622	0.537	0.419	5.42e-13
MicMature-2	ZNF124	1.47e-17	0.433878	0.279	0.189	5.65e-13
MicMature-2	TNK2	1.58e-17	0.570833	0.154	0.089	6.07e-13
MicMature-2	BMP2K	1.85e-17	0.308445	0.703	0.604	7.13e-13
MicMature-2	LRIG1	2.03e-17	0.557532	0.231	0.15	7.82e-13
MicMature-2	FUT8	2.76e-17	0.554786	0.239	0.158	1.06e-12
MicMature-2	SORT1	2.76e-17	0.410201	0.329	0.229	1.07e-12
MicMature-2	ITGAL	3.2e-17	0.647678	0.136	0.077	1.23e-12
MicMature-2	CNTRL	3.72e-17	0.447308	0.299	0.207	1.43e-12
MicMature-2	ASPH	4.86e-17	0.505735	0.245	0.162	1.87e-12
MicMature-2	ENSG00000283982	4.96e-17	0.624618	0.151	0.087	1.91e-12
MicMature-2	SRGAP2	4.96e-17	0.184283	0.905	0.863	1.91e-12
MicMature-2	NHSL1	5.02e-17	0.63609	0.236	0.157	1.93e-12
MicMature-2	RFFL	5.14e-17	0.453912	0.26	0.173	1.98e-12
MicMature-2	DENND5A	5.26e-17	0.438698	0.295	0.203	2.03e-12
MicMature-2	VPS13C	7.93e-17	0.292973	0.628	0.525	3.06e-12
MicMature-2	CCDC92	8.23e-17	0.38781	0.187	0.114	3.17e-12
MicMature-2	SCMH1	1.44e-16	0.553562	0.214	0.138	5.56e-12
MicMature-2	PECAM1	1.54e-16	0.469929	0.177	0.108	5.92e-12
MicMature-2	SKI	1.84e-16	0.42129	0.397	0.294	7.1e-12
MicMature-2	HECA	2.02e-16	0.485281	0.21	0.134	7.8e-12
MicMature-2	RGS6	2.2e-16	1.20002	0.118	0.066	8.47e-12
MicMature-2	MIA2	2.27e-16	0.435355	0.29	0.2	8.75e-12
MicMature-2	JUNB	2.28e-16	0.835222	0.102	0.053	8.78e-12
MicMature-2	ATF7IP2	3e-16	0.563625	0.326	0.235	1.16e-11
MicMature-2	XPR1	3.21e-16	0.433906	0.276	0.187	1.24e-11
MicMature-2	MOB3B	3.51e-16	0.646771	0.131	0.074	1.35e-11
MicMature-2	GLDN	4.37e-16	0.943559	0.103	0.055	1.68e-11
MicMature-2	UBE2E2	6.6e-16	0.243902	0.814	0.749	2.54e-11
MicMature-2	NUMB	6.73e-16	0.312343	0.473	0.36	2.59e-11
MicMature-2	TBC1D19	1.07e-15	0.518164	0.145	0.085	4.13e-11
MicMature-2	TMEM117	1.09e-15	0.439725	0.329	0.239	4.19e-11
MicMature-2	GNB4	1.62e-15	0.358134	0.475	0.37	6.24e-11
MicMature-2	SMURF2	1.78e-15	0.352109	0.436	0.333	6.85e-11
MicMature-2	LINC01189	1.87e-15	0.404913	0.199	0.127	7.21e-11
MicMature-2	TGFBR2	1.89e-15	0.342792	0.524	0.423	7.28e-11
MicMature-2	ACER3	1.99e-15	0.517932	0.225	0.149	7.66e-11
MicMature-2	ADK	2.09e-15	0.413306	0.493	0.397	8.05e-11
MicMature-2	RHBDF2	2.27e-15	0.383893	0.459	0.359	8.75e-11
MicMature-2	TRIM2	2.38e-15	0.405277	0.173	0.106	9.17e-11
MicMature-2	TBXAS1	2.77e-15	0.214128	0.803	0.72	1.07e-10
MicMature-2	OR3A2	2.81e-15	0.740554	0.14	0.083	1.08e-10
MicMature-2	SH3BGRL	2.81e-15	0.35557	0.435	0.332	1.08e-10
MicMature-2	RNF130	3.64e-15	0.298322	0.571	0.465	1.4e-10
MicMature-2	L3MBTL4	3.87e-15	0.39395	0.41	0.315	1.49e-10
MicMature-2	TLE3	3.97e-15	0.568049	0.148	0.089	1.53e-10
MicMature-2	PGM5	4.36e-15	0.347021	0.337	0.241	1.68e-10
MicMature-2	NR3C2	4.45e-15	0.444392	0.289	0.203	1.72e-10
MicMature-2	RAP1A	5.33e-15	0.317818	0.552	0.445	2.05e-10
MicMature-2	MTHFR	5.4e-15	0.608854	0.133	0.077	2.08e-10
MicMature-2	AUH	5.53e-15	0.406102	0.241	0.163	2.13e-10
MicMature-2	NAALADL2	6.25e-15	0.439805	0.345	0.256	2.41e-10
MicMature-2	MANBA	7.32e-15	0.334479	0.493	0.389	2.82e-10
MicMature-2	RPS6KA3	8.95e-15	0.370448	0.38	0.285	3.45e-10
MicMature-2	LINC00342	9.56e-15	0.570462	0.187	0.12	3.68e-10
MicMature-2	CHST15	1.12e-14	0.455491	0.205	0.134	4.32e-10
MicMature-2	RALY	1.5e-14	0.463327	0.219	0.146	5.78e-10
MicMature-2	PSEN1	1.88e-14	0.404088	0.241	0.163	7.25e-10
MicMature-2	S100Z	2.15e-14	0.417214	0.3	0.217	8.29e-10
MicMature-2	DNM2	2.34e-14	0.327552	0.368	0.271	9e-10
MicMature-2	CEP170	2.34e-14	0.300798	0.544	0.445	9.02e-10
MicMature-2	SAMD9L	2.44e-14	0.405781	0.168	0.104	9.39e-10
MicMature-2	FHIT	2.47e-14	0.288115	0.669	0.586	9.53e-10
MicMature-2	CTTNBP2NL	2.83e-14	0.345399	0.396	0.299	1.09e-09
MicMature-2	GRK3	2.98e-14	0.367283	0.382	0.287	1.15e-09
MicMature-2	TSPAN14	3.31e-14	0.390411	0.283	0.198	1.28e-09
MicMature-2	PAN3	4.46e-14	0.301977	0.569	0.47	1.72e-09
MicMature-2	ALDH2	4.7e-14	0.463008	0.186	0.12	1.81e-09
MicMature-2	HDAC4	4.7e-14	0.472649	0.21	0.139	1.81e-09
MicMature-2	DIPK1A	5.35e-14	0.540977	0.185	0.121	2.06e-09
MicMature-2	CHSY3	5.57e-14	0.470597	0.314	0.233	2.15e-09
MicMature-2	ERCC6	5.86e-14	0.574283	0.129	0.076	2.26e-09
MicMature-2	MGAT4A	6.95e-14	0.294694	0.642	0.556	2.68e-09
MicMature-2	MEF2A	8.9e-14	0.156978	0.956	0.918	3.43e-09
MicMature-2	BOD1L1	9.19e-14	0.403646	0.326	0.238	3.54e-09
MicMature-2	SLC44A1	9.41e-14	0.374763	0.279	0.196	3.63e-09
MicMature-2	SWAP70	1.1e-13	0.377571	0.316	0.229	4.23e-09
MicMature-2	PDE3B	1.13e-13	0.288512	0.551	0.445	4.37e-09
MicMature-2	SCAPER	1.38e-13	0.375901	0.361	0.27	5.3e-09
MicMature-2	SIK3	1.43e-13	0.315582	0.39	0.292	5.53e-09
MicMature-2	UST	1.65e-13	0.370548	0.268	0.19	6.35e-09
MicMature-2	FCHO1	2.05e-13	0.659896	0.103	0.058	7.91e-09
MicMature-2	RPS6KA1	2.07e-13	0.380776	0.202	0.133	7.98e-09
MicMature-2	CERS4	2.19e-13	0.512922	0.136	0.082	8.44e-09
MicMature-2	SLC25A37	2.35e-13	0.353581	0.352	0.261	9.05e-09
MicMature-2	SLC25A13	2.38e-13	0.293159	0.304	0.218	9.19e-09
MicMature-2	DNM3	2.49e-13	0.349448	0.241	0.165	9.59e-09
MicMature-2	NPIPB13	2.49e-13	0.398733	0.191	0.124	9.59e-09
MicMature-2	TBC1D1	2.62e-13	0.384902	0.434	0.341	1.01e-08
MicMature-2	ALPK1	3.12e-13	0.337497	0.316	0.229	1.2e-08
MicMature-2	TSC22D2	4.76e-13	0.34083	0.309	0.223	1.83e-08
MicMature-2	PTPRC	4.92e-13	0.258189	0.622	0.525	1.89e-08
MicMature-2	ZBTB46	4.94e-13	0.64988	0.134	0.082	1.9e-08
MicMature-2	ADCY7	5.77e-13	0.31557	0.308	0.222	2.22e-08
MicMature-2	LY75	6.3e-13	0.565113	0.115	0.067	2.43e-08
MicMature-2	STX8	6.65e-13	0.285119	0.318	0.232	2.56e-08
MicMature-2	PACS2	8.62e-13	0.336211	0.3	0.217	3.32e-08
MicMature-2	SLC7A7	1e-12	0.422784	0.172	0.111	3.87e-08
MicMature-2	ARHGAP31	1.04e-12	0.367863	0.272	0.194	4.02e-08
MicMature-2	RHOQ	1.08e-12	0.379226	0.285	0.207	4.14e-08
MicMature-2	PRELID2	1.3e-12	0.655601	0.155	0.1	5.02e-08
MicMature-2	ADAMTSL2	1.53e-12	0.444439	0.199	0.134	5.88e-08
MicMature-2	LINC01091	1.81e-12	0.508484	0.271	0.201	6.98e-08
MicMature-2	LRRK1	1.84e-12	0.283466	0.615	0.524	7.09e-08
MicMature-2	CH25H	1.86e-12	0.797087	0.137	0.087	7.17e-08
MicMature-2	TIGAR	1.97e-12	0.476869	0.174	0.114	7.59e-08
MicMature-2	ZFP36L2	2.03e-12	0.332312	0.559	0.473	7.82e-08
MicMature-2	GCNT2	2.09e-12	0.326963	0.323	0.24	8.07e-08
MicMature-2	POLB	2.09e-12	0.5124	0.16	0.103	8.07e-08
MicMature-2	TBCD	2.39e-12	0.356118	0.206	0.139	9.22e-08
MicMature-2	FRYL	2.5e-12	0.273973	0.42	0.323	9.62e-08
MicMature-2	KAT2B	3.05e-12	0.389733	0.202	0.137	1.18e-07
MicMature-2	CPED1	3.29e-12	0.232382	0.668	0.576	1.27e-07
MicMature-2	OSBPL8	3.38e-12	0.351295	0.304	0.224	1.3e-07
MicMature-2	CEP85L	3.47e-12	0.426033	0.211	0.146	1.34e-07
MicMature-2	SYT17	3.49e-12	0.320848	0.281	0.201	1.34e-07
MicMature-2	P2RX7	3.51e-12	0.327786	0.321	0.238	1.35e-07
MicMature-2	KMT2C	3.79e-12	0.286381	0.579	0.486	1.46e-07
MicMature-2	FMNL3	3.83e-12	0.25063	0.591	0.492	1.47e-07
MicMature-2	VASH1-DT	4.01e-12	0.641765	0.108	0.063	1.55e-07
MicMature-2	ENSG00000290928	4.06e-12	0.254401	0.484	0.387	1.56e-07
MicMature-2	FMNL1-DT	5.18e-12	0.403788	0.132	0.081	2e-07
MicMature-2	AZIN2	6.61e-12	0.321169	0.267	0.19	2.55e-07
MicMature-2	ANKRD36	6.63e-12	0.381622	0.202	0.137	2.55e-07
MicMature-2	MORC3	6.96e-12	0.344505	0.233	0.163	2.68e-07
MicMature-2	PLPP1	7.28e-12	0.415244	0.253	0.182	2.81e-07
MicMature-2	MRTFA	8.23e-12	0.327779	0.339	0.254	3.17e-07
MicMature-2	RICTOR	8.68e-12	0.280058	0.417	0.325	3.34e-07
MicMature-2	TBC1D2B	8.79e-12	0.326775	0.247	0.175	3.39e-07
MicMature-2	APMAP	9.11e-12	0.490465	0.179	0.12	3.51e-07
MicMature-2	BMPR2	9.48e-12	0.296923	0.362	0.277	3.65e-07
MicMature-2	ZNF644	9.94e-12	0.301482	0.419	0.328	3.83e-07
MicMature-2	SLC38A2	1.02e-11	0.335429	0.22	0.152	3.93e-07
MicMature-2	TDRD7	1.09e-11	0.50705	0.14	0.089	4.22e-07
MicMature-2	ZNF490	1.27e-11	0.423244	0.142	0.09	4.89e-07
MicMature-2	DUSP22	1.29e-11	0.383309	0.125	0.076	4.99e-07
MicMature-2	PFKFB3	1.31e-11	0.36856	0.315	0.235	5.07e-07
MicMature-2	ARHGEF1	1.32e-11	0.298074	0.15	0.095	5.08e-07
MicMature-2	STAG1	1.35e-11	0.22579	0.641	0.543	5.22e-07
MicMature-2	USP3	1.52e-11	0.297752	0.257	0.183	5.87e-07
MicMature-2	NAP1L1	1.53e-11	0.333891	0.264	0.19	5.89e-07
MicMature-2	CCDC26	1.59e-11	0.648551	0.144	0.093	6.13e-07
MicMature-2	FARP1	1.65e-11	0.599673	0.125	0.078	6.36e-07
MicMature-2	MARCHF8	1.73e-11	0.425383	0.134	0.083	6.66e-07
MicMature-2	ZMIZ1	1.73e-11	0.476576	0.183	0.124	6.67e-07
MicMature-2	HMGA1P4	1.75e-11	0.357272	0.19	0.128	6.76e-07
MicMature-2	MEF2C-AS1	1.77e-11	0.290689	0.405	0.319	6.83e-07
MicMature-2	CLASP1	1.79e-11	0.244265	0.441	0.345	6.89e-07
MicMature-2	CORO1C	1.84e-11	0.434262	0.147	0.094	7.09e-07
MicMature-2	CDC73	1.87e-11	0.351999	0.259	0.186	7.21e-07
MicMature-2	LAT2	1.89e-11	0.30475	0.267	0.192	7.29e-07
MicMature-2	CROCCP3	2e-11	0.568619	0.117	0.071	7.72e-07
MicMature-2	C3	2e-11	0.222512	0.764	0.698	7.73e-07
MicMature-2	EML4	2.07e-11	0.253365	0.511	0.418	7.99e-07
MicMature-2	PHACTR2	2.12e-11	0.354431	0.26	0.189	8.18e-07
MicMature-2	ARID1B	2.25e-11	0.201319	0.655	0.563	8.68e-07
MicMature-2	FAM117B	2.45e-11	0.562191	0.112	0.068	9.45e-07
MicMature-2	TBL1XR1	2.56e-11	0.268913	0.522	0.433	9.85e-07
MicMature-2	MBD5	2.63e-11	0.301237	0.532	0.448	1.01e-06
MicMature-2	RNASEH2B	2.79e-11	0.390018	0.203	0.141	1.08e-06
MicMature-2	NIPBL	3.12e-11	0.230618	0.602	0.511	1.2e-06
MicMature-2	SRGAP3	3.22e-11	0.398709	0.218	0.154	1.24e-06
MicMature-2	PPP2R5C	3.45e-11	0.271811	0.37	0.283	1.33e-06
MicMature-2	CATSPER2	3.48e-11	0.35855	0.123	0.075	1.34e-06
MicMature-2	EVI5	3.64e-11	0.235097	0.448	0.353	1.4e-06
MicMature-2	KDM4B	3.89e-11	0.366474	0.205	0.142	1.5e-06
MicMature-2	KDM6A	4.1e-11	0.285099	0.401	0.314	1.58e-06
MicMature-2	SLC1A3	4.33e-11	0.237122	0.617	0.53	1.67e-06
MicMature-2	VAV1	4.84e-11	0.291977	0.336	0.254	1.87e-06
MicMature-2	MYO1F	4.9e-11	0.219896	0.547	0.443	1.89e-06
MicMature-2	ANKRD11	4.98e-11	0.305767	0.457	0.369	1.92e-06
MicMature-2	KLHL6	5.19e-11	0.482658	0.117	0.072	2e-06
MicMature-2	BBX	5.45e-11	0.293841	0.342	0.259	2.1e-06
MicMature-2	PTGDS	5.7e-11	0.415889	0.15	0.098	2.2e-06
MicMature-2	CSF2RA	5.88e-11	0.205741	0.599	0.503	2.27e-06
MicMature-2	SMAD6	6.18e-11	0.662999	0.113	0.069	2.38e-06
MicMature-2	TSNAX	6.45e-11	0.552441	0.134	0.085	2.49e-06
MicMature-2	PRKN	6.61e-11	0.283633	0.483	0.399	2.55e-06
MicMature-2	FOXN2	6.65e-11	0.437907	0.155	0.102	2.56e-06
MicMature-2	IMMP2L	7.83e-11	0.339742	0.567	0.494	3.02e-06
MicMature-2	TAF1	8.19e-11	0.344618	0.231	0.165	3.16e-06
MicMature-2	PBX3	8.48e-11	0.499348	0.149	0.099	3.27e-06
MicMature-2	DEF6	9.12e-11	0.452477	0.173	0.118	3.51e-06
MicMature-2	STK4	9.16e-11	0.306432	0.334	0.252	3.53e-06
MicMature-2	LINC02966	9.42e-11	0.399707	0.112	0.068	3.63e-06
MicMature-2	NLRP1	9.55e-11	0.252949	0.341	0.26	3.68e-06
MicMature-2	NCOA2	9.74e-11	0.257244	0.488	0.4	3.75e-06
MicMature-2	ATG10	9.98e-11	0.296688	0.238	0.17	3.84e-06
MicMature-2	ZNF846	1.02e-10	0.354243	0.268	0.199	3.92e-06
MicMature-2	MYO18A	1.05e-10	0.342365	0.224	0.158	4.06e-06
MicMature-2	MYO9B	1.12e-10	0.245128	0.456	0.364	4.3e-06
MicMature-2	GLCCI1	1.12e-10	0.338733	0.322	0.246	4.31e-06
MicMature-2	HCG22	1.15e-10	0.353621	0.179	0.121	4.43e-06
MicMature-2	UBE2K	1.27e-10	0.261104	0.445	0.357	4.9e-06
MicMature-2	IGF2BP3	1.34e-10	0.6699	0.101	0.061	5.15e-06
MicMature-2	WWC2	1.43e-10	0.284318	0.276	0.203	5.53e-06
MicMature-2	LIMS1	1.46e-10	0.304101	0.439	0.357	5.63e-06
MicMature-2	SAMD12	1.62e-10	0.408734	0.192	0.134	6.23e-06
MicMature-2	FTO	1.69e-10	0.228896	0.39	0.305	6.51e-06
MicMature-2	LMF1	1.85e-10	0.354502	0.152	0.1	7.14e-06
MicMature-2	DPYD	2.05e-10	0.537528	0.118	0.074	7.89e-06
MicMature-2	TRIM56	2.06e-10	0.378094	0.152	0.1	7.94e-06
MicMature-2	CTBP2	2.22e-10	0.273206	0.475	0.389	8.55e-06
MicMature-2	FYB1	2.6e-10	0.195523	0.755	0.679	1e-05
MicMature-2	JAK2	3.53e-10	0.286655	0.507	0.423	1.36e-05
MicMature-2	CPVL	3.57e-10	0.332864	0.254	0.187	1.38e-05
MicMature-2	KLF6	3.68e-10	0.463982	0.135	0.087	1.42e-05
MicMature-2	SLC8A1	3.73e-10	0.192452	0.856	0.828	1.44e-05
MicMature-2	AKAP9	3.84e-10	0.305207	0.338	0.26	1.48e-05
MicMature-2	PHLPP1	3.89e-10	0.346648	0.178	0.122	1.5e-05
MicMature-2	ABI1	3.92e-10	0.253773	0.41	0.323	1.51e-05
MicMature-2	STK3	3.94e-10	0.267581	0.398	0.313	1.52e-05
MicMature-2	GTF2IRD1	4.17e-10	0.547114	0.105	0.065	1.61e-05
MicMature-2	CDK19	4.45e-10	0.31307	0.356	0.277	1.72e-05
MicMature-2	PIP4K2A	4.45e-10	0.182836	0.493	0.393	1.72e-05
MicMature-2	CERT1	4.66e-10	0.359826	0.262	0.195	1.79e-05
MicMature-2	ENSG00000259972	5.17e-10	0.401359	0.167	0.114	1.99e-05
MicMature-2	CSF3R	5.18e-10	0.216211	0.448	0.357	2e-05
MicMature-2	MYO6	5.19e-10	0.394247	0.156	0.105	2e-05
MicMature-2	SLA	5.5e-10	0.343673	0.174	0.12	2.12e-05
MicMature-2	TMTC2	5.62e-10	0.604224	0.117	0.074	2.17e-05
MicMature-2	OSBPL1A	5.72e-10	0.298706	0.339	0.263	2.2e-05
MicMature-2	HBP1	5.87e-10	0.458135	0.131	0.085	2.26e-05
MicMature-2	SRGAP2C	6.49e-10	0.200132	0.624	0.536	2.5e-05
MicMature-2	PLAG1	6.57e-10	0.295892	0.189	0.132	2.53e-05
MicMature-2	MED13L	6.66e-10	0.172591	0.791	0.732	2.57e-05
MicMature-2	MRTFB	7.07e-10	0.383225	0.189	0.132	2.72e-05
MicMature-2	CCAR1	7.19e-10	0.354585	0.227	0.164	2.77e-05
MicMature-2	CUX1	7.35e-10	0.193745	0.493	0.402	2.83e-05
MicMature-2	RLF	7.47e-10	0.286658	0.248	0.182	2.88e-05
MicMature-2	SFSWAP	7.71e-10	0.309663	0.23	0.167	2.97e-05
MicMature-2	TGFBR1	7.96e-10	0.278318	0.413	0.333	3.07e-05
MicMature-2	TNPO3	7.97e-10	0.342489	0.177	0.122	3.07e-05
MicMature-2	UBE2D2	8.4e-10	0.292464	0.253	0.187	3.24e-05
MicMature-2	GPD2	9.29e-10	0.4143	0.171	0.119	3.58e-05
MicMature-2	ATG16L2	1.01e-09	0.353738	0.141	0.093	3.91e-05
MicMature-2	KSR1	1.05e-09	0.348824	0.192	0.135	4.03e-05
MicMature-2	TANK	1.14e-09	0.324019	0.24	0.177	4.38e-05
MicMature-2	CCNY	1.15e-09	0.246977	0.476	0.389	4.45e-05
MicMature-2	KCNQ3	1.17e-09	0.146591	0.895	0.855	4.52e-05
MicMature-2	GUCY1A1	1.21e-09	0.361568	0.199	0.141	4.66e-05
MicMature-2	KIF13A	1.24e-09	0.390068	0.156	0.106	4.77e-05
MicMature-2	TLR5	1.25e-09	0.373182	0.15	0.101	4.81e-05
MicMature-2	PPP2R2D	1.3e-09	0.290275	0.193	0.135	5.03e-05
MicMature-2	ST3GAL6	1.37e-09	0.268249	0.325	0.25	5.28e-05
MicMature-2	GSAP	1.38e-09	0.326188	0.22	0.159	5.31e-05
MicMature-2	RASAL3	1.38e-09	0.23065	0.148	0.098	5.32e-05
MicMature-2	ZNF652	1.4e-09	0.252153	0.361	0.282	5.41e-05
MicMature-2	MBD2	1.47e-09	0.35967	0.179	0.125	5.66e-05
MicMature-2	CSNK1G2	1.59e-09	0.408893	0.112	0.07	6.14e-05
MicMature-2	CNOT2	1.63e-09	0.244712	0.365	0.286	6.29e-05
MicMature-2	GATAD2B	1.67e-09	0.271145	0.346	0.27	6.42e-05
MicMature-2	KTN1	1.75e-09	0.256242	0.359	0.28	6.76e-05
MicMature-2	MAP4	1.77e-09	0.29479	0.236	0.172	6.83e-05
MicMature-2	EHMT1	1.81e-09	0.224294	0.364	0.282	6.97e-05
MicMature-2	KCNK13	1.89e-09	0.314781	0.322	0.251	7.28e-05
MicMature-2	FGD3	1.95e-09	0.333327	0.189	0.134	7.5e-05
MicMature-2	TJP1	1.97e-09	0.315687	0.183	0.128	7.6e-05
MicMature-2	PARN	2.11e-09	0.283542	0.231	0.169	8.14e-05
MicMature-2	BPTF	2.11e-09	0.270822	0.446	0.363	8.15e-05
MicMature-2	EIF2AK2	2.23e-09	0.245058	0.204	0.145	8.6e-05
MicMature-2	CDYL	2.43e-09	0.218859	0.401	0.32	9.36e-05
MicMature-2	NUMA1	2.49e-09	0.333841	0.178	0.124	9.59e-05
MicMature-2	CBL	2.56e-09	0.2881	0.343	0.267	9.88e-05
MicMature-2	SAMHD1	2.59e-09	0.282165	0.316	0.243	0.0001
MicMature-2	SNX29	2.62e-09	0.222148	0.659	0.593	0.000101102
MicMature-2	INPP4A	2.64e-09	0.272375	0.3	0.228	0.000101638
MicMature-2	HAVCR2	2.66e-09	0.270009	0.298	0.226	0.000102412
MicMature-2	EFCAB13	2.76e-09	0.35169	0.191	0.136	0.000106319
MicMature-2	SGK1	2.85e-09	0.335857	0.293	0.225	0.000109807
MicMature-2	SNCA	3.08e-09	0.294513	0.305	0.235	0.000118632
MicMature-2	LMBRD1	3.18e-09	0.288445	0.23	0.169	0.000122663
MicMature-2	PTBP2	3.25e-09	0.268185	0.306	0.235	0.000125112
MicMature-2	PPFIBP2	3.28e-09	0.459184	0.118	0.076	0.000126543
MicMature-2	TET2	3.32e-09	0.234675	0.399	0.317	0.00012784
MicMature-2	RABEP1	3.47e-09	0.254673	0.376	0.294	0.00013381
MicMature-2	GPR183	3.88e-09	0.834174	0.12	0.08	0.000149708
MicMature-2	TBC1D12	3.93e-09	0.20982	0.525	0.437	0.000151403
MicMature-2	RHOH	4.03e-09	0.239503	0.138	0.092	0.000155264
MicMature-2	SGPP1	4.1e-09	0.551509	0.1	0.063	0.000157817
[truncated: 8,802 more rows]
